# Supplementary material for: Crystal structure and Hirshfeld surface analysis of 2-oxo-13-epi-manoyl oxide isolated from Sideritis perfoliata
Source: Acta Crystallogr E Crystallogr Commun. 2018 Apr 27;74(Pt 5):713–7. doi: 10.1107/S2056989018005807 (PMC5947494; doi:10.1107/S2056989018005807)
Supplement: Supplementary file 1 [file e-74-00713-sup1.cif]

##############################################################################
#                                                                            #
# This CIF contains the data in a paper accepted for publication in          #
# Acta Crystallographica Section E. It conforms to the requirements of       #
# Notes for Authors for Acta Crystallographica Section E, and has been       #
# peer reviewed under the auspices of the IUCr Commission on Journals.       #
#                                                                            #
# Full details of the Crystallographic Information File format               #
# are given in the paper "The Crystallographic Information File (CIF):       #
# a New Standard Archive File for Crystallography" by S. R. Hall, F. H.      #
# Allen and I. D. Brown [Acta Cryst. (1991), A47, 655-685].                  #
#                                                                            #
# The current version of the core CIF dictionary is obtainable from          #
# ftp://ftp.iucr.org/pub/cif_core.dic.                                       #
#                                                                            #
# Software is freely available for graphical display of the structure(s)     #
# in this CIF. For information consult the CIF software page                 #
# http://www.iucr.org/resources/cif/software.                                #
#                                                                            #
# This file may be used for bona fide research purposes within the           #
# scientific community so long as proper attribution is given to the journal # 
# article from which it was obtained.                                        #
#                                                                            #
##############################################################################
data_global
_audit_creation_method     'PLATON <TABLE ACC> option'
_journal_date_recd_electronic     2018-03-16
_journal_date_accepted     2018-04-13
_journal_name_full     'Acta Crystallographica, Section E'
_journal_year     2018
_journal_volume     74
_journal_issue      5
_journal_page_first     713
_journal_page_last     717
_journal_paper_category     GO
_journal_paper_doi     10.1107/S2056989018005807
_journal_coeditor_code     SU5431
_publ_contact_author_name     'Mehmet Akkurt'
_publ_contact_author_address
;
Department of Physics,
Faculty of Sciences,
Erciyes University,
38039 Kayseri,
Turkey
;
_publ_contact_author_email     'akkurt@erciyes.edu.tr'
_publ_contact_author_fax     ?
_publ_contact_author_phone     ?
_publ_section_title
;
Crystal structure and Hirshfeld surface analysis of 2-oxo-13-epi-manoyl oxide
isolated from <i>Sideritis perfoliata</i>
;
loop_
    _publ_author_name
    _publ_author_address
    '\,Celik, \'Ismail'
;
Department of Physics,
Faculty of Sciences,
Cumhuriyet University,
58140 Sivas,
Turkey
;
    'Zeliha Atio\(glu'
;
\.Ilke Education and Health Foundation,
Cappadocia University,
Cappadocia Vocational College,
The Medical Imaging Techniques Program,
50420 Mustafapa\,sa, \"Urg\"up,
Nev\,sehir,
Turkey
;
    'Huseyin Aksit'
;
Erzincan University,
Faculty of Pharmacy,
24100 Erzincan,
Turkey
;
    'Ibrahim Demirtas'
;
Department of Chemistry,
Faculty of Natural Sciences,
Cankiri Karatekin University,
18100 Cankiri,
Turkey
;
    'Ramazan Erenler'
;
Department of Chemistry,
Faculty of Arts and Sciences,
Gaziosmanpasa University,
60240 Tokat,
Turkey
;
    'Akkurt, Mehmet'
;
Department of Physics,
Faculty of Sciences,
Erciyes University,
38039 Kayseri,
Turkey
;
_publ_section_synopsis
;
In the crystal of the title compound, molecules are linked by C---H...O hydrogen
bonds, forming <i>C</i>(11) helical supramolecular chains along the 2~1~ axis
running parallel to [100].
;
data_I
_database_code_depnum_ccdc_archive 'CCDC 1837011'
_chemical_name_systematic
;\
3-Ethenyl-3,4a,7,7,10a-pentamethyldodecahydro-9<i>H</i>-benzo[<i>f</i>]\
chromen-9-one
;
_chemical_name_common
;
2-Oxo-13-epi-manoyl oxide
;
_chemical_formula_moiety     'C20 H32 O2'
_chemical_formula_sum     'C20 H32 O2'
_chemical_formula_structural     ?
_chemical_formula_iupac     'C20 H32 O2'
_chemical_formula_weight     304.46
_chemical_melting_point     ?
_symmetry_cell_setting     orthorhombic
_symmetry_space_group_name_H-M     'P 21 21 21'
_symmetry_space_group_name_Hall     'P 2ac 2ab'
loop_
    _space_group_symop_id
    _space_group_symop_operation_xyz
    1 x,y,z
    2 1/2-x,-y,1/2+z
    3 1/2+x,1/2-y,-z
    4 -x,1/2+y,1/2-z
_cell_length_a     7.803(2)
_cell_length_b     9.242(3)
_cell_length_c     24.952(7)
_cell_angle_alpha     90
_cell_angle_beta     90
_cell_angle_gamma     90
_cell_volume     1799.4(9)
_cell_formula_units_Z     4
_cell_measurement_reflns_used     6426
_cell_measurement_theta_min     3.08
_cell_measurement_theta_max     26.43
_cell_measurement_temperature     296(2)
_cell_special_details
;
;
_exptl_crystal_description     'block'
_exptl_crystal_colour     'colourless'
_exptl_crystal_size_max     0.12
_exptl_crystal_size_mid     0.11
_exptl_crystal_size_min     0.09
_exptl_crystal_size_rad     ?
_exptl_crystal_density_diffrn     1.124
_exptl_crystal_density_meas     ?
_exptl_crystal_density_method     'Not Measured'
_exptl_crystal_F_000     672
_exptl_absorpt_coefficient_mu     0.070
_exptl_absorpt_correction_type     multi-scan
_exptl_absorpt_process_details
;
(SADABS; Bruker, 2007)
;
_exptl_absorpt_correction_T_min     0.5960
_exptl_absorpt_correction_T_max     0.7454
_exptl_special_details
;
;
_diffrn_ambient_temperature     296(2)
_diffrn_radiation_type     'MoK\a'
_diffrn_radiation_wavelength     0.71073
_diffrn_radiation_monochromator     ?
_diffrn_measurement_device_type     'Bruker APEXII CCD'
_diffrn_measurement_method     '\f and \w scans'
_diffrn_detector_area_resol_mean     ?
_diffrn_reflns_number     11666
_diffrn_reflns_av_R_equivalents     0.0965
_diffrn_reflns_theta_min     3.08
_diffrn_reflns_theta_max     26.42
_diffrn_reflns_theta_full     25.24
_diffrn_measured_fraction_theta_max     0.976
_diffrn_measured_fraction_theta_full     0.977
_diffrn_reflns_limit_h_min     -8
_diffrn_reflns_limit_h_max     9
_diffrn_reflns_limit_k_min     -11
_diffrn_reflns_limit_k_max     11
_diffrn_reflns_limit_l_min     -30
_diffrn_reflns_limit_l_max     31
_diffrn_reflns_reduction_process
;
;
_diffrn_standards_number     0
_diffrn_standards_interval_count     ?
_diffrn_standards_decay_%     ?
_refine_special_details
;
 Refinement on F^2^ for ALL reflections except those
 flagged by the user for potential systematic errors.
 Weighted R-factors wR and all goodnesses of fit S
 are based on F^2^, conventional R-factors R are based
 on F, with F set to zero for negative F^2^. The
 observed criterion of F^2^ > 2sigma(F^2^) is used only
 for calculating -R-factor-obs etc. and is not
 relevant to the choice of reflections for refinement.
 R-factors based on F^2^ are statistically about twice
 as large as those based on F, and R-factors based on
 ALL data will be even larger.
;
_reflns_number_total     3530
_reflns_number_gt     2120
_reflns_threshold_expression     I>2\s(I)
_refine_ls_structure_factor_coef     Fsqd
_refine_ls_matrix_type     full
_refine_ls_R_factor_all     0.1729
_refine_ls_R_factor_gt     0.0962
_refine_ls_wR_factor_gt     0.1671
_refine_ls_wR_factor_ref     0.1858
_refine_ls_goodness_of_fit_ref     1.268
_refine_ls_restrained_S_all     1.268
_refine_ls_number_reflns     3530
_refine_ls_number_parameters     204
_refine_ls_number_restraints     0
_refine_ls_number_constraints     ?
_refine_ls_hydrogen_treatment     constr
_refine_ls_weighting_scheme     calc
_refine_ls_weighting_details
              'w=1/[\s^2^(Fo^2^)+(0.0079P)^2^+2.0609P] where P=(Fo^2^+2Fc^2^)/3'
_atom_sites_solution_hydrogens     geom
_atom_sites_solution_primary     direct
_atom_sites_solution_secondary     difmap
_refine_ls_shift/su_max     0.000
_refine_ls_shift/su_mean     0.000
_refine_diff_density_max     0.212
_refine_diff_density_min     -0.254
_refine_ls_extinction_method     'none'
_refine_ls_abs_structure_details     ?
_refine_ls_abs_structure_Flack     ?
loop_
    _atom_type_symbol
    _atom_type_description
    _atom_type_scat_dispersion_real
    _atom_type_scat_dispersion_imag
    _atom_type_scat_source
    C C 0.0033 0.0016 ' International Tables Vol C Tables 4.2.6.8 and 6.1.1.4'
    H H 0.0000 0.0000 ' International Tables Vol C Tables 4.2.6.8 and 6.1.1.4'
    O O 0.0106 0.0060 ' International Tables Vol C Tables 4.2.6.8 and 6.1.1.4'
_computing_data_collection
;
APEX2 (Bruker, 2007)
;
_computing_cell_refinement
;
SAINT (Bruker, 2007)
;
_computing_data_reduction
;
SAINT (Bruker, 2007)
;
_computing_structure_solution
;
SHELXS97 (Sheldrick, 2008)
;
_computing_structure_refinement
;
SHELXL2014 (Sheldrick, 2015)
;
_computing_molecular_graphics
;
ORTEP-3 for Windows (Farrugia, 2012)
;
_computing_publication_material
;
SHELXL2014 (Sheldrick, 2015) and PLATON (Spek, 2009)
;
loop_
    _atom_site_type_symbol
    _atom_site_label
    _atom_site_fract_x
    _atom_site_fract_y
    _atom_site_fract_z
    _atom_site_U_iso_or_equiv
    _atom_site_thermal_displace_type
    _atom_site_calc_flag
    _atom_site_refinement_flags
    _atom_site_occupancy
    _atom_site_disorder_assembly
    _atom_site_disorder_group
    O O1 0.2335(5) 0.8443(5) 0.71085(15) 0.0343(16) Uani d . 1.000 . .
    O O2 0.3930(9) 0.4214(6) 0.47206(19) 0.083(3) Uani d . 1.000 . .
    C C1 0.0977(8) 0.9360(7) 0.6904(2) 0.034(2) Uani d . 1.000 . .
    C C2 0.0185(8) 0.8669(7) 0.6406(2) 0.037(2) Uani d . 1.000 . .
    C C3 0.1511(8) 0.8173(7) 0.5996(2) 0.034(2) Uani d . 1.000 . .
    C C4 0.2784(8) 0.7152(6) 0.6273(2) 0.0247(19) Uani d . 1.000 . .
    C C5 0.3660(8) 0.7939(6) 0.6745(2) 0.0257(19) Uani d . 1.000 . .
    C C6 0.4657(8) 0.6837(7) 0.7072(2) 0.036(2) Uani d . 1.000 . .
    C C7 0.5901(8) 0.5959(7) 0.6731(2) 0.035(2) Uani d . 1.000 . .
    C C8 0.4971(9) 0.5188(7) 0.6269(2) 0.0310(19) Uani d . 1.000 . .
    C C9 0.4001(9) 0.6277(6) 0.5902(2) 0.0303(19) Uani d . 1.000 . .
    C C10 0.2898(10) 0.5375(8) 0.5505(2) 0.044(3) Uani d . 1.000 . .
    C C11 0.3961(11) 0.4285(8) 0.5206(3) 0.050(3) Uani d . 1.000 . .
    C C12 0.4981(10) 0.3273(7) 0.5547(3) 0.051(3) Uani d . 1.000 . .
    C C13 0.6085(9) 0.4010(7) 0.5985(3) 0.038(2) Uani d . 1.000 . .
    C C14 0.6582(10) 0.2831(8) 0.6390(3) 0.056(3) Uani d . 1.000 . .
    C C15 0.7747(11) 0.4588(9) 0.5732(3) 0.067(3) Uani d . 1.000 . .
    C C16 0.4820(9) 0.9208(7) 0.6596(3) 0.040(2) Uani d . 1.000 . .
    C C17 0.1589(9) 1.0879(7) 0.6821(3) 0.039(2) Uani d . 1.000 . .
    C C18 0.1195(10) 1.1772(8) 0.6434(3) 0.050(3) Uani d . 1.000 . .
    C C19 -0.0318(10) 0.9399(8) 0.7360(3) 0.059(3) Uani d . 1.000 . .
    C C20 0.5154(11) 0.7268(7) 0.5559(3) 0.049(3) Uani d . 1.000 . .
    H H2A -0.04990 0.78430 0.65140 0.0440 Uiso c RU 1.000 . .
    H H2B -0.05760 0.93630 0.62370 0.0440 Uiso c RU 1.000 . .
    H H3A 0.21130 0.90030 0.58510 0.0410 Uiso c RU 1.000 . .
    H H3B 0.09470 0.76740 0.57030 0.0410 Uiso c RU 1.000 . .
    H H4 0.20610 0.64180 0.64440 0.0300 Uiso c RU 1.000 . .
    H H6A 0.38570 0.61840 0.72450 0.0430 Uiso c RU 1.000 . .
    H H6B 0.52920 0.73360 0.73500 0.0430 Uiso c RU 1.000 . .
    H H7A 0.64680 0.52460 0.69540 0.0420 Uiso c RU 1.000 . .
    H H7B 0.67720 0.65970 0.65850 0.0420 Uiso c RU 1.000 . .
    H H8 0.40580 0.46380 0.64450 0.0370 Uiso c RU 1.000 . .
    H H10A 0.20050 0.48750 0.57030 0.0530 Uiso c RU 1.000 . .
    H H10B 0.23500 0.60210 0.52520 0.0530 Uiso c RU 1.000 . .
    H H12A 0.57310 0.27130 0.53160 0.0610 Uiso c RU 1.000 . .
    H H12B 0.41990 0.26020 0.57190 0.0610 Uiso c RU 1.000 . .
    H H14A 0.55750 0.25030 0.65750 0.0840 Uiso c RU 1.000 . .
    H H14B 0.73820 0.32210 0.66440 0.0840 Uiso c RU 1.000 . .
    H H14C 0.70990 0.20330 0.62040 0.0840 Uiso c RU 1.000 . .
    H H15A 0.83750 0.51340 0.59950 0.1000 Uiso c RU 1.000 . .
    H H15B 0.74710 0.52010 0.54340 0.1000 Uiso c RU 1.000 . .
    H H15C 0.84340 0.37910 0.56110 0.1000 Uiso c RU 1.000 . .
    H H16A 0.42730 0.97830 0.63240 0.0600 Uiso c RU 1.000 . .
    H H16B 0.58910 0.88470 0.64610 0.0600 Uiso c RU 1.000 . .
    H H16C 0.50240 0.97930 0.69070 0.0600 Uiso c RU 1.000 . .
    H H17 0.23470 1.12310 0.70770 0.0470 Uiso c RU 1.000 . .
    H H18A 0.04430 1.14840 0.61660 0.0600 Uiso c RU 1.000 . .
    H H18B 0.16670 1.26960 0.64280 0.0600 Uiso c RU 1.000 . .
    H H19A -0.07240 0.84370 0.74300 0.0890 Uiso c RU 1.000 . .
    H H19B -0.12660 1.00050 0.72610 0.0890 Uiso c RU 1.000 . .
    H H19C 0.02180 0.97810 0.76760 0.0890 Uiso c RU 1.000 . .
    H H20A 0.44920 0.80690 0.54280 0.0740 Uiso c RU 1.000 . .
    H H20B 0.56040 0.67290 0.52620 0.0740 Uiso c RU 1.000 . .
    H H20C 0.60830 0.76240 0.57740 0.0740 Uiso c RU 1.000 . .
loop_
    _atom_site_aniso_label
    _atom_site_aniso_U_11
    _atom_site_aniso_U_22
    _atom_site_aniso_U_33
    _atom_site_aniso_U_12
    _atom_site_aniso_U_13
    _atom_site_aniso_U_23
    O1 0.032(3) 0.044(3) 0.027(2) 0.010(2) 0.0025(19) 0.000(2)
    O2 0.132(6) 0.082(4) 0.035(3) -0.004(4) 0.005(3) -0.019(3)
    C1 0.025(4) 0.040(4) 0.038(3) 0.001(3) 0.002(3) 0.001(3)
    C2 0.025(4) 0.039(4) 0.047(4) -0.002(3) -0.005(3) 0.000(3)
    C3 0.032(4) 0.040(4) 0.030(3) 0.003(3) -0.014(3) 0.000(3)
    C4 0.022(3) 0.031(4) 0.021(3) -0.010(3) -0.002(3) 0.000(3)
    C5 0.023(3) 0.027(4) 0.027(3) 0.002(3) -0.003(3) -0.006(3)
    C6 0.039(4) 0.041(4) 0.028(3) 0.007(4) -0.011(3) -0.003(3)
    C7 0.025(4) 0.038(4) 0.043(4) 0.004(3) -0.007(3) -0.003(3)
    C8 0.030(4) 0.030(3) 0.033(3) 0.003(3) 0.008(3) 0.000(3)
    C9 0.041(4) 0.028(3) 0.022(3) -0.005(3) 0.001(3) -0.002(3)
    C10 0.051(5) 0.046(5) 0.035(4) 0.000(4) -0.010(3) -0.002(3)
    C11 0.066(5) 0.042(4) 0.042(4) -0.010(4) 0.004(4) -0.017(4)
    C12 0.058(5) 0.040(4) 0.054(4) 0.000(4) 0.010(4) -0.016(4)
    C13 0.033(4) 0.033(4) 0.049(4) -0.003(3) 0.007(3) -0.004(3)
    C14 0.056(5) 0.037(4) 0.076(6) 0.016(4) 0.004(4) -0.002(4)
    C15 0.052(5) 0.063(6) 0.086(6) 0.004(5) 0.029(5) -0.011(5)
    C16 0.031(4) 0.035(4) 0.055(4) -0.005(4) 0.000(3) -0.007(3)
    C17 0.034(4) 0.035(4) 0.048(4) 0.006(3) -0.003(3) -0.005(4)
    C18 0.043(5) 0.039(4) 0.068(5) 0.001(4) 0.004(4) 0.000(4)
    C19 0.053(5) 0.068(5) 0.057(5) 0.017(5) 0.024(4) 0.005(4)
    C20 0.070(6) 0.040(4) 0.038(4) 0.004(4) 0.024(4) 0.004(3)
_geom_special_details
;
 Bond distances, angles etc. have been calculated using the
 rounded fractional coordinates. All su's are estimated
 from the variances of the (full) variance-covariance matrix.
 The cell esds are taken into account in the estimation of
 distances, angles and torsion angles
;
loop_
    _geom_bond_atom_site_label_1
    _geom_bond_atom_site_label_2
    _geom_bond_site_symmetry_1
    _geom_bond_site_symmetry_2
    _geom_bond_distance
    _geom_bond_publ_flag
    O1 C1 . . 1.450(7) no
    O1 C5 . . 1.452(7) no
    O2 C11 . . 1.213(9) no
    C1 C2 . . 1.528(8) no
    C1 C17 . . 1.497(9) no
    C1 C19 . . 1.522(9) no
    C2 C3 . . 1.526(8) no
    C3 C4 . . 1.535(8) no
    C4 C5 . . 1.544(8) no
    C4 C9 . . 1.553(8) no
    C5 C6 . . 1.519(8) no
    C5 C16 . . 1.527(9) no
    C6 C7 . . 1.525(8) no
    C7 C8 . . 1.537(8) no
    C8 C9 . . 1.557(8) no
    C8 C13 . . 1.563(9) no
    C9 C10 . . 1.555(9) no
    C9 C20 . . 1.543(10) no
    C10 C11 . . 1.503(10) no
    C11 C12 . . 1.494(11) no
    C12 C13 . . 1.549(10) no
    C13 C14 . . 1.536(10) no
    C13 C15 . . 1.538(11) no
    C17 C18 . . 1.307(10) no
    C2 H2A . . 0.9700 no
    C2 H2B . . 0.9700 no
    C3 H3A . . 0.9700 no
    C3 H3B . . 0.9700 no
    C4 H4 . . 0.9800 no
    C6 H6A . . 0.9700 no
    C6 H6B . . 0.9700 no
    C7 H7A . . 0.9700 no
    C7 H7B . . 0.9700 no
    C8 H8 . . 0.9800 no
    C10 H10A . . 0.9700 no
    C10 H10B . . 0.9700 no
    C12 H12A . . 0.9700 no
    C12 H12B . . 0.9700 no
    C14 H14A . . 0.9600 no
    C14 H14B . . 0.9600 no
    C14 H14C . . 0.9600 no
    C15 H15A . . 0.9600 no
    C15 H15B . . 0.9600 no
    C15 H15C . . 0.9600 no
    C16 H16A . . 0.9600 no
    C16 H16B . . 0.9600 no
    C16 H16C . . 0.9600 no
    C17 H17 . . 0.9300 no
    C18 H18A . . 0.9300 no
    C18 H18B . . 0.9300 no
    C19 H19A . . 0.9600 no
    C19 H19B . . 0.9600 no
    C19 H19C . . 0.9600 no
    C20 H20A . . 0.9600 no
    C20 H20B . . 0.9600 no
    C20 H20C . . 0.9600 no
loop_
    _geom_angle_atom_site_label_1
    _geom_angle_atom_site_label_2
    _geom_angle_atom_site_label_3
    _geom_angle_site_symmetry_1
    _geom_angle_site_symmetry_2
    _geom_angle_site_symmetry_3
    _geom_angle
    _geom_angle_publ_flag
    C1 O1 C5 . . . 119.2(4) no
    O1 C1 C2 . . . 109.7(5) no
    O1 C1 C17 . . . 111.3(5) no
    O1 C1 C19 . . . 103.7(5) no
    C2 C1 C17 . . . 114.1(5) no
    C2 C1 C19 . . . 110.5(5) no
    C17 C1 C19 . . . 107.0(5) no
    C1 C2 C3 . . . 113.4(5) no
    C2 C3 C4 . . . 108.8(4) no
    C3 C4 C5 . . . 109.9(5) no
    C3 C4 C9 . . . 116.6(4) no
    C5 C4 C9 . . . 115.4(5) no
    O1 C5 C4 . . . 108.2(5) no
    O1 C5 C6 . . . 104.1(4) no
    O1 C5 C16 . . . 109.1(5) no
    C4 C5 C6 . . . 108.7(5) no
    C4 C5 C16 . . . 116.0(5) no
    C6 C5 C16 . . . 110.0(5) no
    C5 C6 C7 . . . 112.5(4) no
    C6 C7 C8 . . . 111.4(5) no
    C7 C8 C9 . . . 111.8(5) no
    C7 C8 C13 . . . 113.6(6) no
    C9 C8 C13 . . . 117.0(5) no
    C4 C9 C8 . . . 106.5(4) no
    C4 C9 C10 . . . 108.7(5) no
    C4 C9 C20 . . . 112.2(5) no
    C8 C9 C10 . . . 107.3(5) no
    C8 C9 C20 . . . 115.2(6) no
    C10 C9 C20 . . . 106.7(5) no
    C9 C10 C11 . . . 111.7(6) no
    O2 C11 C10 . . . 121.4(7) no
    O2 C11 C12 . . . 123.1(7) no
    C10 C11 C12 . . . 115.5(6) no
    C11 C12 C13 . . . 115.0(6) no
    C8 C13 C12 . . . 108.5(6) no
    C8 C13 C14 . . . 109.7(6) no
    C8 C13 C15 . . . 114.4(6) no
    C12 C13 C14 . . . 107.0(5) no
    C12 C13 C15 . . . 109.4(6) no
    C14 C13 C15 . . . 107.7(6) no
    C1 C17 C18 . . . 128.3(7) no
    C1 C2 H2A . . . 109.00 no
    C1 C2 H2B . . . 109.00 no
    C3 C2 H2A . . . 109.00 no
    C3 C2 H2B . . . 109.00 no
    H2A C2 H2B . . . 108.00 no
    C2 C3 H3A . . . 110.00 no
    C2 C3 H3B . . . 110.00 no
    C4 C3 H3A . . . 110.00 no
    C4 C3 H3B . . . 110.00 no
    H3A C3 H3B . . . 108.00 no
    C3 C4 H4 . . . 104.00 no
    C5 C4 H4 . . . 104.00 no
    C9 C4 H4 . . . 105.00 no
    C5 C6 H6A . . . 109.00 no
    C5 C6 H6B . . . 109.00 no
    C7 C6 H6A . . . 109.00 no
    C7 C6 H6B . . . 109.00 no
    H6A C6 H6B . . . 108.00 no
    C6 C7 H7A . . . 109.00 no
    C6 C7 H7B . . . 109.00 no
    C8 C7 H7A . . . 109.00 no
    C8 C7 H7B . . . 109.00 no
    H7A C7 H7B . . . 108.00 no
    C7 C8 H8 . . . 104.00 no
    C9 C8 H8 . . . 104.00 no
    C13 C8 H8 . . . 104.00 no
    C9 C10 H10A . . . 109.00 no
    C9 C10 H10B . . . 109.00 no
    C11 C10 H10A . . . 109.00 no
    C11 C10 H10B . . . 109.00 no
    H10A C10 H10B . . . 108.00 no
    C11 C12 H12A . . . 108.00 no
    C11 C12 H12B . . . 108.00 no
    C13 C12 H12A . . . 109.00 no
    C13 C12 H12B . . . 109.00 no
    H12A C12 H12B . . . 108.00 no
    C13 C14 H14A . . . 109.00 no
    C13 C14 H14B . . . 109.00 no
    C13 C14 H14C . . . 109.00 no
    H14A C14 H14B . . . 109.00 no
    H14A C14 H14C . . . 109.00 no
    H14B C14 H14C . . . 110.00 no
    C13 C15 H15A . . . 109.00 no
    C13 C15 H15B . . . 110.00 no
    C13 C15 H15C . . . 109.00 no
    H15A C15 H15B . . . 109.00 no
    H15A C15 H15C . . . 109.00 no
    H15B C15 H15C . . . 110.00 no
    C5 C16 H16A . . . 109.00 no
    C5 C16 H16B . . . 110.00 no
    C5 C16 H16C . . . 110.00 no
    H16A C16 H16B . . . 109.00 no
    H16A C16 H16C . . . 109.00 no
    H16B C16 H16C . . . 110.00 no
    C1 C17 H17 . . . 116.00 no
    C18 C17 H17 . . . 116.00 no
    C17 C18 H18A . . . 120.00 no
    C17 C18 H18B . . . 120.00 no
    H18A C18 H18B . . . 120.00 no
    C1 C19 H19A . . . 109.00 no
    C1 C19 H19B . . . 109.00 no
    C1 C19 H19C . . . 109.00 no
    H19A C19 H19B . . . 109.00 no
    H19A C19 H19C . . . 110.00 no
    H19B C19 H19C . . . 109.00 no
    C9 C20 H20A . . . 109.00 no
    C9 C20 H20B . . . 109.00 no
    C9 C20 H20C . . . 109.00 no
    H20A C20 H20B . . . 110.00 no
    H20A C20 H20C . . . 109.00 no
    H20B C20 H20C . . . 109.00 no
loop_
    _geom_torsion_atom_site_label_1
    _geom_torsion_atom_site_label_2
    _geom_torsion_atom_site_label_3
    _geom_torsion_atom_site_label_4
    _geom_torsion_site_symmetry_1
    _geom_torsion_site_symmetry_2
    _geom_torsion_site_symmetry_3
    _geom_torsion_site_symmetry_4
    _geom_torsion
    _geom_torsion_publ_flag
    C5 O1 C1 C2 . . . . 50.8(7) no
    C5 O1 C1 C17 . . . . -76.5(6) no
    C5 O1 C1 C19 . . . . 168.8(5) no
    C1 O1 C5 C6 . . . . -171.1(5) no
    C1 O1 C5 C16 . . . . 71.5(6) no
    C1 O1 C5 C4 . . . . -55.5(6) no
    C19 C1 C2 C3 . . . . -162.4(5) no
    C2 C1 C17 C18 . . . . 17.1(10) no
    C19 C1 C17 C18 . . . . -105.4(8) no
    O1 C1 C17 C18 . . . . 142.0(7) no
    O1 C1 C2 C3 . . . . -48.8(6) no
    C17 C1 C2 C3 . . . . 76.9(7) no
    C1 C2 C3 C4 . . . . 55.0(7) no
    C2 C3 C4 C9 . . . . 167.5(5) no
    C2 C3 C4 C5 . . . . -58.7(6) no
    C3 C4 C5 C6 . . . . 169.8(5) no
    C9 C4 C5 C6 . . . . -55.9(6) no
    C3 C4 C5 C16 . . . . -65.7(7) no
    C9 C4 C5 O1 . . . . -168.4(4) no
    C3 C4 C5 O1 . . . . 57.3(6) no
    C3 C4 C9 C20 . . . . 60.6(7) no
    C5 C4 C9 C8 . . . . 56.3(6) no
    C5 C4 C9 C10 . . . . 171.6(5) no
    C5 C4 C9 C20 . . . . -70.7(6) no
    C9 C4 C5 C16 . . . . 68.6(6) no
    C3 C4 C9 C8 . . . . -172.5(5) no
    C3 C4 C9 C10 . . . . -57.2(6) no
    O1 C5 C6 C7 . . . . 168.9(5) no
    C4 C5 C6 C7 . . . . 53.8(7) no
    C16 C5 C6 C7 . . . . -74.3(6) no
    C5 C6 C7 C8 . . . . -56.6(7) no
    C6 C7 C8 C9 . . . . 57.8(7) no
    C6 C7 C8 C13 . . . . -167.1(5) no
    C7 C8 C9 C4 . . . . -55.5(6) no
    C7 C8 C9 C10 . . . . -171.7(5) no
    C7 C8 C9 C20 . . . . 69.6(6) no
    C13 C8 C9 C4 . . . . 171.1(5) no
    C13 C8 C9 C10 . . . . 54.9(7) no
    C13 C8 C9 C20 . . . . -63.8(7) no
    C7 C8 C13 C12 . . . . 177.6(5) no
    C7 C8 C13 C14 . . . . 61.0(7) no
    C7 C8 C13 C15 . . . . -60.1(7) no
    C9 C8 C13 C12 . . . . -49.9(7) no
    C9 C8 C13 C14 . . . . -166.4(6) no
    C9 C8 C13 C15 . . . . 72.5(8) no
    C4 C9 C10 C11 . . . . -168.9(5) no
    C8 C9 C10 C11 . . . . -54.1(7) no
    C20 C9 C10 C11 . . . . 69.9(7) no
    C9 C10 C11 O2 . . . . -127.6(8) no
    C9 C10 C11 C12 . . . . 54.9(8) no
    O2 C11 C12 C13 . . . . 132.0(8) no
    C10 C11 C12 C13 . . . . -50.5(9) no
    C11 C12 C13 C8 . . . . 45.0(8) no
    C11 C12 C13 C14 . . . . 163.2(6) no
    C11 C12 C13 C15 . . . . -80.4(8) no
loop_
    _geom_hbond_atom_site_label_D
    _geom_hbond_atom_site_label_H
    _geom_hbond_atom_site_label_A
    _geom_hbond_site_symmetry_A
    _geom_hbond_distance_DH
    _geom_hbond_distance_HA
    _geom_hbond_distance_DA
    _geom_hbond_angle_DHA
    _geom_hbond_publ_flag
    C18 H18A O2 3_466 0.93 2.59 3.501(9) 167 yes
_shelx_hkl_file
;
   2   0   0 2191.58  123.09
   3   0   0   43.80    3.40
   4   0   0   20.50    4.00
   5   0   0   -2.30    3.00
   6   0   0    7.50    5.50
   7   0   0   -0.90    6.00
   8   0   0  348.27   25.40
   9   0   0   -3.20    9.40
   1  -1   0 1223.88   69.39
   1   1   0 1182.68   69.19
   1   1   0 1286.37   68.99
   2  -1   0  671.63   40.10
  -2  -1   0  717.63   40.10
   2   1   0  729.03   40.00
   3   1   0   14.00    2.00
   5  -1   0    7.90    5.20
   5   1   0   10.20    3.00
   6  -1   0   11.00    6.40
   6   1   0   15.10    3.80
   8  -1   0   15.50   11.30
   8   1   0    6.20    6.60
   9  -1   0   25.80   14.70
   9   1   0   17.90    9.10
   0  -2   0    6.20    2.00
   1  -2   0   63.49    5.70
   1   2   0   51.99    5.00
  -1   2   0   50.19    5.30
  -2  -2   0   37.00    3.70
   2  -2   0   44.60    5.60
   2   2   0   52.29    4.30
  -2   2   0   52.19    4.60
   3  -2   0  158.08   12.50
  -3  -2   0  189.38   11.40
   3   2   0  198.28   11.00
  -4  -2   0    7.60    2.70
   4   2   0    4.30    1.20
   5  -2   0  146.99   11.80
   5  -2   0  113.99   13.00
   5   2   0  124.59    8.50
   6  -2   0   60.79   10.90
   6  -2   0   38.30    5.80
   6   2   0   29.70    4.70
   7  -2   0  128.59   16.30
   7   2   0  130.09   11.40
   8  -2   0    1.10    8.10
   8  -2   0   -1.50   13.60
   8   2   0    3.40    5.00
   9  -2   0  -27.40   14.20
   9   2   0   -7.20    8.60
  -1  -3   0 1443.66   77.99
   1   3   0 1292.07   77.79
  -1   3   0 1343.87   78.09
  -2  -3   0  557.34   31.30
   2  -3   0  584.34   33.30
   2   3   0  538.55   32.20
  -2   3   0  487.45   32.10
   4   3   0    9.60    3.40
   5  -3   0   76.49   11.70
  -5  -3   0   78.19    8.10
   5  -3   0  105.09   11.50
   5   3   0   75.99    5.50
   7  -3   0   26.50    7.80
   8  -3   0   67.99   11.70
   8  -3   0  100.09   17.80
   9  -3   0   33.90   17.20
   9  -3   0   47.40   18.20
   0  -4   0  282.97   19.90
   0   4   0  307.47   20.50
   1  -4   0   30.30    4.90
  -1  -4   0   31.20    5.10
   1   4   0   24.30    4.90
  -1   4   0   39.30    7.80
   2  -4   0   28.00    5.10
  -2  -4   0   23.50    4.90
  -2   4   0   26.20    5.20
   2   4   0   17.60    5.50
   3  -4   0    3.70    4.50
  -3  -4   0    6.10    2.60
  -3   4   0   -1.20    3.60
   3   4   0    2.40    4.90
  -4  -4   0  119.39    9.40
   4  -4   0  125.39   12.70
  -4   4   0  116.39   11.40
   4   4   0  130.59   13.10
   5  -4   0   38.60    8.50
   5   4   0   41.70    7.90
   6  -4   0   82.19   15.90
   6  -4   0   60.39   13.00
   6   4   0   99.99   13.80
   7  -4   0   -2.20   12.30
   7  -4   0   45.30   13.40
   7   4   0   -1.60    9.20
   9  -4   0    9.40   21.90
   0  -5   0    2.90    3.70
   0   5   0   -0.30    5.30
   1  -5   0   24.70    5.40
   1   5   0   28.70    7.40
  -1   5   0   29.30    6.50
   2  -5   0   52.69    9.80
  -2  -5   0   67.39   10.20
  -2   5   0   53.29    8.40
   2   5   0   58.19    9.10
  -3  -5   0   47.30    7.10
   3  -5   0   42.20    6.50
   3   5   0   40.40    8.80
  -4  -5   0  216.58   15.10
   4  -5   0  236.68   20.90
   4   5   0  191.28   19.80
  -4   5   0  222.58   18.40
   5  -5   0  205.78   21.00
   5   5   0  144.79   18.70
  -5   5   0  198.68   16.60
   6  -5   0  127.59   18.90
   6   5   0  126.19   19.20
   7  -5   0   31.20   10.10
   7  -5   0   11.00   14.00
   7   5   0    7.60   12.40
   8  -5   0   79.09   21.50
   8  -5   0   32.80   17.70
   8   5   0   63.19   17.10
   0  -6   0  100.39   14.40
   0   6   0   84.89   12.70
   1  -6   0    1.60    5.40
  -1  -6   0    4.90    6.50
   1   6   0   -3.90    5.20
  -1   6   0    3.50    5.40
   2  -6   0   50.79    8.60
  -2  -6   0   60.59   11.90
  -2   6   0   53.19    9.00
   2   6   0   52.59    9.10
   3  -6   0   92.89   12.50
  -3   6   0   65.69   13.80
  -4  -6   0  133.79   11.90
   4  -6   0  186.48   15.80
   4   6   0  174.88   17.60
   5  -6   0  173.68   22.30
  -5  -6   0  187.88   13.70
   5   6   0  179.78   20.30
  -5   6   0  130.49   19.00
   6  -6   0   30.80   13.90
   6   6   0   34.60   12.90
   7  -6   0   33.80   16.90
   7  -6   0   32.80   17.80
   7   6   0   73.69   17.20
   8  -6   0  -15.90   20.80
   8  -6   0  -12.90   23.00
   8   6   0    0.30   18.20
   0  -7   0   23.70    5.90
   0   7   0   33.00    9.30
   1   7   0   30.00    8.30
  -1   7   0   38.60    9.40
  -2  -7   0   -3.40    7.90
   2   7   0   15.80    8.20
  -3  -7   0  163.38   14.40
   3  -7   0  141.29   21.20
  -4  -7   0   45.50    8.30
   4  -7   0   45.20   11.80
   4   7   0   43.80   11.60
  -4   7   0   45.10   15.30
   5  -7   0  146.89   23.90
  -5  -7   0   88.69    9.00
  -5   7   0  108.59   20.20
   7  -7   0    8.20   22.00
   7  -7   0    0.10   22.40
   7   7   0   -3.20   16.50
   0  -8   0  264.17   27.80
   0   8   0  302.77   28.10
  -1  -8   0   85.29   13.10
   1  -8   0   92.29   15.40
   1   8   0   76.49   13.30
  -1   8   0   91.29   14.40
   2  -8   0   -3.60    8.90
  -2  -8   0   -6.80   10.50
  -2   8   0  -16.90   12.40
   2   8   0   -0.30    9.80
   3  -8   0   69.69   14.60
   3   8   0   72.29   14.50
  -3   8   0   71.29   17.30
   6  -8   0    8.50   18.40
   6   8   0   25.80   18.90
  -6   8   0   -7.00   13.40
   7  -8   0   54.59   23.40
   7  -8   0   50.09   27.10
   7   8   0   47.50   24.70
   0  -9   0    6.30   11.50
   0   9   0   -8.40   16.70
  -1  -9   0   28.50   14.90
   1  -9   0    4.70   14.70
  -1   9   0   12.60   14.40
   1   9   0    4.70   15.70
   2  -9   0   10.50   12.80
  -2   9   0   15.80   19.70
   2   9   0   -4.70   15.80
   3  -9   0   30.30   16.90
  -3  -9   0   29.10   10.50
  -3   9   0   60.49   22.90
   3   9   0   73.79   19.00
   4  -9   0    4.20   18.60
   4   9   0   21.50   17.30
  -4   9   0   -2.30   20.30
  -5  -9   0    7.50    9.70
   5  -9   0   38.20   19.30
   5   9   0    2.80   19.20
  -5   9   0   38.30   19.50
  -6   9   0  557.64   53.49
   0 -10   0   62.59   20.60
   0  10   0  -20.50   17.50
   1 -10   0  103.09   22.10
  -1 -10   0   76.59   18.20
   1  10   0  110.59   26.00
  -1  10   0   70.19   24.80
   2 -10   0   12.90   15.60
   2  10   0  -14.40   20.60
  -2  10   0  -16.30   23.70
  -3 -10   0   24.20   13.60
   3 -10   0    7.70   20.40
  -3  10   0    2.60   25.70
   3  10   0  -27.50   20.30
  -4 -10   0   60.09   13.30
   4  10   0   34.00   20.80
  -4  10   0   96.69   24.80
   0  11   0   -7.30   29.40
   1  11   0   -0.40   27.30
  -1  11   0   96.09   30.80
  -2  11   0  289.17   54.79
  -3 -11   0   28.60   16.10
   9   0  -1   25.70   10.00
   8   0  -1   56.69    9.70
   7   0  -1    7.80    6.60
   6   0  -1   59.79    8.60
   5   0  -1   -3.20    3.00
   4   0  -1   -0.70    2.40
   3   0  -1  268.67   16.20
  -2   0  -1   14.30    2.30
   3   0   1  376.96   22.40
   4   0   1    3.60    2.80
   5   0   1   -0.60    3.20
   6   0   1   37.20    6.40
   7   0   1    5.00    6.10
   8   0   1   87.09   16.10
   9   0   1   31.20   12.70
   9  -1  -1   71.69   15.50
   9   1  -1   69.59   10.10
   8  -1  -1   25.90    8.50
   8   1  -1   -9.30    7.10
   7  -1  -1   75.29   13.90
   6  -1  -1    1.90    5.90
   5  -1  -1  119.49   11.20
   5   1  -1  131.09    9.50
   4   1  -1  283.47   16.90
   3   1  -1  237.48   14.00
   2  -1  -1  174.08    9.10
   2   1  -1  127.09    8.80
   1  -1  -1 9999.00  552.44
  -1   1   1 9496.85  552.04
   1   1  -1 9947.41  551.04
  -2  -1  -1  175.68   11.50
   2  -1   1  192.38   11.80
   2  -1   1  194.58   11.40
   2   1   1  189.78   11.20
  -3  -1  -1  243.38   14.10
   3  -1   1  232.88   15.10
   3   1   1  199.78   13.50
   4  -1   1  395.26   24.80
   4   1   1  389.46   23.50
   5  -1   1   98.39   12.10
   5   1   1  108.39    9.30
   6  -1   1   -3.00    5.40
   6   1   1   -1.00    3.30
   7  -1   1   11.80    7.20
   8  -1   1    8.00   11.50
   8   1   1   12.90    7.10
   9   1   1  151.28   19.00
   9  -2  -1   30.70   14.00
   8  -2  -1   15.90   13.60
   7  -2  -1   13.00    7.60
   7   2  -1    3.70    4.10
   6  -2  -1   14.00    6.10
   6   2  -1    9.10    2.90
   5  -2  -1    5.00    4.30
   5  -2  -1    2.10    4.70
   4  -2  -1  280.97   19.00
   4   2  -1  308.47   17.30
   3  -2  -1  225.68   14.80
   2  -2  -1 1040.00   58.69
  -2   2   1 1025.40   58.19
   2   2  -1  994.50   57.99
   1  -2  -1  440.76   25.50
   1   2  -1  412.56   25.10
  -1   2   1  424.36   25.40
   0  -2  -1  965.10   53.99
   0  -2   1  933.51   53.89
   0   2  -1  913.91   53.89
   0   2   1  943.81   53.89
   1  -2   1  425.46   25.40
  -1  -2  -1  425.76   25.10
   1   2   1  425.46   25.30
  -1   2  -1  421.76   25.40
   2  -2   1 1013.10   58.59
  -2  -2  -1 1036.20   57.79
   2   2   1 1040.50   57.69
   2   2   1 1000.40   58.19
  -2   2  -1 1006.40   58.29
  -3  -2  -1  196.18   13.20
   3  -2   1  227.48   14.60
   3   2   1  227.38   13.20
  -4  -2  -1  315.57   18.50
   4  -2   1  292.57   19.20
   4  -2   1  277.07   20.50
   4   2   1  291.57   17.60
   5  -2   1    4.10    3.90
   5  -2   1    1.30    5.30
   5   2   1    4.20    2.20
   6  -2   1   15.00    6.70
   6  -2   1   -1.10    6.00
   6   2   1   -0.30    3.00
   7  -2   1    8.10    7.30
   7  -2   1    9.90   10.80
   7   2   1    8.60    4.10
   9   2   1   -0.30    8.80
   9  -3  -1   14.50   15.30
   9  -3  -1   -2.00   17.90
   8  -3  -1   35.80   12.60
   8  -3  -1   16.90   10.40
   7  -3  -1   34.40    9.10
   7  -3  -1   -7.40   12.40
   6  -3  -1   69.49   13.90
   6  -3  -1   76.79    9.70
   5  -3  -1   81.59   12.40
   4  -3  -1   71.59   11.60
   4   3  -1  101.69    8.80
   3   3  -1    3.30    2.80
   2  -3  -1  124.89   11.70
  -2  -3   1  150.68    9.00
   2   3  -1  146.19   10.30
  -1  -3   1 1277.07   67.79
  -1   3   1 1152.68   67.79
   1   3  -1 1098.29   67.49
   0  -3  -1  342.47   19.80
   0   3  -1  290.67   19.50
   0   3   1  298.47   19.60
   1  -3   1 1278.57   70.49
  -1  -3  -1 1233.38   69.99
   1   3   1 1156.48   69.99
  -1   3  -1 1205.18   70.29
  -2  -3  -1  141.69    8.70
   2  -3   1  120.79   10.80
  -2  -3  -1  129.89    9.40
   2   3   1  112.49    8.90
  -2   3  -1  111.69    9.10
   4  -3   1  108.39   12.40
  -4  -3  -1  116.09    9.30
   4   3   1  139.99    7.90
   4   3   1  112.19    9.40
   5  -3   1   63.39   10.90
  -5  -3  -1   66.39    7.90
   5  -3   1   86.39   11.10
   5   3   1   76.39    6.40
   6  -3   1   82.79   13.40
   6  -3   1   63.09   12.90
   6   3   1   70.99    8.50
   7  -3   1   31.40    8.30
   7  -3   1   14.70   12.90
   7   3   1   11.10    5.50
   8  -3   1    9.00   11.10
   9  -3   1   24.10   17.70
   9  -4  -1   32.90   23.20
   8  -4  -1  -26.00   15.40
   7  -4  -1   17.90   13.10
   6  -4  -1   49.60   12.40
   6  -4  -1   46.20   11.20
   6   4  -1   63.79    9.70
   5  -4  -1  236.88   20.30
   5   4  -1  230.58   19.30
   4  -4  -1  117.49   13.20
   4   4  -1  119.49   12.70
  -4   4   1  141.69   11.40
   3  -4  -1  277.97   20.40
  -3  -4   1  266.57   16.60
  -3   4   1  272.97   19.10
   3   4  -1  266.77   19.30
   2  -4  -1  666.53   40.40
   2   4  -1  645.94   40.00
  -2   4   1  648.04   40.00
   1  -4  -1  122.79   10.90
  -1  -4   1  118.59   11.30
  -1   4   1  126.29   11.30
   1   4  -1  112.39   11.80
   0  -4   1   15.50    3.70
   0  -4  -1   18.10    4.10
   0   4  -1   21.50    4.70
   0   4   1   19.00    4.30
   1  -4   1  123.29   10.90
  -1  -4  -1  114.39   11.20
  -1   4  -1  128.29   11.60
   1   4   1  117.59   11.50
  -2  -4  -1  628.84   39.50
  -2  -4  -1  661.63   38.50
   2  -4   1  664.13   40.50
   2   4   1  667.73   40.30
  -2   4  -1  660.43   40.40
  -3  -4  -1  268.47   17.00
   3  -4   1  274.97   19.60
  -3   4  -1  266.67   19.30
   3   4   1  261.87   19.30
   4  -4   1  118.19   12.30
  -4  -4  -1  117.99    9.60
   4   4   1  117.59   12.70
  -4   4  -1  106.19   11.50
   5  -4   1  190.48   19.30
   5  -4   1  190.68   18.50
  -5  -4  -1  206.28   14.40
   5   4   1  219.98   17.50
   6  -4   1   29.10   13.50
   6  -4   1   40.90    8.30
   6   4   1   68.29   13.50
   7  -4   1   13.50   10.00
   7  -4   1   41.20   15.10
   7   4   1   30.90   10.90
   9  -4   1   12.40   22.50
   8  -5  -1   13.50   19.80
   8  -5  -1   19.60   14.90
   8   5  -1    7.80   15.30
   7  -5  -1   26.90   13.80
   7   5  -1   25.60   13.20
   5  -5  -1  399.86   29.90
   5   5  -1  340.17   28.10
  -5   5   1  376.76   25.20
  -4  -5   1  199.68   13.90
   4  -5  -1  230.48   21.10
   4   5  -1  189.78   19.70
  -4   5   1  207.68   17.50
  -3  -5   1  105.39    8.70
   3  -5  -1   94.69   13.50
   3   5  -1   82.69   14.10
   2  -5  -1   85.19   10.80
  -2   5   1   68.29   12.50
   2   5  -1   78.19   10.50
  -1  -5   1   13.80    3.60
   1  -5  -1    8.80    4.80
  -1   5   1    3.20    6.00
   1   5  -1    3.80    5.90
   0  -5  -1   26.60    5.00
   0  -5   1   19.30    4.40
   0   5  -1   14.50    5.70
   0   5   1   18.80    5.50
  -1  -5  -1   12.90    3.50
   1  -5   1    8.40    4.40
  -1   5  -1    7.60    5.50
   1   5   1   -1.90    5.30
   2  -5   1   66.89   10.70
  -2  -5  -1   71.69   10.60
  -2   5  -1   67.39    9.50
   2   5   1   60.49   12.50
   3  -5   1  115.39   13.80
  -3  -5  -1   94.69    8.70
   3   5   1   81.79   13.70
   4  -5   1  218.08   20.10
  -4  -5  -1  193.08   14.20
  -4   5  -1  168.08   17.70
   4   5   1  187.18   18.10
   5  -5   1  380.66   29.80
  -5  -5  -1  387.36   23.90
  -5   5  -1  400.26   26.80
   5   5   1  343.87   27.70
   6  -5   1   63.69   13.60
   6   5   1   72.69   13.10
   7  -5   1   30.90   13.00
   7  -5   1   16.50   15.40
   7   5   1   38.60   12.60
   8  -5   1    7.10   15.50
   8  -5   1   16.70   20.80
   8   5   1   26.90   14.90
   8  -6  -1  -34.90   24.80
   8  -6  -1   -0.20   20.00
   8   6  -1    2.60   18.10
   7  -6  -1   27.00   18.50
   7  -6  -1    8.10   16.00
   7   6  -1   39.00   12.40
   6  -6  -1    3.80   11.90
   6   6  -1    5.20   13.10
   5  -6  -1   63.49   13.00
   5   6  -1   59.29   11.90
   4  -6  -1  203.08   19.00
  -4  -6   1  269.67   16.70
   4   6  -1  209.88   21.00
  -4   6   1  266.57   23.50
  -3  -6   1  230.78   17.30
   3  -6  -1  193.68   19.00
   3   6  -1  238.98   20.90
  -3   6   1  286.07   20.80
   2  -6  -1    9.60    7.40
   2   6  -1   15.90    6.70
  -2   6   1   16.30    6.70
   1  -6  -1   13.20    6.80
  -1  -6   1   21.30    6.90
  -1   6   1    6.20    6.30
   1   6  -1   11.50    6.50
   0  -6   1   37.40    7.50
   0  -6  -1   46.40    8.50
   0   6   1   43.20    7.90
   0   6  -1   35.70    7.60
  -1  -6  -1   12.00    6.70
   1  -6   1   10.20    6.80
  -1   6  -1    6.60    5.80
   1   6   1    7.60    5.30
  -2  -6  -1   10.90    6.30
   2  -6   1    5.60    8.10
  -2   6  -1   16.40    6.60
   2   6   1   11.10    6.80
   3  -6   1  185.78   18.00
  -3  -6  -1  254.47   17.10
   3   6   1  219.18   19.60
   4  -6   1  196.58   18.30
  -4  -6  -1  232.58   17.40
  -4   6  -1  237.28   23.60
   4   6   1  240.78   20.90
   5  -6   1   25.30   10.80
  -5  -6  -1   42.50    6.00
  -5   6  -1   52.29   11.80
   5   6   1   56.79   11.50
   6  -6   1   10.60   12.30
   6  -6   1   11.20   12.10
   6   6   1    2.30   14.50
   7  -7  -1    9.80   20.10
   7  -7  -1   12.80   19.30
   7   7  -1   58.49   21.70
   6  -7  -1   20.30   15.10
  -6   7   1   -4.50    8.30
  -4  -7   1   25.20    6.40
   4  -7  -1   42.90   11.90
  -4   7   1   23.10   13.00
   4   7  -1   34.30   11.50
   3  -7  -1   66.29   12.10
  -3  -7   1   78.39   10.50
   2   7  -1   79.79   16.70
  -1  -7   1  149.29   14.80
   1   7  -1  120.79   17.80
  -1   7   1  116.79   18.50
   0  -7  -1   25.30    6.20
   0  -7   1   20.70    5.50
   0   7  -1   38.70    9.20
   0   7   1   32.40    9.20
  -1  -7  -1  147.89   13.80
   1  -7   1   86.19   15.70
   1   7   1  109.49   17.40
  -1   7  -1  126.69   18.30
  -2  -7  -1   62.99   11.50
   2   7   1  102.69   17.40
   3  -7   1   86.89   13.00
  -3  -7  -1   60.69   11.50
   3   7   1  107.49   17.90
  -4  -7  -1   62.49   10.40
   4  -7   1   45.90   12.00
   4   7   1   97.79   19.40
  -4   7  -1   42.30   15.70
   6  -7   1   -8.60   15.00
   6  -7   1   10.40   15.30
   6   7   1   -6.80   14.10
   7  -7   1    1.50   20.30
   7  -7   1    9.10   22.60
   7   7   1   11.30   20.40
   7  -8  -1  -18.50   26.70
   7  -8  -1    9.10   27.10
   7   8  -1  -17.20   21.80
   6  -8  -1   57.99   21.10
  -6   8   1   20.40   13.10
   6   8  -1   41.70   19.10
  -5  -8   1   36.70    8.60
   5  -8  -1   46.10   17.30
   5   8  -1   50.39   14.20
  -3  -8   1   48.60   10.30
   3  -8  -1   39.00   13.30
   3   8  -1   35.60   11.60
  -3   8   1   27.90   13.90
   2  -8  -1   56.59   12.90
  -2   8   1   51.79   15.20
   2   8  -1   55.39   11.10
   1  -8  -1    4.30    9.50
  -1  -8   1   25.60    9.50
  -1   8   1    2.80   12.20
   1   8  -1    1.10    9.70
   0  -8   1    7.00    9.40
   0  -8  -1   13.40   10.80
   0   8  -1   -1.90   11.00
   0   8   1    1.10   11.10
   1  -8   1    7.60   11.10
  -1  -8  -1    2.60    9.80
   1   8   1    9.80   11.30
  -1   8  -1    8.80   10.90
   2  -8   1   51.19   13.00
  -2  -8  -1   67.89   13.50
  -2   8  -1   45.70   13.20
   2   8   1   49.60   12.90
   3  -8   1   34.50   12.40
  -3   8  -1   70.49   16.60
   3   8   1   47.60   13.60
  -5  -8  -1   67.59    9.70
   5  -8   1   53.49   17.80
   5   8   1   53.69   16.60
   6  -8   1   27.50   21.30
   6  -8   1   28.90   19.70
  -6   8  -1   37.00   15.60
   6   8   1   32.60   20.40
   7  -8   1   14.20   26.50
   7  -8   1   -6.70   24.30
   7   8   1  -17.30   23.20
  -6   9   1  543.95   49.99
  -5  -9   1   10.40    8.00
   5  -9  -1  -16.70   19.60
   5   9  -1   -7.90   20.10
  -5   9   1   29.30   19.00
   4   9  -1   24.30   17.10
  -4   9   1   40.90   18.50
   2  -9  -1   62.09   17.80
  -2   9   1   88.39   19.00
   2   9  -1   74.09   19.00
  -1  -9   1   -5.40   11.90
   1  -9  -1   12.90   12.20
  -1   9   1    7.10   17.30
   1   9  -1    3.40   15.80
   0  -9   1   71.09   17.10
   0  -9  -1   59.49   16.70
   0   9  -1   70.39   15.90
   0   9   1   65.89   16.20
  -1  -9  -1   -5.10   10.90
   1  -9   1    1.20   11.30
   1   9   1   21.40   16.90
  -1   9  -1    3.60   16.70
   2  -9   1   47.10   16.90
  -2  -9  -1   65.19   15.60
  -2   9  -1   79.19   18.20
   2   9   1   86.19   19.70
   3  -9   1    5.70   16.80
  -3  -9  -1    1.10    9.70
   3   9   1    2.00   14.50
  -3   9  -1    7.20   21.30
   5   9   1    8.30   21.70
  -5   9  -1   51.99   20.30
  -4 -10   1   34.50   12.90
   4  10  -1   10.20   20.70
  -4  10   1   35.80   25.50
   3 -10  -1   -3.30   20.60
  -3 -10   1   -3.80   12.40
  -3  10   1  -38.00   22.70
   2 -10  -1   30.80   20.40
  -2  10   1  -19.20   23.30
   1 -10  -1   74.19   19.60
  -1  10   1   89.59   26.80
   1  10  -1   44.40   21.90
   0 -10  -1   38.80   20.20
   0 -10   1   12.40   16.40
  -1 -10  -1  131.09   24.10
   1 -10   1  194.98   37.20
  -1  10  -1   61.19   22.70
   1  10   1   90.99   25.50
   2 -10   1   16.00   16.20
   2  10   1   -7.60   19.50
  -2  10  -1  -15.00   22.50
  -3 -10  -1   -1.10   13.40
  -3  10  -1  -18.80   23.90
  -4 -10  -1   32.20   13.10
   4  10   1   71.89   24.10
  -4  10  -1    2.40   24.30
  -3 -11   1  -12.00   14.70
  -2  11   1   96.79   34.00
  -1  11   1   57.19   24.50
   0  11  -1   54.19   28.20
   0  11   1   17.70   30.80
  -1 -11  -1   11.00   25.00
  -1  11  -1   89.89   24.30
  -2  11  -1  263.67   53.79
  -3 -11  -1    4.30   14.90
   9   0  -2  114.49   17.80
   8   0  -2    2.30    7.70
   7   0  -2  -12.30    6.90
   6   0  -2    0.60    4.30
   4   0  -2   64.79    6.30
   1   0   2 2358.86  133.79
   1   0   2 2416.76  134.09
   2   0   2   61.39    4.80
  -2   0  -2   77.89    5.60
  -3   0  -2   12.70    3.10
   3   0   2    7.90    2.30
   4   0   2   50.69    6.70
   5   0   2    0.90    3.20
   6   0   2    0.70    4.80
   7   0   2   -0.20    6.50
   8   0   2    2.20    7.80
   9   0   2  128.79   23.50
   9  -1  -2   30.60   11.40
   9   1  -2    8.40    8.50
   8  -1  -2   80.69   12.40
   8   1  -2   76.49   12.90
   7   1  -2   53.29    9.10
   6  -1  -2   41.00    8.10
   6   1  -2   44.30    5.70
   5  -1  -2   34.40    5.20
   5   1  -2   42.20    4.30
   4   1  -2   41.70    3.70
   3   1  -2  154.88    9.50
   2  -1  -2  963.30   54.49
   1  -1  -2 2410.66  126.69
  -1   1   2 2101.79  126.49
   1  -1   2 2371.76  133.39
  -1  -1  -2 2393.36  133.09
  -1  -1  -2 2346.37  133.09
   1  -1   2 2402.06  133.49
   1   1   2 2413.76  133.19
   1   1   2 2394.86  133.09
  -1   1  -2 2292.67  133.29
   2  -1   2  945.11   54.49
   2  -1   2  946.51   54.99
  -2  -1  -2  960.10   54.39
  -2   1  -2  972.60   54.19
   2   1   2  958.00   54.29
  -2   1  -2  963.00   54.09
  -3  -1  -2  161.48   10.90
   3  -1   2  162.88   11.70
   3  -1   2  153.08   10.50
   3   1   2  161.38    9.90
   4  -1   2   43.10    7.30
  -4  -1  -2   48.80    6.40
   4   1   2   48.50    5.40
   5   1   2   36.50    5.10
   6  -1   2   52.79    9.40
   6   1   2   42.20    5.70
   7  -1   2   70.29   13.80
   7   1   2   87.89   10.60
   8  -1   2  107.59   14.10
   8   1   2   88.39   15.50
   9  -2  -2  174.38   22.40
   8  -2  -2   -6.10   13.30
   7  -2  -2   80.19   13.40
   6  -2  -2   44.00    8.40
   5  -2  -2   38.70    5.80
   4  -2  -2    6.00    3.50
   3  -2  -2  223.98   14.80
   2  -2  -2 1827.52  101.59
  -2   2   2 1752.42  101.09
   1  -2  -2 2334.07  129.49
  -1   2   2 2333.57  129.39
   1   2  -2 2208.68  129.09
   0  -2   2  137.69    9.40
   0  -2  -2  129.99    9.30
   0   2  -2  130.29    9.30
   0   2   2  132.39    9.30
  -1  -2  -2 2285.77  130.49
  -1  -2  -2 2312.07  130.89
   1  -2   2 2383.16  131.29
  -1   2  -2 2334.57  131.19
   1   2   2 2297.27  131.09
   2  -2   2 1793.02  100.69
  -2  -2  -2 1723.73   99.89
  -2  -2  -2 1763.42   99.89
   2   2   2 1775.62   99.89
   2   2   2 1752.12  100.39
  -2   2  -2 1828.92  100.59
   3  -2   2  235.38   15.60
   3  -2   2  238.88   16.50
  -3  -2  -2  246.18   14.90
  -3   2  -2  223.38   14.50
   3   2   2  225.38   14.10
  -3   2  -2  243.18   14.40
   4  -2   2    9.20    3.40
  -4  -2  -2    9.10    3.40
   4   2   2   10.90    2.60
   5  -2   2   43.70    7.50
   5  -2   2   31.40    4.70
  -5  -2  -2   39.10    5.60
   5   2   2   38.00    5.00
   6  -2   2   53.59   10.50
   6   2   2   36.80    7.10
   7  -2   2   74.49   12.60
   7  -2   2   85.39   14.70
   7   2   2   63.09   10.80
   9  -2   2   25.70   14.20
   9   2   2   19.50    9.80
   9  -3  -2   14.30   17.70
   8  -3  -2   58.99   14.70
   7  -3  -2   32.20   13.20
   6  -3  -2   49.90    9.70
   6  -3  -2   45.00    9.50
   5  -3  -2   31.40    6.80
   4  -3  -2    4.40    5.50
   4   3  -2   12.40    3.60
   3  -3  -2  219.18   17.30
  -3   3   2  225.18   15.70
   3   3  -2  263.17   15.70
   2  -3  -2   94.29    9.30
  -2   3   2   73.89    6.50
   1  -3  -2  279.97   17.70
  -1   3   2  252.07   17.30
   0  -3   2  566.54   33.30
   0  -3  -2  562.04   33.40
   0   3   2  542.65   33.40
   0   3  -2  550.14   33.40
   1  -3   2  275.07   17.90
  -1  -3  -2  260.17   17.30
   1   3   2  252.97   17.40
  -1   3  -2  281.77   17.90
  -2  -3  -2   92.69    8.40
  -2  -3  -2  108.99    7.70
  -2   3  -2  103.39    9.30
   2   3   2  106.89    8.60
   3  -3   2  236.38   17.60
  -3  -3  -2  279.07   15.60
   3   3   2  216.58   16.00
  -3   3  -2  246.28   16.10
  -4  -3  -2   14.30    3.60
   4  -3   2   15.20    4.80
   4  -3   2    8.70    4.60
   4   3   2   12.50    3.20
  -5  -3  -2   27.30    5.00
   5  -3   2   24.10    5.70
   5  -3   2   23.40    7.40
   5   3   2   35.30    4.80
   5   3   2   16.60    5.90
   6  -3   2   48.10   10.70
  -6  -3  -2   20.10    5.30
   6   3   2   30.10    5.50
   7  -3   2   27.20    8.80
   7   3   2   47.80    7.10
   8  -3   2   44.70   13.80
   8  -3   2   39.20   12.60
   9  -3   2    7.80   15.60
   9  -4  -2   20.20   22.80
   8  -4  -2    6.70   16.40
   8  -4  -2   23.20   16.80
   7  -4  -2   22.20   13.10
   7  -4  -2   48.50    9.10
   6  -4  -2  122.69   17.60
   6   4  -2  130.29   16.80
   5  -4  -2  486.15   31.80
   5   4  -2  424.66   29.80
   4  -4  -2  206.58   17.70
   4   4  -2  217.28   17.10
  -4   4   2  226.78   15.50
   3  -4  -2   72.69   11.50
  -3  -4   2   68.79    5.10
   3   4  -2   75.59   10.20
  -3   4   2   68.29    9.20
   2  -4  -2  143.69   13.50
   2   4  -2  136.29   13.10
  -2   4   2  139.19   12.90
   1  -4  -2  340.27   22.30
  -1  -4   2  318.17   22.00
   1   4  -2  333.07   22.50
  -1   4   2  333.37   22.30
   0  -4   2  185.48   13.90
   0  -4  -2  171.48   13.80
   0   4   2  188.78   14.20
   0   4  -2  183.18   14.50
  -1  -4  -2  320.37   21.90
   1  -4   2  327.07   22.10
  -1   4  -2  339.47   22.70
   1   4   2  344.47   22.50
  -2  -4  -2  156.08   11.20
   2  -4   2  144.09   13.40
   2   4   2  148.09   13.30
  -2   4  -2  144.19   13.30
  -3  -4  -2   72.09    7.20
   3  -4   2   84.79    9.70
   3   4   2   61.49   10.00
  -3   4  -2   65.69   10.00
  -4  -4  -2  224.58   15.40
   4  -4   2  240.68   18.00
   4   4   2  234.18   17.60
  -4   4  -2  201.18   17.20
   5  -4   2  410.56   29.10
  -5  -4  -2  412.76   26.10
   5  -4   2  402.06   30.60
   5   4   2  431.46   28.40
   6  -4   2  126.09   18.00
   6  -4   2  125.09   19.30
  -6  -4  -2  138.49   12.50
   6   4   2  151.88   16.70
   7  -4   2   -6.90   14.30
   7  -4   2   24.80   10.90
   7   4   2   11.40    8.20
   9  -4   2   -1.10   21.10
   8  -5  -2    7.80   21.60
   8  -5  -2   21.70   15.10
   8   5  -2   -6.60   14.00
   7  -5  -2   22.20    9.50
   7  -5  -2    5.00   13.20
   7   5  -2  -12.90   13.90
   6   5  -2  104.49   19.70
   5  -5  -2  442.16   33.90
  -5   5   2  451.45   29.00
   5   5  -2  431.56   32.10
   4  -5  -2  831.52   51.89
  -4   5   2  772.42   49.70
   4   5  -2  815.32   50.39
   3  -5  -2  218.18   18.70
  -3  -5   2  206.08   13.90
   3   5  -2  190.58   18.60
   2  -5  -2   82.39   11.00
   2   5  -2   60.49   12.80
  -2   5   2   60.79   12.40
  -1  -5   2  106.39   10.60
   1  -5  -2  120.69   11.90
   1   5  -2   80.19   13.50
  -1   5   2  100.89   13.30
   0  -5   2  222.58   16.90
   0  -5  -2  211.18   16.70
   0   5  -2  197.98   18.00
   0   5   2  209.48   17.40
  -1  -5  -2   96.59   10.10
   1  -5   2  112.39   11.60
  -1   5  -2   84.99   13.00
   1   5   2   78.19   12.30
  -2  -5  -2   54.89    8.70
   2  -5   2   80.69   11.00
  -2  -5  -2   79.59   11.10
  -2   5  -2   68.89   12.90
   2   5   2   62.59   11.70
  -3  -5  -2  214.98   16.00
   3  -5   2  219.88   18.70
  -3  -5  -2  177.88   14.00
  -3   5  -2  178.48   18.10
   3   5   2  188.18   17.40
  -4  -5  -2  686.83   44.40
   4  -5   2  813.72   49.00
   4   5   2  829.32   47.90
  -4   5  -2  718.13   47.00
  -5  -5  -2  372.46   25.90
   5  -5   2  409.56   32.10
   5  -5   2  378.36   31.50
   5   5   2  480.65   31.20
  -5   5  -2  448.66   28.90
   6  -5   2  153.68   21.50
  -6  -5  -2  147.39   13.30
   6   5   2  163.58   20.00
   7  -5   2    7.60   15.20
   7  -5   2  -17.90   12.20
   7   5   2   -4.20   11.00
   8  -5   2   -6.40   20.10
   8  -5   2  -16.30   15.50
   8   5   2    6.80   15.00
   8  -6  -2   25.70   23.60
   8  -6  -2   19.10   22.40
   7  -6  -2   31.60   19.40
   7  -6  -2   12.50   17.20
   7   6  -2    8.50   13.30
   6  -6  -2   42.30   13.50
   5  -6  -2   14.50   10.40
  -5   6   2   -2.60    5.90
   5   6  -2    6.50   10.30
   4  -6  -2  137.89   14.00
  -4  -6   2  118.39   10.20
   4   6  -2   87.29   16.70
  -4   6   2  103.69   17.10
   3  -6  -2  131.19   14.20
   3   6  -2  106.69   16.10
  -3   6   2  137.59   15.30
   2  -6  -2   30.10    7.70
  -2   6   2   33.00    7.50
   2   6  -2   38.80    8.40
  -1  -6   2  120.19   14.80
   1  -6  -2   99.69   14.60
   1   6  -2   96.99   14.00
  -1   6   2  101.69   14.00
   0  -6   2   48.70    7.90
   0  -6  -2   43.90    7.00
   0   6   2   37.20    8.50
   0   6  -2   48.40    8.20
   1  -6   2  113.69   15.40
  -1  -6  -2  112.89   16.00
   1   6   2   94.89   13.50
  -1   6  -2  101.29   14.10
  -2  -6  -2   30.60    6.90
   2   6   2   31.80    7.50
  -2   6  -2   36.60    8.30
  -3  -6  -2  168.68   15.10
  -3  -6  -2  123.49   12.60
   3  -6   2  157.68   13.80
  -3   6  -2  143.89   17.30
   4  -6   2  107.99   13.80
  -4  -6  -2   81.19   11.40
  -4   6  -2  106.79   17.10
   4   6   2  102.99   16.00
  -5  -6  -2   -6.40    6.40
   5   6   2   12.60   11.50
   6  -6   2   37.60   13.50
   6  -6   2   30.30   12.40
   6   6   2   58.89   15.30
   7  -6   2   -5.70   18.80
   7  -6   2    7.40   15.40
   7  -7  -2   25.10   19.20
   7   7  -2   14.00   15.00
   5  -7  -2   43.40   13.50
  -5   7   2   62.89   11.50
   4  -7  -2  108.19   21.60
  -4  -7   2   70.99    8.90
  -4   7   2  103.69   16.10
   4   7  -2   98.09   15.80
  -3   7   2  181.58   22.60
   3   7  -2  157.68   21.90
  -2   7   2  115.69   19.30
   2   7  -2   96.59   17.60
   1   7  -2   41.40    9.20
  -1   7   2   38.50    9.40
   0  -7  -2   16.10    6.00
   0  -7   2   19.70    5.70
   0   7   2   25.10    8.40
   0   7  -2   28.80    9.20
   1  -7   2   17.60    7.60
  -1   7  -2   36.60    9.80
   1   7   2   36.00    9.30
  -2  -7  -2   50.19   10.80
   2  -7   2   27.80    9.30
  -3  -7  -2   95.09   14.10
  -3  -7  -2  116.69   19.20
   3  -7   2   82.29   13.70
   3   7   2  100.69   18.90
   4  -7   2   79.59   14.10
  -4  -7  -2   76.79   11.60
  -4   7  -2   79.89   16.20
  -5  -7  -2   67.09   12.20
   5  -7   2   52.19   14.10
  -5   7  -2   55.49   12.70
  -6  -7  -2   -3.50    6.40
   6  -7   2    0.60   15.20
   6  -7   2   16.60   18.60
   6   7   2   18.50   18.30
  -6   7  -2  -14.60   10.70
   7  -7   2   -5.40   22.10
   7  -7   2   11.50   19.50
   7   7   2  -24.10   16.90
   6  -8  -2   17.00   20.30
   6   8  -2    2.90   15.70
  -6   8   2    9.90   12.80
   3  -8  -2   26.40   11.00
   3   8  -2   26.60   10.90
  -3   8   2   36.00   14.10
   2  -8  -2   28.90   11.30
   2   8  -2   19.50   10.80
  -2   8   2   23.50   13.80
   1  -8  -2   38.50   11.90
  -1  -8   2   44.00   10.10
  -1   8   2   24.20   13.30
   1   8  -2   13.80   11.70
   0  -8   2   17.00   10.00
   0  -8  -2    6.50    9.60
   0   8   2    2.20   12.10
   0   8  -2   11.00   11.50
  -1  -8  -2   24.40   12.20
   1  -8   2   21.40   11.00
   1   8   2   45.20   12.90
  -1   8  -2   42.20   13.70
  -2  -8  -2    6.70   10.20
   2  -8   2   22.40   11.60
  -2   8  -2   27.40   13.00
   2   8   2   12.50   12.20
  -3  -8  -2   35.90    8.60
   3  -8   2   35.30   14.20
  -3   8  -2   37.90   14.60
   3   8   2   35.50   12.70
   4   8   2    7.50   14.50
  -5  -8  -2   62.99   11.20
   5  -8   2   38.50   16.70
   5   8   2   78.79   18.90
   6  -8   2   -6.60   18.20
   6  -8   2   -0.30   18.40
  -6  -8  -2   -8.00    7.40
   6   8   2   18.10   20.70
  -6   8  -2   14.10   16.40
   7  -8   2   16.20   33.30
  -6   9   2  487.15   48.10
   5  -9  -2  -18.90   21.20
  -5  -9   2   -0.20    8.50
  -5   9   2   17.90   18.80
   5   9  -2   17.80   15.90
   4  -9  -2    7.80   18.40
  -4   9   2   44.90   21.10
   4   9  -2   12.70   14.90
   2  -9  -2   43.30   15.20
  -2   9   2   39.60   20.80
   2   9  -2   56.49   16.70
   1  -9  -2   17.40   13.60
   1   9  -2    4.90   14.60
  -1   9   2    9.90   15.50
   0  -9  -2  166.48   27.90
   0  -9   2  185.48   28.00
   0   9  -2  172.28   30.70
   0   9   2  213.08   31.50
   1  -9   2   21.30   15.10
  -1  -9  -2    2.90   13.70
   1   9   2   30.40   16.90
  -1   9  -2   22.10   16.00
  -2  -9  -2   47.10   16.80
   2  -9   2   23.40   15.70
  -2   9  -2   33.80   18.20
   2   9   2   65.69   18.50
   3  -9   2   11.10   13.40
  -3  -9  -2   12.50    9.00
  -3   9  -2    1.70   17.40
   3   9   2    1.70   17.10
  -4  -9  -2    5.00   10.20
  -4   9  -2   31.30   22.30
   4   9   2   56.99   19.90
  -3 -10   2    8.40   12.90
  -3  10   2  -14.30   23.00
   2 -10  -2   28.00   20.80
   2  10  -2  -12.70   16.70
  -2  10   2   -7.50   19.50
   1 -10  -2   62.89   17.50
  -1  10   2   22.60   19.60
   1  10  -2  -14.20   17.50
   0 -10  -2   14.50   17.30
   0 -10   2   34.60   18.80
  -1 -10  -2   62.79   20.60
   1 -10   2   44.40   20.90
   1  10   2   23.90   19.70
  -1  10  -2   13.90   19.10
  -2 -10  -2   48.80   13.60
   2 -10   2   25.70   21.40
  -2 -10  -2   18.80   18.20
  -3 -10  -2   21.20   13.10
  -3  10  -2  -19.60   22.10
  -4 -10  -2    3.00   14.00
  -4  10  -2   14.70   29.00
   4  10   2   44.60   23.40
  -2  11   2  137.99   33.90
  -1  11   2   39.60   24.60
   0  11  -2    3.10   28.20
   0  11   2   -9.80   29.90
  -1 -11  -2   30.00   25.90
  -1  11  -2   45.20   22.30
  -2  11  -2  174.38   33.60
   9   0  -3  152.08   18.20
   8   0  -3   60.59    9.20
   6   0  -3  104.19   10.80
   5   0  -3   24.90    5.30
   4   0  -3   49.99    4.80
   1   0  -3 3295.07  187.28
   1   0   3 3168.28  178.48
   1   0   3 3174.58  178.48
  -1   0  -3 3179.78  178.38
  -1   0  -3 3220.88  178.58
   2   0   3 4794.82  273.47
  -2   0  -3 4994.70  273.57
   2   0   3 4854.01  272.97
   3   0   3  245.18   15.90
  -3   0  -3  259.47   16.50
  -4   0  -3   24.70    2.90
   5   0   3   29.30    5.30
   6   0   3  127.69   12.90
   7   0   3   65.29   11.90
   8   0   3   40.40    9.00
   9   0   3   94.89   16.70
   9  -1  -3   10.40   13.10
   9   1  -3  -14.20    7.60
   8  -1  -3   31.30   10.60
   8   1  -3   40.20    6.60
   7  -1  -3    5.00    9.00
   6  -1  -3   78.19   10.90
   6   1  -3   67.99    7.70
   5   1  -3   98.99    6.60
   4   1  -3  209.78   12.60
   2  -1  -3  446.26   25.80
   1  -1  -3 1394.26   80.09
  -1   1   3 1446.06   80.09
   0  -1  -3 4003.90  222.78
   0  -1  -3 3964.60  222.88
   0  -1   3 4082.69  222.68
   0   1   3 3889.81  222.88
   0   1  -3 3956.50  222.68
  -1  -1  -3 1400.76   79.89
  -1  -1  -3 1447.46   79.89
   1  -1   3 1377.26   80.09
  -1   1  -3 1415.46   80.19
   1   1   3 1426.26   79.99
  -1   1  -3 1421.06   80.09
   1   1   3 1422.46   79.89
   2  -1   3  433.86   26.40
   2  -1   3  444.76   26.00
  -2  -1  -3  454.25   26.00
  -2   1  -3  436.16   25.80
  -2   1  -3  433.86   25.60
   2   1   3  435.76   25.60
  -2   1  -3  450.15   26.70
  -3  -1  -3   71.09    6.50
   3  -1   3   65.39    6.40
   3  -1   3   66.59    7.00
   3   1   3   70.59    5.40
   4  -1   3  191.78   13.80
   4  -1   3  205.08   14.90
  -4  -1  -3  216.38   14.60
   4   1   3  215.48   14.10
   5  -1   3   72.19   10.80
  -5  -1  -3   69.09    8.70
   5   1   3   69.59    8.00
   6  -1   3   77.49   12.20
   6   1   3   72.49    9.00
   7  -1   3   -4.40    7.60
   7   1   3   -2.50    5.80
   8  -1   3   51.49   12.80
   9  -1   3  128.09   21.60
   9  -2  -3  141.99   19.80
   8  -2  -3   50.89   14.20
   7  -2  -3   49.30   10.70
   6  -2  -3  110.59   14.90
   6  -2  -3  133.59   12.70
   5  -2  -3  148.09   12.80
   4  -2  -3   32.30    6.20
   3  -2  -3  201.08   13.60
   2  -2  -3  629.74   36.40
  -2   2   3  610.14   35.90
   1  -2  -3  269.97   16.40
  -1   2   3  251.27   16.20
   0  -2  -3    1.20    1.80
   0   2  -3   -3.10    1.80
  -1  -2  -3  278.27   16.30
  -1  -2  -3  267.37   16.80
   1  -2   3  286.37   17.00
   1  -2   3  272.77   16.60
  -1   2  -3  250.87   17.00
   1   2   3  253.87   16.80
  -2  -2  -3  656.23   36.10
   2  -2   3  614.24   37.10
  -2  -2  -3  612.94   36.00
   2  -2   3  626.14   36.80
  -2   2  -3  613.14   36.60
   2   2   3  603.94   36.40
   2   2   3  624.84   35.80
   3  -2   3  211.88   14.20
  -3  -2  -3  220.08   13.40
   3  -2   3  204.08   14.90
  -3   2  -3  186.48   13.00
   3   2   3  205.98   12.70
  -3   2  -3  192.28   13.00
   4  -2   3   29.80    6.90
  -4  -2  -3   38.50    6.20
   4  -2   3   34.60    6.60
   4   2   3   47.50    5.60
   5  -2   3  115.09   12.30
   5  -2   3  140.09   14.60
   5   2   3  137.19   10.30
   6  -2   3   82.49   12.90
   6  -2   3  127.29   14.70
   6   2   3  105.99    9.60
   7  -2   3   59.19   11.70
   7   2   3   38.60    8.20
   8  -2   3   95.79   14.90
   9   2   3   93.59   17.90
   9  -3  -3   16.00   18.30
   7  -3  -3  108.69   19.80
   6  -3  -3  120.19   16.20
   5  -3  -3   39.40    7.00
   4  -3  -3   15.20    5.50
   3  -3  -3  268.77   19.30
   3   3  -3  289.67   17.40
  -3   3   3  260.87   17.60
   2  -3  -3 1562.54   82.99
   2   3  -3 1323.77   81.79
  -2   3   3 1423.06   82.09
   1  -3  -3  521.05   31.00
   1   3  -3  481.85   30.50
  -1   3   3  512.75   30.80
   0  -3   3 2912.91  164.18
   0  -3  -3 2868.81  164.18
   0   3   3 2931.61  164.28
   0   3  -3 2898.81  164.28
  -1  -3  -3  509.15   31.00
   1  -3   3  499.95   31.50
  -1  -3  -3  523.35   30.50
  -1   3  -3  523.85   31.60
   1   3   3  513.65   31.40
   2  -3   3 1549.94   89.29
  -2  -3  -3 1558.94   88.19
  -2  -3  -3 1532.45   88.49
   2   3   3 1556.84   89.09
  -2   3  -3 1561.04   89.19
   3  -3   3  316.97   20.80
   3  -3   3  283.17   21.00
  -3  -3  -3  332.67   19.00
  -3   3  -3  257.07   19.00
   3   3   3  319.17   18.70
   3   3   3  298.87   20.20
   4  -3   3   19.30    5.00
  -4  -3  -3   24.70    4.40
   4  -3   3   19.70    6.10
   4   3   3   25.00    5.30
   4   3   3   27.10    4.10
   5  -3   3   40.40    9.20
   5  -3   3   35.00    6.80
   5   3   3   34.10    6.90
   6  -3   3  150.38   19.70
   6  -3   3  136.89   13.90
  -6  -3  -3   81.59   13.20
   6   3   3  107.79   11.20
   8  -3   3   36.10   12.60
   9  -3   3   30.10   17.70
   9   3   3    4.80   10.00
   9  -4  -3   25.20   22.40
   8  -4  -3  -11.60   17.40
   7  -4  -3  107.19   16.60
   6  -4  -3  107.99   19.60
   5  -4  -3  284.67   22.60
   5   4  -3  257.17   20.20
   4  -4  -3   21.50    5.40
   4   4  -3   12.40    5.20
   3  -4  -3  119.49   12.20
  -3   4   3  107.09   10.80
   3   4  -3  108.09   11.40
   2  -4  -3  996.70   58.49
   2   4  -3  958.20   57.99
  -2   4   3  988.50   57.99
   1  -4  -3   37.90    7.60
  -1   4   3   27.00    4.90
   1   4  -3   38.50    5.90
   0  -4  -3   52.89    8.00
   0  -4   3   58.39    8.20
   0   4  -3   60.89    9.10
   0   4   3   55.69    8.40
  -1  -4  -3   33.30    5.10
   1  -4   3   27.50    4.80
  -1   4  -3   33.60    5.70
   1   4   3   29.60    5.20
  -2  -4  -3  963.20   56.19
  -2  -4  -3  953.60   57.09
   2  -4   3  989.90   57.99
   2   4   3  987.40   57.79
  -2   4  -3  963.20   57.89
   3  -4   3  104.09   10.50
  -3  -4  -3  118.09    9.10
  -3  -4  -3  101.99    9.60
   3   4   3  101.09   11.80
  -3   4  -3  105.69   11.90
   4  -4   3   17.20    6.00
   4  -4   3   16.40    7.10
  -4  -4  -3   20.40    4.30
  -4   4  -3   16.50    5.10
   4   4   3   26.20    6.20
   5  -4   3  242.78   23.00
   5  -4   3  227.48   20.10
   5   4   3  254.17   20.30
   6  -4   3  104.29   18.80
  -6  -4  -3   85.69   12.30
   7  -4   3   -7.60   10.50
   7   4   3   -0.10   12.50
   9  -4   3   -3.80   22.00
   8  -5  -3  -14.30   18.30
   8  -5  -3  -11.80   20.30
   7  -5  -3   14.80   11.10
   7   5  -3  -10.40   14.90
   6  -5  -3  189.88   21.10
   5   5  -3  115.49   18.20
   4  -5  -3  221.68   22.00
  -4   5   3  190.88   16.90
   4   5  -3  138.09   18.30
  -3  -5   3  228.98   15.20
   3  -5  -3  238.08   20.60
   3   5  -3  229.78   19.80
   2  -5  -3  181.08   15.40
  -2   5   3  151.38   16.50
   2   5  -3  166.58   16.70
   1  -5  -3  237.38   17.80
  -1   5   3  223.28   18.70
   1   5  -3  226.58   19.00
   0  -5  -3    2.10    4.40
   0  -5   3    5.90    4.80
   0   5   3   -1.50    4.30
   0   5  -3   -1.70    4.80
   1  -5   3  250.77   18.30
  -1  -5  -3  231.78   17.40
   1   5   3  224.18   18.60
  -1   5  -3  227.78   18.90
  -2  -5  -3  164.68   15.00
  -2  -5  -3  170.98   13.00
   2  -5   3  165.48   15.00
  -2   5  -3  157.38   16.10
   2   5   3  160.18   15.20
  -3  -5  -3  235.08   17.60
   3  -5   3  234.98   20.60
  -3  -5  -3  222.18   16.00
  -3   5  -3  208.58   20.40
   3   5   3  235.18   19.00
   4  -5   3  179.88   19.00
  -4  -5  -3  147.99   14.00
   4   5   3  191.18   17.60
  -5  -5  -3  107.79   13.80
   5  -5   3  135.49   19.60
   5  -5   3  185.68   17.60
   5   5   3  159.68   19.00
  -5   5  -3  143.89   17.00
   6  -5   3   62.19   14.50
  -6  -5  -3   48.80    7.90
   6   5   3   60.69   10.60
   7  -5   3    7.40   16.10
   7   5   3   12.00   11.50
   8  -5   3   27.80   22.40
   8  -5   3   17.40   16.80
   8   5   3    5.30   18.00
   8  -6  -3    3.90   23.80
   8  -6  -3    0.80   20.90
   7  -6  -3   -3.00   16.60
   7   6  -3   18.40   14.70
   6  -6  -3   31.70   13.80
   6   6  -3   49.80   17.40
   5  -6  -3   74.99   12.80
   5   6  -3   84.79   14.40
  -4  -6   3   68.89    7.90
   4  -6  -3   92.79   12.60
   4   6  -3   60.09   11.30
  -4   6   3   65.79   12.50
   3   6  -3   17.30    7.50
  -3   6   3   30.90    7.60
   2  -6  -3  179.28   18.90
   2   6  -3  157.18   18.50
  -2   6   3  222.68   18.60
   1  -6  -3   59.49   10.50
  -1   6   3   83.39   13.00
   1   6  -3   61.99   10.10
   0  -6   3   14.70    6.90
   0  -6  -3    9.80    6.00
   0   6  -3   15.80    6.50
   0   6   3   13.40    6.00
  -1  -6  -3   72.89   13.80
   1  -6   3   68.29   13.70
  -1   6  -3   55.19    8.90
   1   6   3   60.09   12.30
  -2  -6  -3  169.38   17.40
   2  -6   3  190.48   18.70
  -2  -6  -3  166.08   14.10
  -2   6  -3  177.48   18.30
   2   6   3  160.98   17.10
  -3  -6  -3   40.60    6.30
  -3  -6  -3   27.80    7.60
  -3   6  -3   35.40    8.60
   3   6   3   28.20    8.50
   4  -6   3   78.19   14.50
  -4  -6  -3   54.19    9.60
   4   6   3   80.79   16.70
  -4   6  -3   59.79   10.00
   5  -6   3   24.90   11.40
   5  -6   3   39.90   12.00
   5   6   3   83.19   15.70
  -5   6  -3   58.79   10.60
   6  -6   3   38.80   14.80
  -6  -6  -3   45.60    7.20
   6  -6   3   50.29   13.50
   7  -6   3   38.80   19.50
   7  -6   3   12.80   14.90
   7   6   3    5.90   15.80
   7  -7  -3   56.99   23.30
   7   7  -3   51.39   15.80
  -4  -7   3   31.70    5.70
   4  -7  -3   37.10   10.80
  -4   7   3   30.50   12.60
  -3   7   3  234.68   24.10
   3   7  -3  229.48   23.90
   2   7  -3   40.10   11.40
  -2   7   3   55.49   12.10
   1   7  -3  117.69   19.00
  -1   7   3  129.39   19.20
   0  -7  -3   18.10    5.80
   0  -7   3   24.80    6.30
   0   7   3   27.50    8.90
   0   7  -3   39.20    9.80
  -1  -7  -3  157.88   13.70
   1   7   3  119.29   18.20
  -1   7  -3  109.59   19.10
  -2  -7  -3   20.40    9.60
   2   7   3   35.90   10.40
  -3  -7  -3  146.19   16.00
  -3  -7  -3  146.39   21.30
   3  -7   3  128.29   21.00
   3   7   3  170.48   21.00
  -4  -7  -3   49.99    8.90
   4  -7   3   30.10   11.40
  -4   7  -3   35.80   12.40
   5  -7   3    3.50   12.20
  -5  -7  -3   10.20    6.80
   5  -7   3    5.20   12.30
  -5   7  -3   11.90   12.60
   6  -7   3   42.30   18.00
  -6  -7  -3   42.80    6.80
   6  -7   3   47.90   16.70
   6   7   3   56.09   17.00
  -6   7  -3   28.00   11.80
   7  -7   3   57.19   21.00
   7  -7   3   27.20   23.20
   7   7   3   60.39   18.30
   6  -8  -3   27.00   20.30
  -6   8   3   11.70   18.30
   6   8  -3   22.80   18.70
   3  -8  -3   63.09   15.20
   3   8  -3   70.19   13.20
  -3   8   3   87.59   16.50
   2  -8  -3   28.20   11.20
  -2   8   3   47.20   13.30
   2   8  -3   40.10   12.40
   1  -8  -3   70.69   13.80
  -1   8   3   89.19   16.40
   1   8  -3   90.89   14.00
   0  -8  -3   15.20    9.70
   0  -8   3   13.10    9.70
   0   8   3   40.20   13.70
   0   8  -3   15.20   10.40
  -1  -8  -3   78.89   14.50
   1  -8   3   84.99   14.70
  -1   8  -3  103.39   15.60
   1   8   3  100.19   20.00
  -2  -8  -3   33.40    9.90
   2  -8   3   47.20   13.00
  -2   8  -3   47.60   15.10
   2   8   3   53.79   14.70
   3  -8   3   63.99   15.10
   3   8   3   70.99   14.30
  -3   8  -3   74.49   17.90
  -4  -8  -3    6.30    7.70
   4  -8   3    9.90   14.50
  -4   8  -3   25.60   15.10
   4   8   3   16.90   16.10
  -5  -8  -3   93.39   17.80
   6  -8   3   21.30   19.80
  -6  -8  -3   27.60    9.60
   6  -8   3   26.00   20.80
  -6   8  -3    9.60   18.60
   6   8   3   71.59   24.20
  -6   9   3  536.55   51.59
   5  -9  -3   18.10   21.90
  -5   9   3   62.59   19.80
   5   9  -3   13.70   17.70
  -4  -9   3   12.50    9.60
   4  -9  -3   35.20   20.20
  -4   9   3    4.50   18.20
   4   9  -3    5.30   14.30
   3  -9  -3    7.50   15.30
   3   9  -3   10.80   14.50
  -3   9   3    1.70   18.30
   2  -9  -3   13.60   12.10
   2   9  -3   23.20   16.50
  -2   9   3   20.80   19.60
   1  -9  -3   12.70   14.10
   1   9  -3   -2.50   15.60
  -1   9   3    3.70   17.80
   0  -9   3   17.80   15.00
   0  -9  -3   27.70   13.90
   0   9   3   49.80   16.10
   0   9  -3   13.20   15.40
  -1  -9  -3   -1.30   11.70
   1  -9   3    1.90   13.20
   1   9   3   13.80   17.80
  -1   9  -3   -9.00   13.10
  -2  -9  -3    0.80   13.40
   2  -9   3   -3.70   16.10
  -2  -9  -3   17.50   11.20
   2   9   3    9.40   17.20
  -2   9  -3   22.00   17.10
  -3  -9  -3    5.50    9.30
   3  -9   3  -11.30   15.70
  -3  -9  -3   12.90   12.10
  -3   9  -3    9.10   18.90
   3   9   3    4.20   17.40
   4  -9   3    6.00   19.20
  -4  -9  -3   15.30   11.30
   4   9   3   20.50   18.00
  -4   9  -3   18.60   25.20
  -3 -10   3   24.30   12.10
  -3  10   3   -6.10   21.20
   2 -10  -3   32.80   20.50
  -2  10   3    9.80   22.90
   2  10  -3    3.20   15.20
   1 -10  -3   28.60   16.40
   0 -10  -3   52.49   19.30
   0  10  -3   45.40   23.90
   1 -10   3   12.80   17.30
  -1 -10  -3   14.90   16.80
  -2 -10  -3   32.10   14.30
   2 -10   3   -4.20   21.40
  -2 -10  -3    6.30   20.00
   2  10   3   25.50   21.60
  -3 -10  -3   23.50   12.50
  -4 -10  -3  -19.20   13.50
  -4  10  -3  -39.00   28.10
  -2  11   3  121.49   32.80
  -1  11   3   82.39   24.30
  -1 -11  -3   -1.10   27.30
  -1  11  -3   52.99   22.90
  -2 -11  -3   -4.70   23.20
  -2 -11  -3   49.10   17.80
  -2  11  -3   75.79   29.00
   9   0  -4  149.99   19.20
   8   0  -4   68.39    9.40
   7   0  -4   -3.50    7.00
   6   0  -4  109.19   11.10
   5   0  -4   30.10    5.10
   1   0  -4 1585.84   91.09
   1   0  -4 1653.13   90.99
   0   0   4 4763.02  266.17
   0   0   4 4758.52  266.37
   0   0  -4 4933.61  266.17
   0   0  -4 4581.24  266.27
   1   0   4 1658.63   90.79
  -1   0  -4 1582.24   90.69
  -1   0  -4 1574.54   90.79
   1   0   4 1621.44   90.79
  -2   0  -4    3.30    1.90
  -3   0  -4    1.10    2.60
   3   0   4    0.70    2.10
   4   0   4  126.39   10.20
  -4   0  -4  113.89   11.60
   5   0   4   10.70    4.80
   6   0   4   94.29   12.20
   7   0   4    7.60    6.60
   8   0   4   70.39   12.60
   9   0   4  347.17   29.30
   9  -1  -4   19.40   13.30
   8  -1  -4  125.69   18.70
   8   1  -4   86.69   11.20
   7  -1  -4   78.79   13.60
   7   1  -4   52.49    8.80
   6  -1  -4    8.90    7.60
   5   1  -4   53.79    4.50
   4   1  -4  196.18   11.80
   2  -1  -4 1282.07   72.59
  -1  -1   4 1789.42   94.59
   1  -1  -4 1661.13   95.19
   1   1  -4 1619.84   94.59
  -1   1   4 1678.83   95.19
   0  -1  -4 7787.62  436.86
   0  -1   4 7956.30  436.56
   0  -1  -4 7829.62  436.66
   0   1   4 7749.82  436.86
   0   1  -4 7700.93  436.56
   0   1   4 7852.81  436.66
  -1  -1  -4 1652.03   92.29
   1  -1   4 1590.24   92.39
  -1  -1  -4 1702.93   92.29
   1   1   4 1603.04   92.19
  -1   1  -4 1644.94   92.49
   1   1   4 1611.94   92.29
  -2  -1  -4 1216.58   71.29
   2  -1   4 1277.37   72.19
  -2  -1  -4 1294.77   71.79
   2   1   4 1267.27   71.59
  -2   1  -4 1245.58   71.49
  -2   1  -4 1277.17   72.39
   2   1   4 1224.58   71.49
  -2   1  -4 1286.27   71.69
  -3  -1  -4 1115.99   61.19
   3  -1   4 1083.79   61.59
   3   1   4 1023.80   60.49
  -3   1  -4  992.60   61.39
   3   1   4 1092.49   60.99
   4  -1   4  155.78   12.90
   4   1   4  173.58   12.00
  -5  -1  -4   23.70    5.80
   5  -1   4   29.60    5.80
   5   1   4   25.00    4.00
   6  -1   4   63.19   10.70
   7  -1   4   92.89   15.80
   7   1   4   77.59   14.90
   8  -1   4   59.09   14.60
   8   1   4   92.39   16.90
   9  -1   4  -17.60   13.50
   9   1   4   41.40   12.30
   9  -2  -4  313.07   25.90
   8  -2  -4   -5.00   12.10
   7  -2  -4    9.70    8.20
   5  -2  -4   23.60    4.60
   4  -2  -4  357.66   22.50
   3  -2  -4   10.60    2.60
   2  -2  -4 2026.30  112.59
  -2   2   4 1943.91  112.09
  -1  -2   4   15.00    2.10
   1  -2  -4   19.10    3.90
   0  -2   4 1122.39   67.29
   0  -2  -4 1221.28   67.99
   0   2   4 1214.48   67.89
  -1  -2  -4   19.10    3.80
  -1  -2  -4   17.90    3.40
   1  -2   4   16.20    3.10
   1   2   4   20.50    2.40
   2  -2   4 1983.40  113.49
  -2  -2  -4 1994.20  112.89
   2  -2   4 2028.50  113.79
  -2  -2  -4 1991.30  112.89
  -2   2  -4 1941.61  113.39
   2   2   4 2004.60  113.19
   2   2   4 2041.80  112.89
  -3  -2  -4   12.60    2.90
   3  -2   4    6.50    2.90
   3  -2   4    7.00    2.70
   3   2   4   12.30    2.50
  -3   2  -4    4.40    2.20
   3   2   4    2.40    3.00
  -4  -2  -4  352.76   21.90
   4  -2   4  356.06   23.90
   4  -2   4  338.87   22.50
   4   2   4  361.86   21.70
   4   2   4  327.47   21.50
   5  -2   4   22.00    6.50
   5  -2   4   -2.50    5.20
  -5  -2  -4    6.70    4.80
  -6  -2  -4  119.69   12.20
   6  -2   4  112.29   14.40
   6   2   4   85.49   11.20
   7  -2   4   21.40   10.80
   7   2   4   12.60    5.50
   8  -2   4   36.20    9.00
   8   2   4   20.20    7.50
   9  -2   4   19.80   15.50
   9   2   4   25.10   10.20
   9  -3  -4   24.30   19.90
   8  -3  -4   98.69   16.10
   8  -3  -4   66.99   17.90
   7  -3  -4   46.70   13.10
   7  -3  -4   90.49   18.10
   6  -3  -4   75.09   15.20
   5  -3  -4  134.39   14.30
   4  -3  -4  108.29   12.40
   3  -3  -4  457.45   29.30
  -3   3   4  459.55   27.70
   2  -3  -4  171.18   13.90
  -2   3   4  189.68   12.90
   1  -3  -4   13.90    4.10
  -1   3   4   15.30    3.80
   1   3  -4   17.40    3.80
   0  -3  -4   76.59    8.10
   0   3   4   79.09    8.10
   0   3  -4   76.69    8.30
  -1  -3  -4   14.60    3.20
   1  -3   4    8.70    3.30
  -1  -3  -4   14.70    3.20
   1   3   4   14.90    3.50
   2  -3   4  183.68   14.30
  -2  -3  -4  208.18   13.30
   2  -3   4  199.88   15.10
  -2  -3  -4  196.68   13.60
  -2   3  -4  202.38   15.20
   2   3   4  187.68   14.70
  -3  -3  -4  494.55   29.60
   3  -3   4  470.25   31.40
   3  -3   4  490.35   30.90
   3   3   4  504.65   29.50
  -3   3  -4  499.85   30.60
   3   3   4  478.85   30.50
   4  -3   4   96.79   11.30
   4  -3   4   96.89   12.30
  -4  -3  -4   77.69    7.90
   4   3   4   90.19    8.30
  -4   3  -4   99.69    8.70
   4   3   4  104.59   10.90
   5  -3   4  130.59   13.60
  -5  -3  -4   90.79   11.80
   5  -3   4  114.19   14.30
   5   3   4  143.39   12.70
   5   3   4  119.69   11.00
   6  -3   4   92.49   13.70
  -6  -3  -4   65.09   12.70
   6  -3   4  105.19   13.70
   6   3   4   68.29   10.20
   6   3   4   91.09   13.00
   8  -3   4   48.90   15.20
   8   3   4   48.90    9.50
   9  -4  -4   33.00   23.10
   8  -4  -4   15.90   17.00
   7  -4  -4   20.10   17.40
   6  -4  -4  162.88   21.70
   5  -4  -4   92.99   14.80
   5   4  -4   59.59   11.50
   4  -4  -4   73.89   11.40
   4   4  -4   53.19   10.10
  -4   4   4   75.59    8.50
   3  -4  -4  151.78   12.60
  -3   4   4  126.59   11.80
   3   4  -4  118.89   12.20
   2  -4  -4  241.58   18.20
   2   4  -4  235.18   17.60
  -2   4   4  242.18   17.60
   1  -4  -4  159.78   13.30
   1   4  -4  143.29   13.10
  -1   4   4  152.88   13.10
   0  -4  -4   23.10    4.70
   0   4  -4   21.80    5.30
   0   4   4   17.80    4.40
   1  -4   4  152.08   13.30
  -1  -4  -4  136.09   12.50
   1   4   4  143.49   13.10
  -1   4  -4  169.08   14.30
  -2  -4  -4  208.48   15.50
   2  -4   4  238.08   17.50
  -2  -4  -4  235.88   17.30
  -2   4  -4  269.27   18.90
   2   4   4  239.18   18.10
  -3  -4  -4  125.09   11.40
   3  -4   4  119.69   13.20
  -3  -4  -4  109.49    9.90
   3  -4   4  133.19   12.30
   3   4   4  146.39   13.40
  -3   4  -4  119.99   12.90
   4  -4   4   48.90    8.00
  -4  -4  -4   64.09    7.70
   4  -4   4   45.00    7.30
  -4   4  -4   50.09   10.40
   4   4   4   53.59   10.80
   5  -4   4   47.00    7.90
  -5  -4  -4   66.49    7.50
   6  -4   4  156.58   19.60
  -6  -4  -4  155.38   15.40
   6   4   4  153.38   13.10
   6   4   4  127.39   18.70
   7  -4   4  -12.80   12.90
   7  -4   4    4.70   12.70
   7   4   4   -9.90   10.00
   8  -4   4    9.30   17.20
   9  -4   4   15.10   21.00
   8  -5  -4   -3.60   16.20
   8  -5  -4   32.20   19.20
   8   5  -4   21.30   15.60
   7  -5  -4   30.80   11.60
   7   5  -4   10.20   14.40
   5  -5  -4  129.39   22.50
   5   5  -4   82.49   12.10
   4  -5  -4   12.80    8.90
  -4   5   4   16.80    5.80
   3  -5  -4    9.30    7.80
  -3   5   4    3.50    4.60
   2  -5  -4   51.29   10.70
  -2   5   4   38.20    7.00
   2   5  -4   49.10    7.80
   1  -5  -4  109.79   12.00
   1   5  -4   70.79   12.70
  -1   5   4   80.79   11.70
   0  -5  -4   12.30    4.10
   0  -5   4   14.50    5.70
   0   5  -4    5.70    4.50
   0   5   4    8.00    5.00
  -1  -5  -4  121.89   12.50
   1  -5   4  109.59   12.50
   1   5   4  110.39   12.70
  -1   5  -4  112.99   13.60
   2  -5   4   55.49   11.30
  -2  -5  -4   54.39    8.60
  -2  -5  -4   59.39    9.70
   2   5   4   54.29   11.30
  -2   5  -4   54.89    8.50
  -3  -5  -4   -0.70    4.60
  -3  -5  -4    1.80    4.20
   3  -5   4    1.30    7.40
   3   5   4    0.30    6.80
   4  -5   4    5.00    7.70
   4  -5   4   18.40    8.70
  -4  -5  -4    9.30    5.20
  -4   5  -4   -1.30    6.10
   4   5   4    8.50    8.80
  -5  -5  -4   81.79   12.80
  -5   5  -4  105.99   15.40
   5   5   4   98.79   15.20
   6  -5   4   15.10   10.50
  -6  -5  -4   10.00    7.00
   6   5   4   21.90   10.00
   7  -5   4  -10.00   11.10
   7  -5   4   16.70   16.40
  -7  -5  -4    1.20    7.20
   7   5   4   -3.40   13.70
   8  -5   4   34.00   21.10
   8   5   4   16.20   15.90
   8  -6  -4    2.90   22.50
   8  -6  -4    6.70   22.20
   7  -6  -4   -7.30   16.50
   7   6  -4   43.20   16.80
   6  -6  -4   39.60   14.20
   6   6  -4   11.70   16.90
   5  -6  -4   57.89   13.10
   5   6  -4   82.19   15.00
  -4   6   4   76.39   12.40
   4   6  -4   66.39   11.70
   2   6  -4   30.90    7.40
  -2   6   4   45.90    7.90
   1  -6  -4   47.80    8.40
   1   6  -4   32.90    7.00
  -1   6   4   48.10    8.50
   0  -6   4   33.70    7.30
   0  -6  -4   18.50    6.00
   0   6   4    7.80    5.60
   0   6  -4   19.10    6.20
   1  -6   4   50.09    9.40
  -1  -6  -4   73.69   13.60
   1   6   4   54.49    9.20
  -1   6  -4   38.80    7.60
  -2  -6  -4   46.30    7.20
  -2  -6  -4   45.50    8.90
  -2   6  -4   39.10    7.90
   2   6   4   45.30    8.80
  -3  -6  -4   37.20    7.80
  -3  -6  -4   22.70    5.10
  -3   6  -4   40.60    8.90
   3   6   4   32.20    9.40
   4  -6   4   60.29   10.40
  -4  -6  -4   72.89   10.30
  -4   6  -4   72.69   11.40
   4   6   4   74.89   13.10
  -5  -6  -4   61.99   11.50
   5  -6   4   40.30   12.10
  -5   6  -4   66.79   11.60
   5   6   4   58.59   12.70
   6  -6   4   29.80   15.50
  -6  -6  -4   17.50    6.20
   6  -6   4    8.20   11.50
   8  -6   4   39.10   26.60
   8   6   4    3.10   20.60
   7  -7  -4   22.10   20.70
   3  -7  -4  127.89   21.40
   3   7  -4  155.88   21.40
  -2   7   4   85.39   13.00
   2   7  -4   62.59   13.40
  -1   7   4  132.49   19.00
   1   7  -4  153.28   20.20
   0  -7   4   77.89   12.70
   0   7  -4  113.29   17.80
   1  -7   4   85.19   13.80
  -1  -7  -4  122.19   12.50
   1   7   4   91.69   13.50
  -2  -7  -4   67.69   12.50
   2   7   4   38.50   11.00
  -3  -7  -4  203.58   18.70
  -3   7  -4  244.18   25.70
   4  -7   4   11.70   11.30
  -4  -7  -4   17.40    7.40
  -4   7  -4   32.30   12.80
   5  -7   4    4.70   13.20
  -5  -7  -4   11.60    8.60
   5  -7   4    9.20   12.50
   5   7   4    1.10   13.60
  -5   7  -4   15.80   13.90
  -6  -7  -4   18.70    7.50
   6  -7   4    2.60   17.10
   6  -7   4   10.50   15.80
   6   7   4    8.20   14.90
  -6   7  -4    8.00   13.10
  -7  -7  -4   37.60    8.20
   7  -7   4   42.00   26.00
   7  -7   4   61.59   23.50
   7   7   4   64.69   21.50
   6  -8  -4  -18.80   19.70
   6   8  -4  -19.20   18.20
  -6   8   4   -2.30   17.90
   3  -8  -4   57.19   13.70
  -3   8   4   67.69   15.90
   3   8  -4   84.99   15.00
   2  -8  -4  124.29   23.40
  -2   8   4  127.39   25.30
   2   8  -4  146.49   22.60
   1  -8  -4   41.90   11.60
   1   8  -4   52.89   12.70
  -1   8   4   40.20   13.00
   0  -8  -4   36.10   11.50
   0   8   4   39.80   13.20
   0   8  -4   42.70   12.60
   1  -8   4   37.20   12.20
  -1  -8  -4   25.90   11.30
  -1   8  -4   41.50   12.60
   1   8   4   54.09   13.60
  -2  -8  -4  107.19   14.30
  -2  -8  -4  117.09   17.80
   2  -8   4  140.99   24.00
   2   8   4  154.28   22.10
  -2   8  -4  126.49   25.40
  -3  -8  -4   61.09    9.10
   3  -8   4   45.00   13.20
  -3   8  -4   66.39   16.50
   3   8   4   62.89   14.60
   6  -8   4   31.70   26.20
   6  -8   4   -8.70   20.00
   6   8   4   13.50   20.80
  -6   8  -4   28.00   17.50
   5  -9  -4    8.70   20.70
  -5   9   4   10.60   18.40
   5   9  -4    5.00   15.90
   4  -9  -4   11.70   18.10
  -4  -9   4    9.20    7.50
   4   9  -4   -1.50   15.90
  -4   9   4   28.10   21.40
   3  -9  -4   26.00   14.80
   3   9  -4   22.90   15.80
  -3   9   4   11.80   21.00
   2  -9  -4   23.50   14.30
   2   9  -4   31.00   14.30
  -2   9   4   50.09   19.40
   1  -9  -4  149.29   29.00
  -1   9   4  175.48   30.90
   1   9  -4  188.18   31.50
   0  -9  -4    6.80   13.40
   0   9   4    5.00   17.10
   0   9  -4   12.20   13.80
   1  -9   4  163.88   29.00
  -1  -9  -4  140.19   21.60
   1   9   4  204.38   30.40
  -1   9  -4  175.38   31.70
   2  -9   4   13.40   16.90
  -2  -9  -4   10.90   14.70
  -2  -9  -4   22.90   12.40
  -2   9  -4   21.30   18.00
   3  -9   4   18.60   17.70
  -3  -9  -4    2.30    9.50
  -3  -9  -4   13.40   13.90
  -3   9  -4    3.70   19.90
   3   9   4   19.60   18.00
   4  -9   4   13.00   20.80
   4  -9   4   28.10   21.40
  -4  -9  -4   23.90   10.70
   4   9   4   33.00   20.60
  -4   9  -4   16.00   22.80
  -5  -9  -4   21.00   12.10
   5  -9   4   16.40   26.50
   5  -9   4   19.90   19.00
  -5   9  -4    8.30   23.90
   6  -9   4   31.60   37.40
   3  10  -4  -27.00   17.70
  -3  10   4   14.30   24.30
   2 -10  -4    7.90   20.60
   2  10  -4   -6.30   14.50
  -2  10   4  -25.30   22.60
   1 -10  -4   25.30   16.00
   1  10  -4  -11.70   16.00
   0 -10  -4   49.30   18.10
   0  10  -4   24.20   23.90
   0  10   4    0.50   24.10
  -1 -10  -4    5.50   17.20
   1  10   4    9.50   22.50
  -2 -10  -4   13.60   18.20
  -2 -10  -4  -17.80   13.80
   2 -10   4   12.10   22.30
   2  10   4  -27.60   20.90
  -3 -10  -4   32.90   12.70
  -3 -10  -4   34.70   19.20
   4 -10   4    3.00   19.80
  -4 -10  -4  -15.90   14.70
   4  10   4   57.09   25.60
  -4  10  -4   -7.70   25.90
  -2  11   4   75.59   23.50
  -1  11   4   99.79   25.00
  -1  11  -4   80.19   25.00
  -2  11  -4   85.99   24.90
   9   0  -5   -4.10    8.40
   8   0  -5  185.58   18.60
   7   0  -5    2.00    5.80
   6   0  -5   45.50    8.30
   2   0  -5  293.47   17.30
   0   0  -5    2.90    1.20
   0   0   5    1.60    0.60
   2   0   5  279.07   18.10
   2   0   5  300.77   18.30
  -2   0  -5  298.17   18.60
  -2   0  -5  314.07   17.90
   3   0   5  209.78   13.20
   3   0   5  172.68   12.70
  -3   0  -5  204.68   13.50
  -4   0  -5  143.49   11.60
   4   0   5  120.69   10.00
   4   0   5  140.09   10.70
  -5   0  -5    7.50    5.00
   5   0   5    1.50    4.30
   5   0   5   12.80    2.80
   6   0   5   57.19    8.80
   7   0   5    0.30    6.30
   8   0   5  247.48   24.80
   9   0   5  155.58   18.90
   9  -1  -5   21.60   12.00
   8  -1  -5  122.59   18.40
   7  -1  -5  102.59   14.90
   7   1  -5   93.09   10.10
   3  -1  -5  364.66   21.80
  -2   1   5   19.20    3.10
   1  -1  -5  162.68   10.40
  -1  -1   5  170.18    9.60
  -1   1   5  152.58   10.10
   1   1  -5  144.09    9.50
   0  -1   5  379.16   21.20
   0  -1  -5  391.36   21.80
   0  -1  -5  394.36   21.60
   0   1  -5  329.37   21.10
   0   1   5  307.97   21.10
   0   1   5  377.16   21.70
   1  -1   5  164.58   10.40
  -1  -1  -5  164.28   10.70
  -1  -1  -5  166.98   10.70
  -1   1  -5  169.08   11.00
   1   1   5  162.98   10.00
  -1   1  -5  158.98   10.70
   1   1   5  150.58   10.60
  -2  -1  -5   39.90    4.30
   2  -1   5   40.90    5.10
  -2  -1  -5   36.80    5.00
   2   1   5   36.00    4.30
  -2   1  -5   36.90    5.60
   3  -1   5  353.26   22.40
  -3  -1  -5  366.66   22.20
  -3   1  -5  346.87   20.90
   3   1   5  303.97   21.30
  -3   1  -5  355.76   23.10
   3   1   5  353.46   21.80
  -3   1  -5  381.26   21.00
   4  -1   5  113.39   11.90
  -4  -1  -5  144.29   12.10
   4   1   5  123.49   10.20
   4   1   5  154.88   10.90
   5  -1   5   23.70    5.80
  -5  -1  -5   28.60    5.40
   5   1   5   26.10    5.60
  -6  -1  -5   53.29    8.70
   6  -1   5   45.10    7.90
   6   1   5   51.09    7.90
   7  -1   5  125.39   19.60
   7   1   5  153.58   14.70
   9  -1   5  -10.00   11.70
   9   1   5    9.60   12.60
   9  -2  -5  430.66   32.30
   8  -2  -5   23.70   14.10
   7  -2  -5  354.46   27.70
   6  -2  -5   50.39    7.90
   5  -2  -5   82.89    9.30
   4  -2  -5    0.90    2.70
   3  -2  -5 2245.08  127.29
   2  -2  -5  640.24   36.60
  -2   2   5  595.94   36.10
   1  -2  -5 3783.92  209.88
  -1  -2   5 3749.72  208.88
  -1   2   5 3655.43  209.68
   0  -2  -5   22.80    4.10
   0   2  -5   20.00    3.10
   0   2   5   26.60    3.90
   1  -2   5 3924.81  210.58
  -1  -2  -5 3687.23  210.08
  -1  -2  -5 3670.53  210.38
   1   2   5 3714.23  210.08
   1   2   5 3666.03  210.48
  -1   2  -5 3730.83  210.58
  -1   2  -5 3790.92  210.58
  -2  -2  -5  608.34   35.80
  -2  -2  -5  624.94   35.90
   2  -2   5  614.64   36.50
  -2   2  -5  627.04   36.30
   2   2   5  577.44   35.80
   2   2   5  608.84   35.70
   3  -2   5 2246.98  122.69
  -3  -2  -5 2247.88  121.79
  -3   2  -5 2061.29  121.19
   3   2   5 1973.30  121.29
   3   2   5 2156.48  121.49
  -3   2  -5 2184.08  121.79
   4  -2   5   -3.00    3.90
  -4  -2  -5   -2.30    3.80
   4   2   5   -1.20    2.40
   4   2   5   -1.80    3.40
  -5  -2  -5   82.69   11.20
   5  -2   5  104.19   11.00
   5   2   5   81.09   10.50
   5   2   5   74.79    8.60
   6  -2   5   36.40    8.00
  -6  -2  -5   59.39   11.10
   6   2   5   46.40    7.10
   7  -2   5  336.17   30.30
   7   2   5  383.06   26.20
   8  -2   5   47.50   14.30
   8   2   5   23.10    9.70
   9  -2   5   39.30   16.60
   9   2   5   49.00   14.50
   9  -3  -5   12.10   18.20
   7  -3  -5   54.39   11.30
   6  -3  -5  171.78   19.60
   5  -3  -5  174.58   16.30
   4  -3  -5   61.39   10.40
   3  -3  -5  592.54   36.10
  -3   3   5  575.14   34.50
   2  -3  -5   27.20    5.40
  -2  -3   5   17.80    2.00
  -1  -3   5 1397.36   87.59
   1  -3  -5 1640.54   89.29
  -1   3   5 1612.44   88.99
   0  -3   5    4.20    1.90
   0   3  -5    4.00    3.00
   0   3   5    5.00    2.90
   1  -3   5 1704.53   94.79
  -1  -3  -5 1601.54   94.69
  -1  -3  -5 1658.93   94.19
  -1   3  -5 1648.54   94.99
   1   3   5 1653.33   94.79
   2  -3   5   24.30    4.40
  -2  -3  -5   32.40    6.30
   2   3   5   24.80    4.50
  -3  -3  -5  570.14   33.90
   3  -3   5  580.54   35.70
   3  -3   5  587.74   35.30
  -3  -3  -5  505.85   33.40
   3   3   5  588.74   34.10
  -3   3  -5  559.34   35.10
   3   3   5  588.44   34.90
   4  -3   5   67.69   11.00
  -4  -3  -5   61.89    7.10
   4  -3   5   60.89   10.00
  -4   3  -5   38.70    8.00
   4   3   5   57.69    7.70
   4   3   5   44.10    9.40
   5  -3   5  160.48   14.50
  -5  -3  -5  155.48   14.50
   5  -3   5  163.38   16.50
   5   3   5  167.98   12.70
   5   3   5  182.98   15.10
   6  -3   5  133.29   19.30
  -6  -3  -5  148.59   14.10
   6   3   5  163.68   16.70
  -7  -3  -5   48.50    9.60
   7   3   5   55.39    8.60
   8  -3   5   -5.10   12.70
   8   3   5   24.40    9.10
   9  -3   5   -0.60   17.90
   9   3   5   38.90   13.10
   9  -4  -5   72.39   25.10
   7  -4  -5   52.09   17.00
   6  -4  -5   11.70    9.00
   6   4  -5   22.20    7.10
   5  -4  -5   21.60    6.40
   5   4  -5   14.60    6.50
   4  -4  -5   22.30    5.80
  -4   4   5   18.50    5.10
   4   4  -5   21.40    5.90
   3  -4  -5  617.54   37.60
   3   4  -5  592.04   37.30
  -3   4   5  610.24   37.10
   2  -4  -5   52.69    8.50
  -2   4   5   43.60    8.40
   2   4  -5   49.40    9.10
   1  -4  -5  147.39   13.10
  -1   4   5  160.78   13.30
   1   4  -5  147.99   13.20
   0  -4  -5   26.00    5.00
   0   4   5   39.00    8.00
   0   4  -5   27.30    5.40
  -1  -4  -5  138.49   12.80
  -1  -4  -5  142.39   11.60
  -1   4  -5  156.78   14.10
   1   4   5  153.08   13.30
  -2  -4  -5   37.50    5.00
  -2  -4  -5   40.20    8.20
   2  -4   5   39.90    7.90
   2  -4   5   35.90    6.50
  -2   4  -5   37.20    7.10
   2   4   5   31.00    6.10
  -3  -4  -5  620.64   36.70
   3  -4   5  612.24   38.50
   3  -4   5  630.64   38.80
  -3  -4  -5  589.74   37.10
   3   4   5  557.74   37.50
  -3   4  -5  649.43   39.10
  -4  -4  -5   23.60    5.00
   4  -4   5   17.60    6.60
   4  -4   5   22.40    6.70
  -4   4  -5   25.00    6.30
   5  -4   5   26.60    9.20
  -5  -4  -5   32.70    6.80
   5  -4   5   23.70    8.80
   5   4   5   22.30    5.90
   5   4   5   29.70    9.50
   6  -4   5   23.60    9.70
  -6  -4  -5   25.60    5.80
   6   4   5    9.10    8.40
   7  -4   5   35.80   15.30
  -7  -4  -5   19.30    7.30
   7   4   5   20.10   13.10
   7   4   5   28.90    7.40
   8  -4   5   14.10   15.40
   8   4   5    0.70   13.90
   8   4   5    6.50    7.90
   9  -4   5   12.60   20.60
   8  -5  -5   22.50   18.50
   8  -5  -5   36.80   19.40
   8   5  -5   55.79   17.30
   7  -5  -5   24.70   16.40
   7   5  -5   23.00   10.80
   5  -5  -5    4.90    9.70
   4  -5  -5  141.59   18.50
  -4   5   5  120.19   14.10
   3  -5  -5  199.78   18.40
  -3   5   5  151.38   16.00
   3   5  -5  153.58   16.30
   2  -5  -5   40.00    7.60
  -2   5   5   25.30    6.10
   2   5  -5   37.80    6.70
   1  -5  -5  100.49   11.40
   1   5  -5   68.99   12.90
  -1   5   5   88.59   11.90
   0  -5  -5    8.90    4.70
   0   5  -5    8.80    5.40
   0   5   5    7.40    5.20
   1  -5   5  122.69   12.30
  -1  -5  -5  104.29   12.30
   1   5   5  112.69   14.20
  -1   5  -5  123.99   14.90
  -2  -5  -5   48.70    9.40
   2  -5   5   41.00    7.40
  -2  -5  -5   36.80    6.90
   2   5   5   40.20    9.20
  -2   5  -5   42.80    7.80
  -3  -5  -5  185.48   16.70
   3  -5   5  198.08   18.50
  -3  -5  -5  170.98   13.50
   3  -5   5  187.18   16.70
  -3   5  -5  174.78   19.00
   3   5   5  195.28   18.80
   4  -5   5  106.79   16.10
  -4  -5  -5  123.49   10.60
   4  -5   5  101.59   12.60
  -4  -5  -5   77.29   12.30
  -4   5  -5  113.69   13.70
   4   5   5  111.69   15.00
   5   5   5   10.60    8.20
  -5   5  -5   30.00    7.00
   6  -5   5   26.70   10.00
   6  -5   5   -3.50   10.90
  -6  -5  -5    2.90    5.20
   6   5   5   -1.80    9.30
   7  -5   5   32.60   18.00
   7   5   5   37.10   16.40
   7  -6  -5   20.10   17.40
   7   6  -5   90.89   18.80
   6  -6  -5    9.00   16.70
   6   6  -5    7.90   12.90
   5  -6  -5    7.00   11.00
  -5   6   5    2.70    7.00
   5   6  -5    9.60   11.70
  -4   6   5   82.19   12.10
   4   6  -5   70.19   12.50
  -3   6   5   52.99    9.40
   3   6  -5   42.70    9.60
  -2   6   5   31.10    7.30
   2   6  -5   33.20    8.60
   1  -6  -5  155.28   17.50
  -1   6   5  119.79   15.60
   1   6  -5  139.39   17.50
   0  -6  -5    5.80    6.30
   0   6   5    8.40    6.80
   0   6  -5    6.20    6.90
  -1  -6  -5  137.69   16.30
   1  -6   5  116.69   17.10
   1   6   5  156.58   17.10
  -1   6  -5  135.19   17.80
  -2  -6  -5   37.70    7.80
  -2  -6  -5   27.80    7.50
  -2   6  -5   41.70    9.50
   2   6   5   37.00    9.00
  -3  -6  -5   63.09    8.50
   3  -6   5   56.79   11.20
   3  -6   5   47.00    9.50
  -3  -6  -5   46.50    8.80
   3   6   5   49.10   11.00
  -3   6  -5   30.30    9.30
  -4  -6  -5   97.79   14.90
  -4  -6  -5   64.09   11.90
   4  -6   5   73.99   13.10
  -4   6  -5   81.39   17.00
   4   6   5   99.49   19.30
  -5  -6  -5    5.20    6.90
   5  -6   5    7.00   10.90
   5  -6   5   -9.60    9.70
  -5   6  -5   15.90   10.70
   6  -6   5  -16.50   14.30
  -6  -6  -5   -2.50    6.50
   6  -6   5   -5.70   13.60
   6   6   5   -1.10   13.10
   8  -6   5   41.50   26.70
   8   6   5   21.50   19.20
   7  -7  -5   -6.20   20.50
   7   7  -5   12.60   20.00
   6  -7  -5   27.00   16.80
   6   7  -5    4.90   18.70
   2  -7  -5   -9.60    7.70
   2   7  -5    7.90   11.20
  -2   7   5   26.20    9.40
   1  -7  -5   77.29   11.20
   1   7  -5   98.49   18.80
   0  -7  -5   33.90    9.00
   0   7   5   53.09   11.80
   0   7  -5   45.80   12.10
  -1  -7  -5  130.69   13.70
   1   7   5  103.59   18.30
  -1   7  -5  118.59   20.30
  -3   7  -5  113.19   22.20
  -4  -7  -5  128.39   15.70
  -4   7  -5  127.79   23.60
   5  -7   5   35.50   13.90
   5  -7   5   44.20   14.20
  -5   7  -5   32.10   16.50
   5   7   5   44.60   15.30
   6  -7   5    9.60   17.30
   7  -7   5   14.60   22.70
  -7  -7  -5    3.70    9.10
   7  -7   5   13.90   26.50
   7   7   5   48.50   19.10
   6  -8  -5   31.20   20.40
  -6   8   5   58.69   20.50
   6   8  -5   68.89   20.60
   4   8  -5   41.90   15.40
   3  -8  -5   83.59   14.70
   3   8  -5  132.09   22.70
  -3   8   5   93.99   17.10
   2  -8  -5   83.79   15.60
   2   8  -5  106.09   16.80
  -2   8   5  100.39   17.40
   1  -8  -5    0.00    9.50
   1   8  -5    7.70   11.40
  -1   8   5   -0.10   10.40
   0  -8  -5   60.89   12.20
   0   8   5   81.59   14.20
   0   8  -5   70.49   13.60
  -1  -8  -5   -0.80   10.80
   1  -8   5   11.20   11.30
   1   8   5    1.70   11.00
  -1   8  -5   -1.20   10.40
  -2  -8  -5   93.69   14.70
  -2  -8  -5  102.39   16.10
   2  -8   5   93.89   16.70
   2   8   5  107.49   22.00
  -2   8  -5  136.59   24.00
  -3  -8  -5  113.09   21.00
   3  -8   5   90.09   17.80
  -3  -8  -5   86.19   16.60
   3   8   5   82.29   17.40
  -3   8  -5  111.69   17.40
   4  -8   5   26.50   13.60
   4  -8   5   31.00   18.20
  -4  -8  -5    6.20    9.30
   4   8   5   21.60   18.40
  -4   8  -5   41.60   15.90
   5  -9  -5  -26.50   20.10
   5   9  -5  -18.10   17.50
  -5   9   5   34.70   19.40
  -4  -9   5   16.50    7.40
  -4  -9   5  -13.10    8.60
   4  -9  -5    3.90   17.90
  -4   9   5   -8.60   18.20
   4   9  -5    1.00   18.10
   3  -9  -5   13.70   13.60
  -3   9   5   24.00   19.10
   3   9  -5   15.30   17.00
   2  -9  -5  122.09   20.90
   2   9  -5  130.19   21.20
  -2   9   5  113.19   19.10
   1  -9  -5   68.69   15.10
   1   9  -5   94.19   17.30
  -1   9   5   92.49   22.00
   0  -9  -5   12.90   12.80
   0   9   5   36.50   19.50
   0   9  -5   28.30   15.00
  -1  -9  -5   99.89   18.20
   1   9   5  114.29   20.50
  -1   9  -5  113.49   22.10
  -2  -9  -5  126.19   17.90
   2  -9   5  175.18   33.10
  -2  -9  -5  138.19   20.50
   2   9   5  138.09   29.00
  -2   9  -5  205.78   31.60
   3  -9   5   12.80   18.60
  -3  -9  -5    4.00   14.20
   3  -9   5   10.20   14.60
  -3  -9  -5   10.70   12.30
   3   9   5   -1.10   18.10
  -3   9  -5   10.50   18.70
   4  -9   5   28.50   19.30
   4  -9   5  -13.30   19.60
  -4  -9  -5   16.60   10.80
  -4   9  -5   -6.90   21.10
   4   9   5    1.10   19.50
   5  -9   5    4.90   19.60
  -5  -9  -5   15.40   11.60
  -5   9  -5   35.80   26.00
  -4 -10   5   39.10   10.80
  -4  10   5   17.00   23.90
   4  10  -5   28.00   19.90
   2 -10  -5   31.90   21.30
   1 -10  -5   21.90   16.10
   1  10  -5   -1.00   15.40
   0 -10  -5   56.49   17.50
   0  10  -5   27.50   21.70
   0  10   5   23.70   24.80
  -1 -10  -5   30.70   16.50
   1  10   5  -18.80   18.70
  -1  10  -5  -30.40   18.10
  -2 -10  -5    5.20   19.40
   2  10   5  -39.60   22.10
  -3 -10  -5    7.20   13.10
   3 -10   5   -3.50   18.90
  -3 -10  -5   15.50   18.80
   3  10   5   19.50   23.70
  -2 -11   5    7.10   16.20
  -2  11   5   62.99   23.70
  -1  11   5   18.90   28.10
   1 -11   5  -12.50   17.90
  -1  11  -5   -9.40   29.60
   2 -11   5   24.70   22.10
  -2 -11  -5  -11.60   26.90
  -2  11  -5  -15.50   30.80
   2  11   5  -14.50   28.20
   9   0  -6    5.10    8.00
   7   0  -6   13.10    5.30
   6   0  -6    8.90    4.80
   3   0  -6  182.08   11.50
   2   0  -6  123.59    8.40
   2   0  -6  136.69    8.70
   1   0  -6  358.96   20.30
  -1   0   6  352.96   19.80
   1   0  -6  300.67   19.70
   0   0  -6  489.65   29.30
   0   0   6  480.65   29.30
   0   0  -6  527.65   29.20
  -1   0  -6  367.16   21.30
   1   0   6  338.47   21.30
   1   0   6  356.26   21.00
  -1   0  -6  345.67   21.10
   2   0   6  142.59    9.90
   2   0   6  129.29    9.80
  -2   0  -6  138.69    9.50
  -2   0  -6  145.99   10.30
   3   0   6  177.48   12.60
   3   0   6  193.78   12.00
  -3   0  -6  166.08   13.10
   4   0   6  303.77   20.50
   4   0   6  334.27   21.40
  -4   0  -6  337.87   22.20
   5   0   6    8.50    4.20
  -5   0  -6    1.20    5.30
   5   0   6   -0.40    4.20
   6   0   6    8.90    5.50
   6   0   6   17.00    4.80
   7   0   6    5.20    6.10
   8   0   6    0.40   10.60
   9   0   6   23.40   15.10
   9  -1  -6   38.20   11.40
   8  -1  -6  149.09   19.70
   7  -1  -6  105.39   14.70
   6   1  -6   69.49    5.60
   3  -1  -6  344.27   20.90
   2  -1  -6   90.49    6.70
   2   1  -6   78.39    5.60
  -1  -1   6  633.84   35.50
   1  -1  -6  629.04   36.10
   1  -1  -6  619.64   36.30
  -1   1   6  606.24   36.20
   1   1  -6  621.64   35.60
   0  -1  -6  102.09    7.30
   0  -1  -6   97.39    7.10
   0   1  -6   99.09    7.10
   0   1   6  100.09    6.60
   0   1   6   81.49    7.20
  -1  -1  -6  616.14   36.30
  -1  -1  -6  633.14   36.30
   1  -1   6  612.94   36.30
  -1   1  -6  627.74   36.40
   1   1   6  600.14   36.10
  -1   1  -6  643.74   36.40
   1   1   6  612.24   36.40
   2  -1   6   99.79    8.20
  -2  -1  -6   99.99    8.10
  -2  -1  -6   99.89    7.50
  -2   1  -6   94.59    7.50
   2   1   6  105.79    7.80
   2   1   6  100.49    7.80
  -2   1  -6  100.49    8.60
  -3  -1  -6  294.27   20.10
   3  -1   6  352.06   21.30
  -3   1  -6  334.27   19.80
  -3   1  -6  344.07   21.60
  -3   1  -6  308.87   20.40
   3   1   6  316.57   19.80
   3   1   6  340.17   20.60
   4  -1   6  289.37   21.60
  -4  -1  -6  335.97   21.20
   4   1   6  324.97   20.50
  -4   1  -6  333.37   22.10
   4   1   6  300.47   20.10
   5  -1   6    3.30    5.10
  -5  -1  -6    6.30    4.60
   5   1   6    4.20    3.80
   5   1   6    2.20    4.80
   6  -1   6    4.90    5.10
  -6  -1  -6    3.90    8.20
   6   1   6    9.00    5.90
   7  -1   6  111.29   18.70
   7   1   6  152.18   16.50
   8  -1   6  130.89   15.50
   8   1   6   84.49   16.10
   9  -2  -6  246.08   27.50
   8  -2  -6   36.70   15.60
   7  -2  -6   66.39   10.40
   7  -2  -6   64.99   11.10
   6  -2  -6   -6.20    6.40
   5  -2  -6   27.80    5.20
   4  -2  -6    7.80    3.00
   3  -2  -6  396.96   23.90
  -3   2   6  371.16   22.70
   2  -2  -6  544.55   32.00
  -2   2   6  521.75   31.60
   1  -2  -6  782.42   43.70
  -1  -2   6  758.42   42.50
   1   2  -6  725.63   42.60
  -1   2   6  712.13   43.30
   1  -2   6  841.32   46.20
  -1  -2  -6  775.72   46.00
  -1  -2  -6  767.02   45.80
   1   2   6  733.03   45.90
  -1   2  -6  814.32   46.30
   1   2   6  801.52   45.80
   2  -2   6  540.35   32.20
  -2  -2  -6  556.54   31.60
  -2  -2  -6  535.55   31.50
  -2   2  -6  508.75   31.50
  -2   2  -6  473.15   31.70
   2   2   6  531.15   31.80
  -2   2  -6  526.75   32.50
   2   2   6  542.05   31.50
  -3  -2  -6  338.57   22.60
   3  -2   6  364.76   24.40
   3   2   6  391.46   23.10
  -3   2  -6  372.46   23.10
   3   2   6  386.86   23.40
  -3   2  -6  363.16   22.80
  -4  -2  -6    6.70    3.40
   4  -2   6   13.60    4.50
   4   2   6    6.30    4.30
   4   2   6   10.00    3.60
  -5  -2  -6   27.60    5.80
   5  -2   6   32.70    6.70
   5   2   6   30.50    5.10
  -6  -2  -6    9.80    6.50
   6  -2   6   20.40    8.40
   6   2   6   18.20    5.90
   6   2   6    7.60    5.10
   7  -2   6  145.89   18.30
   7   2   6  129.29   14.00
   8  -2   6   14.50   11.40
   8   2   6    8.40    9.70
   9  -2   6    3.90   15.80
   9   2   6   38.00   13.40
   9  -3  -6    1.20   18.80
   7  -3  -6   99.19   19.60
   6  -3  -6  372.26   28.30
   5  -3  -6   14.90    6.10
   4  -3  -6  390.96   26.40
  -3   3   6  227.88   14.80
   2  -3  -6 6158.18  340.67
  -2  -3   6 6149.08  338.67
  -2   3   6 5865.61  340.07
   1  -3  -6  192.98   13.70
  -1  -3   6  161.08   11.00
  -1   3   6  189.58   13.10
   0  -3   6  180.78   12.10
   0  -3  -6  173.98   13.30
   0   3  -6  162.48   13.10
   0   3   6  179.58   13.00
   1  -3   6  193.28   13.60
  -1  -3  -6  179.78   14.30
   1   3   6  194.08   14.20
  -1   3  -6  195.48   14.70
  -2  -3  -6 5949.30  339.97
   2  -3   6 6197.88  340.67
  -2  -3  -6 5858.41  339.57
   2   3   6 6132.39  340.27
  -2   3  -6 6203.38  340.67
   2   3   6 5976.10  339.67
  -3  -3  -6  354.76   22.20
   3  -3   6  336.37   23.70
  -3  -3  -6  348.07   22.60
   3   3   6  352.26   23.30
   3   3   6  359.26   22.40
  -3   3  -6  353.76   23.70
  -4  -3  -6  369.26   22.90
   4  -3   6  344.67   23.50
  -4   3  -6  282.67   22.30
   4   3   6  361.16   23.40
   4   3   6  357.16   22.00
  -4   3  -6  336.67   23.00
  -5  -3  -6   11.60    4.60
   5  -3   6    2.60    6.10
   5   3   6   11.40    6.00
   5   3   6   -8.60    4.40
  -6  -3  -6  266.97   20.60
   6  -3   6  264.77   25.80
   6   3   6  288.87   20.50
  -7  -3  -6   43.10    9.70
   7  -3   6   73.99   13.80
   7   3   6   25.10   11.40
   7   3   6   53.09    9.30
   8  -3   6   93.09   17.90
   8   3   6   56.69   12.00
   9  -3   6   -7.70   19.00
   9   3   6   12.10   13.90
   7  -4  -6   33.20   13.90
   6  -4  -6    8.70   11.70
   6   4  -6   11.80    7.30
   5  -4  -6  292.97   24.30
   4  -4  -6  149.79   16.00
  -4   4   6  128.29   12.50
   3  -4  -6  430.56   27.40
  -3   4   6  399.76   26.00
   3   4  -6  378.16   26.60
  -2  -4   6   52.79    4.20
  -2   4   6   56.99    9.10
   2   4  -6   61.79    9.80
  -1  -4   6  106.89    9.00
   1  -4  -6  114.09   11.00
   1   4  -6  118.39   11.60
  -1   4   6  120.39   11.20
   0  -4   6   88.19    8.00
   0  -4  -6   89.99    9.60
   0   4  -6   65.09    9.70
   0   4   6   68.19    8.90
  -1  -4  -6  125.89   12.10
   1  -4   6  116.49   11.00
  -1  -4  -6  110.89   10.90
  -2  -4  -6   50.79    8.00
  -2  -4  -6   50.79    9.70
   2  -4   6   64.29    9.50
  -3  -4  -6  404.66   24.70
  -3  -4  -6  410.96   25.60
   3  -4   6  408.76   25.80
  -3   4  -6  345.77   26.00
   3   4   6  323.67   24.80
   4  -4   6  122.79   14.60
  -4  -4  -6  150.88   12.20
   4  -4   6  139.59   15.70
   4   4   6  139.69   13.00
   4   4   6  117.29   15.70
  -4   4  -6  129.79   15.00
  -5  -4  -6  290.77   19.30
   5  -4   6  268.27   24.10
  -5   4  -6  259.87   20.70
  -5   4  -6  222.18   19.50
   5   4   6  276.57   21.80
   5   4   6  236.38   19.60
  -6  -4  -6   14.50    6.20
   6   4   6    6.20   10.30
   7  -4   6   25.60   14.40
  -7  -4  -6   18.70   10.10
   7   4   6   16.60    8.50
   7   4   6   21.20   10.30
   8  -4   6    5.40   16.80
   8  -5  -6    9.40   22.40
   7  -5  -6   11.60   19.50
   7   5  -6   21.20   11.60
   4  -5  -6   54.89   10.50
  -4   5   6   49.30    7.90
   4   5  -6   37.40    8.80
   3   5  -6   73.89   13.30
  -3   5   6   78.29   13.50
  -2  -5   6   54.89    6.40
   2  -5  -6   64.19   12.90
   2   5  -6   46.80    8.20
  -2   5   6   47.60    6.80
   1  -5  -6    5.90    4.50
   1   5  -6    0.20    5.60
   0  -5  -6   69.49   10.60
   0   5   6   74.39   12.80
   0   5  -6   77.59   13.80
   1  -5   6    9.50    4.40
  -1  -5  -6   -1.00    4.30
  -1  -5  -6    2.60    3.90
  -1   5  -6    8.60    7.80
   1   5   6   -5.80    5.80
  -2  -5  -6   47.00    7.80
  -2  -5  -6   60.39   10.80
  -2   5  -6   52.59   10.20
   2   5   6   45.50    7.90
  -3  -5  -6   96.29   10.20
   3  -5   6  114.59   15.60
   3  -5   6   79.59   12.80
  -3  -5  -6  105.69   12.40
  -3   5  -6   94.79   16.70
   3   5   6   91.39   13.10
   4  -5   6   26.00   10.20
   4  -5   6   43.50    9.80
  -4  -5  -6   38.40    6.40
  -4  -5  -6   43.00    7.00
   4   5   6   54.29    9.10
  -4   5  -6   30.30    8.60
  -5  -5  -6   43.70    7.40
   5  -5   6   67.79   11.70
  -5   5  -6   57.09    9.80
   5   5   6   28.90    9.80
  -6  -5  -6   13.20    7.90
   6  -5   6   17.20   13.70
   6   5   6    0.30   11.40
   7  -5   6   10.20   17.40
  -7  -5  -6   24.80   10.40
   7   5   6   33.40   13.90
   7   6  -6  142.49   29.40
   6  -6  -6   -7.60   16.40
   6   6  -6   13.20   12.60
   5  -6  -6  129.99   26.60
   5   6  -6  169.78   21.70
   4  -6  -6   43.30   10.40
  -4   6   6   51.39    9.60
   4   6  -6   52.89   12.30
  -3  -6   6  111.49    9.60
   3  -6  -6  133.89   14.30
  -3   6   6  117.29   15.30
   3   6  -6  100.29   18.40
   1  -6  -6  179.08   16.90
   1   6  -6  121.99   18.60
  -1   6   6  131.69   16.70
   0  -6  -6  199.18   21.60
   0   6   6  221.98   20.90
   0   6  -6  236.08   22.60
  -1  -6  -6  125.39   16.30
  -1  -6  -6  140.79   14.20
  -1   6  -6  142.89   20.40
   1   6   6  121.89   18.40
   2  -6   6    0.50    5.50
  -2  -6  -6    6.20    7.20
  -2  -6  -6    0.80    4.50
  -2   6  -6    6.50    8.90
   2   6   6   11.10    8.80
  -3  -6  -6  109.99   13.60
   3  -6   6  137.69   16.20
  -3  -6  -6  105.49   16.20
   3  -6   6  121.79   16.50
  -3   6  -6  124.59   20.10
   3   6   6  114.19   18.90
  -4  -6  -6   68.19   10.00
  -4  -6  -6  100.89   14.20
   4  -6   6   73.19   12.60
   4   6   6   96.99   18.10
  -5  -6  -6  115.39   16.30
   5  -6   6  111.79   20.30
  -5   6  -6  107.19   22.30
  -6   6  -6   20.20   13.30
   7  -6   6   17.80   21.30
  -7  -6  -6   24.10    8.70
   7   6   6   37.20   18.80
   8  -6   6   -5.80   28.00
   8   6   6   14.50   17.80
   7  -7  -6   -0.30   20.10
   7   7  -6   51.69   20.20
   6  -7  -6   18.00   16.40
   6   7  -6   46.80   21.90
  -3   7   6   56.69   12.60
   2   7  -6  247.28   26.40
  -2   7   6  194.08   23.30
  -1   7  -6  323.27   28.00
   1   7   6  277.97   26.90
   2  -7   6   88.59   12.80
   2  -7   6  103.59   15.40
   4  -7   6   56.39   14.80
  -4  -7  -6   72.39   13.70
   4  -7   6   71.89   14.90
   4   7   6   70.99   15.80
   5  -7   6   11.10   15.20
  -5  -7  -6    4.80    8.30
   5  -7   6    0.20   14.30
   5   7   6   24.90   14.40
  -5   7  -6   31.70   13.70
  -6  -7  -6  107.89   18.20
   6  -8  -6    2.20   22.30
   6   8  -6   48.80   23.60
  -6   8   6   43.70   19.90
   5  -8  -6   35.70   16.40
   5   8  -6   54.89   20.50
  -4  -8   6   63.59   10.10
   4  -8  -6   83.89   16.60
   4   8  -6   76.39   18.30
   3  -8  -6   15.00   13.50
  -3   8   6    9.70   13.10
   3   8  -6   11.00   15.40
   2  -8  -6   71.69   13.10
   2   8  -6   95.69   14.50
  -2   8   6  134.39   22.80
   1  -8  -6   17.60   10.80
   1   8  -6   23.60   12.70
  -1   8   6   23.90   12.30
   0  -8  -6   41.90   12.30
   0   8   6   52.39   12.60
   0   8  -6   62.89   14.00
  -1  -8  -6   19.90    9.50
  -1   8  -6   16.70   12.70
   1   8   6   17.60   11.70
   2  -8   6  100.59   17.10
  -2  -8  -6  109.79   18.00
  -2  -8  -6  104.79   16.40
   2   8   6   95.19   16.60
  -2   8  -6  110.59   17.70
   3  -8   6    2.10   14.20
   3  -8   6   -0.20   11.60
  -3  -8  -6   15.40    9.00
  -3  -8  -6   -0.30   10.50
   3   8   6    6.30   13.70
  -3   8  -6   13.60   13.60
  -4  -8  -6   73.99   12.60
   4  -8   6  110.09   21.50
   4  -8   6  104.49   17.50
  -4   8  -6   82.49   17.80
   4   8   6   83.09   19.90
   5  -8   6   50.29   21.50
  -5  -8  -6   42.00   10.90
   5  -8   6   30.80   18.60
  -5   8  -6   40.30   18.20
   5   8   6   42.50   20.40
   5  -9  -6   -2.30   22.20
  -5   9   6   42.50   18.70
   4  -9  -6    7.90   17.40
  -4  -9   6   -4.70    8.10
  -4   9   6   -3.90   21.10
   4   9  -6   23.30   18.10
  -3  -9   6    9.20    8.10
   3  -9  -6   -7.40   13.00
   3   9  -6   18.30   16.60
  -3   9   6   -8.20   18.20
  -2  -9   6    6.00    8.80
   2  -9  -6   14.30   14.80
   2   9  -6   30.90   17.70
  -2   9   6   12.70   18.10
   1  -9  -6   19.70   12.70
  -1   9   6   21.30   18.20
   1   9  -6   16.80   14.70
   0  -9  -6   46.60   13.20
   0   9  -6   77.29   18.70
   0   9   6   77.69   20.50
  -1  -9  -6   12.90   14.30
  -1  -9  -6   35.00   12.90
   1  -9   6   18.50   10.60
  -1   9  -6   47.00   18.60
   1   9   6   26.10   15.90
  -2  -9  -6   18.50   11.60
  -2  -9  -6   28.30   14.60
   2  -9   6    9.90   12.40
  -2   9  -6   44.60   17.70
   2   9   6   22.60   18.40
  -3  -9  -6    1.40   15.30
  -3  -9  -6    1.30   11.40
   3  -9   6   14.90   15.60
   3   9   6   27.80   20.10
  -3   9  -6  -10.40   18.70
   4  -9   6   29.60   16.80
  -4  -9  -6   -5.20   14.10
   4  -9   6   19.20   21.60
  -4  -9  -6   26.40   14.00
   4   9   6  -18.70   19.70
  -4   9  -6   36.90   21.20
  -5  -9  -6   23.00   13.80
   5  -9   6   29.30   22.40
  -5   9  -6    6.80   26.20
  -4 -10   6    1.00   10.40
  -4  10   6  -12.00   25.30
   4  10  -6    7.80   21.80
  -3  10   6  -38.10   25.90
   2 -10  -6   14.20   19.70
  -2  10   6  -24.90   22.10
   2  10  -6  -20.60   16.70
  -1 -10   6   20.10   12.80
   1 -10  -6   -0.10   14.80
   1  10  -6   11.90   15.20
   0 -10  -6    8.50   16.40
   0 -10   6   24.10   15.20
   0  10   6   43.30   18.60
   0  10  -6    7.40   20.30
   1 -10   6   13.70   14.00
  -1 -10  -6  -23.40   15.50
  -1 -10  -6   -2.70   14.70
   1  10   6  -15.50   21.20
  -1  10  -6  -26.70   17.20
  -2 -10  -6   25.10   19.30
   2 -10   6    3.90   15.20
  -2 -10  -6   -2.40   12.90
  -2  10  -6  -20.80   22.60
   3 -10   6   22.20   17.70
  -3 -10  -6   11.50   22.20
  -3  10  -6  -10.80   23.90
   3  10   6   68.99   22.90
   4 -10   6   49.99   21.30
  -4 -10  -6    1.50   14.50
   4  10   6   66.79   27.80
  -4  10  -6  -25.50   29.90
  -2 -11   6   20.50   14.70
  -2  11   6  -16.10   28.70
   2  11  -6  -10.60   21.90
  -1 -11   6   15.20   16.10
  -1  11   6  -17.80   30.30
   0 -11   6   -7.40   15.50
   1 -11   6   -1.00   18.20
  -1 -11  -6  -24.10   18.10
   1  11   6  -31.40   24.90
  -1  11  -6  -52.09   31.60
  -2 -11  -6  -36.00   18.00
   2 -11   6    4.10   20.00
  -2 -11  -6  -34.40   25.00
  -2  11  -6  -57.49   34.80
   9   0  -7    5.50    8.20
   8   0  -7   -5.00    8.20
   7   0  -7   37.00    6.80
   6   0  -7   -2.20    4.60
   3   0  -7  429.86   25.50
   2   0  -7   74.49    6.60
   2   0  -7   98.19    6.60
   1   0  -7  865.61   47.90
   1   0  -7  875.61   47.60
  -1   0   7  747.83   47.20
   0   0  -7   -0.70    1.40
  -1   0  -7  832.02   50.19
   1   0   7  895.11   50.49
   1   0   7  873.11   50.19
  -1   0  -7  884.31   50.39
  -2   0  -7   92.59    7.90
   2   0   7   82.49    7.50
  -2   0  -7   98.49    7.30
   3   0   7  435.36   27.10
  -3   0  -7  448.16   27.60
  -3   0  -7  441.56   26.30
   3   0   7  441.56   27.30
  -4   0  -7    7.50    3.50
   4   0   7    6.70    3.70
   5   0   7  149.29   14.10
   5   0   7  156.68   14.10
  -5   0  -7  170.58   16.50
   6   0   7    2.60    5.40
   6   0   7    5.30    6.40
   7   0   7   25.50    9.80
   8   0   7  236.28   22.10
   9  -1  -7   14.10   12.70
   8  -1  -7   48.50    9.30
   7  -1  -7    9.30    7.60
   4  -1  -7  153.98   11.10
   3  -1  -7    2.90    2.30
   2  -1  -7   26.50    4.00
   2   1  -7   30.70    3.20
   1  -1  -7  221.08   13.60
  -1  -1   7  213.48   12.50
   1  -1  -7  217.18   13.40
  -1   1   7  192.98   13.50
   1   1  -7  189.58   12.60
   0  -1  -7 1747.93   99.19
   0  -1  -7 1707.03   99.39
   0  -1   7 1748.93   98.89
   0   1  -7 1732.73   99.39
   0   1  -7 1821.42   99.09
   0   1   7 1754.32   99.09
   0   1   7 1737.23   99.39
  -1  -1  -7  218.68   14.20
  -1  -1  -7  215.28   14.20
   1  -1   7  209.38   14.10
   1   1   7  218.58   14.00
  -1   1  -7  214.68   14.10
  -1   1  -7  232.18   14.50
   2  -1   7   28.40    4.70
  -2  -1  -7   28.30    4.60
  -2  -1  -7   24.40    3.70
   2   1   7   30.70    4.80
   2   1   7   19.60    3.30
  -2   1  -7   23.60    4.30
   3  -1   7    1.50    2.70
  -3  -1  -7   -1.10    3.10
   3  -1   7    1.80    2.90
  -3  -1  -7   -2.10    1.80
   3   1   7   -0.60    2.70
  -3   1  -7    1.30    2.30
  -3   1  -7    0.70    3.90
   3   1   7    0.20    2.60
   4  -1   7  168.38   13.80
  -4  -1  -7  146.99   12.70
   4   1   7  162.88   13.20
   4   1   7  156.88   12.60
   5  -1   7   24.50    5.20
  -5  -1  -7   23.40    5.70
   5   1   7   22.30    5.70
   5   1   7   18.70    5.10
   6  -1   7   12.70    6.50
   6   1   7   21.30    5.20
   6   1   7   21.30    6.70
   7  -1   7    6.20    9.50
   7   1   7   19.40    8.60
   7   1   7    6.40    5.30
   8  -1   7   35.70    9.50
   8   1   7    2.00   11.50
   9  -2  -7  228.58   28.30
   8  -2  -7   70.59   17.70
   7  -2  -7  187.08   21.60
   6  -2  -7  103.49   12.40
   5  -2  -7   48.00    7.30
   4  -2  -7  194.08   15.60
   3  -2  -7  702.33   40.90
  -3   2   7  665.43   39.80
   2  -2  -7  261.27   17.00
  -2  -2   7  247.78   14.90
  -2   2   7  257.27   16.10
   1  -2  -7  563.64   31.60
  -1  -2   7  462.25   30.00
   1   2  -7  526.55   30.40
  -1   2   7  531.35   31.30
   0  -2  -7  432.36   26.00
   0  -2  -7  420.26   25.40
   0  -2   7  416.66   25.10
   0   2  -7  411.26   25.30
   0   2   7  419.46   25.70
  -1  -2  -7  511.75   32.20
  -1  -2  -7  547.85   32.70
   1  -2   7  568.54   32.60
  -1   2  -7  554.14   32.70
   1   2   7  548.65   32.40
   1   2   7  527.35   32.70
  -2  -2  -7  202.48   14.60
   2  -2   7  242.78   16.20
  -2  -2  -7  249.48   15.50
  -2   2  -7  235.68   16.80
   2   2   7  245.38   15.60
  -2   2  -7  249.97   16.50
   2   2   7  232.28   15.90
  -2   2  -7  212.88   15.80
  -3  -2  -7  686.03   41.00
   3  -2   7  690.13   41.80
  -3  -2  -7  697.03   40.50
   3   2   7  681.43   40.90
   3   2   7  690.73   40.80
  -3   2  -7  687.13   42.00
  -3   2  -7  669.23   40.70
  -3   2  -7  688.83   41.40
   4  -2   7  193.08   16.60
  -4  -2  -7  208.28   15.40
  -4   2  -7  193.28   13.90
   4   2   7  209.28   15.40
   4   2   7  205.98   15.10
  -5  -2  -7   49.70    9.20
   5  -2   7   60.39    8.40
   5   2   7   61.79    9.40
   5   2   7   74.19   10.50
   6  -2   7  107.99   13.60
  -6  -2  -7   91.49   14.50
   6   2   7  100.19   13.20
   6   2   7  134.89   14.80
   7   2   7  123.39   16.00
   7   2   7  115.79   20.20
   8  -2   7   59.99   14.50
   8   2   7   44.40   12.60
   9  -3  -7   14.00   20.40
   7  -3  -7   18.10   12.80
   6  -3  -7  166.78   19.10
   5  -3  -7  160.88   17.10
   4  -3  -7   62.19   11.10
   3  -3  -7  298.47   20.20
  -3   3   7  273.17   18.80
   2  -3  -7  744.93   44.00
  -2  -3   7  741.53   41.50
  -2   3   7  699.03   43.20
   1  -3  -7  194.58   13.90
  -1  -3   7  172.18   11.30
  -1   3   7  178.28   13.30
   0  -3  -7  189.08   13.80
   0  -3  -7  199.78   14.40
   0  -3   7  200.58   13.60
   0   3   7  196.38   14.40
  -1  -3  -7  171.08   13.80
   1  -3   7  198.68   13.60
  -1  -3  -7  176.28   13.00
  -1   3  -7  195.08   14.50
   1   3   7  171.48   13.60
  -2  -3  -7  745.63   43.90
   2  -3   7  752.72   45.00
  -2  -3  -7  736.83   44.60
   2   3   7  736.33   44.70
  -2   3  -7  727.03   45.20
   2   3   7  756.62   44.00
  -3  -3  -7  295.67   19.60
  -3  -3  -7  283.07   19.80
   3  -3   7  301.07   21.00
   3   3   7  282.87   20.40
  -3   3  -7  288.17   19.90
   3   3   7  291.57   19.00
  -3   3  -7  285.67   21.10
  -4  -3  -7   59.49    8.20
   4  -3   7   68.89   11.30
   4   3   7   66.59   10.50
   4   3   7   71.99    8.30
  -4   3  -7   51.59    9.90
  -4   3  -7   70.49   11.00
   5  -3   7  123.99   17.10
  -5  -3  -7  101.99   12.40
   5   3   7  141.69   12.80
  -6  -3  -7  158.18   17.50
   6  -3   7  176.98   19.20
   6   3   7  120.79   18.20
   6   3   7  154.08   15.70
  -7  -3  -7   31.20    8.80
   8  -3   7    5.90   14.80
   8   3   7    8.50    8.80
   8   3   7   20.10   12.00
   9  -3   7    8.30   19.10
   9   3   7   15.10   14.50
   8  -4  -7  277.07   29.60
   7  -4  -7   -1.90   15.90
   6  -4  -7   12.50   12.90
   5  -4  -7   15.60    7.20
   4  -4  -7   93.19   13.40
  -4   4   7   70.79   10.80
   3  -4  -7  223.58   18.70
  -3   4   7  226.38   16.90
  -2  -4   7  110.99    7.70
   2  -4  -7  141.19   12.80
  -2   4   7  120.79   11.40
  -1  -4   7 1187.08   63.49
   1  -4  -7 1176.38   65.19
   1   4  -7  980.90   64.09
  -1   4   7 1045.40   64.09
   0  -4  -7  497.05   30.10
   0  -4   7  546.45   29.50
   0   4   7  425.16   29.30
   0   4  -7  420.06   29.50
  -1  -4  -7 1155.68   66.29
   1  -4   7 1202.78   67.09
  -1  -4  -7 1158.08   67.19
   1   4   7 1124.69   67.19
  -1   4  -7 1061.49   67.09
  -2  -4  -7  115.99    9.50
  -2  -4  -7  129.89   12.70
  -2   4  -7   88.89   13.10
   2   4   7  103.99   13.10
  -3  -4  -7  206.98   15.00
  -3  -4  -7  221.48   16.50
   3  -4   7  197.88   16.30
   3   4   7  194.88   17.70
   4  -4   7   92.09   14.20
  -4  -4  -7  106.49   11.00
   4   4   7   88.89   11.90
  -4   4  -7   88.49   14.30
   4   4   7   77.09   13.00
  -4   4  -7  115.29   12.60
  -5  -4  -7   38.30    6.90
   5  -4   7   24.30   11.30
   5   4   7   19.30    9.70
  -5   4  -7   21.20    6.60
   5   4   7   33.50    6.20
  -5   4  -7   32.10    6.40
   6  -4   7   23.10   10.40
  -6  -4  -7   11.70    7.50
   6   4   7   10.00    7.50
   6   4   7   -0.40    7.80
  -7  -4  -7  144.79   17.10
   7   4   7   98.89   14.50
   8  -4   7   12.80   17.30
   8   4   7  -10.80   18.60
   8   4   7    0.90    9.30
   8  -5  -7   36.90   23.70
   8   5  -7   -2.60   14.50
   7   5  -7    6.20    9.90
   4  -5  -7   88.99   12.30
  -4   5   7   69.09    9.30
   4   5  -7   93.09   12.40
  -3   5   7  111.59   13.90
   3   5  -7  114.89   15.50
   2  -5  -7  402.66   27.80
  -2  -5   7  389.96   23.70
  -2   5   7  376.56   27.00
   2   5  -7  362.86   27.30
  -1  -5   7   45.80    7.50
   1  -5  -7   64.49   11.20
   1   5  -7   47.10    7.80
  -1   5   7   56.69   11.60
   0  -5  -7   11.20    5.80
   0  -5   7    3.50    4.60
   0   5  -7   12.90    5.80
   0   5   7    7.20    4.80
  -1  -5  -7   48.90    7.50
   1  -5   7   42.60    6.90
  -1  -5  -7   59.29    9.50
   1   5   7   50.79    9.80
  -1   5  -7   52.49    7.20
   2  -5   7  375.86   26.00
  -2  -5  -7  383.26   25.90
  -2  -5  -7  401.06   27.40
   2   5   7  398.26   27.00
  -2   5  -7  399.56   28.30
  -3  -5  -7  147.49   13.60
   3  -5   7  138.39   15.10
  -3  -5  -7  167.58   14.50
  -3   5  -7  135.39   19.30
   3   5   7  157.48   16.30
   4  -5   7   80.29   12.50
  -4  -5  -7   80.69   12.20
  -4  -5  -7   93.49   12.70
  -4   5  -7   81.39   12.50
   4   5   7   70.49   13.40
  -5  -5  -7    2.60    7.20
   5  -5   7   11.50    7.40
  -5   5  -7   -3.30    6.80
  -5   5  -7  -11.20    8.50
   5   5   7   -0.70    9.60
   6  -5   7   70.69   18.20
   6   5   7   74.99   14.90
   7  -5   7   17.80   16.20
  -8  -5  -7  406.86   36.20
   8   5   7  571.54   44.10
   7  -6  -7   19.40   23.30
   7   6  -7   25.60   16.10
   6  -6  -7   21.60   17.50
   6   6  -7   53.49   14.10
   5  -6  -7   33.20   12.20
   5   6  -7   35.40   12.20
  -5   6   7   22.70    9.80
   4  -6  -7   62.69   12.10
   4   6  -7   78.79   14.20
  -4   6   7   60.59    9.80
   3  -6  -7  193.08   18.70
  -3  -6   7  222.08   14.10
   3   6  -7  227.48   22.80
  -3   6   7  172.08   19.20
  -2  -6   7   80.29    9.20
   2  -6  -7  109.89   11.20
   2   6  -7   92.09   12.80
  -2   6   7   75.29   15.20
  -1   6   7   23.70    8.00
   1   6  -7   29.10    9.40
   0  -6  -7   20.70    6.70
   0  -6   7    5.00    4.90
   0   6   7   -6.30    7.00
   0   6  -7   -2.70    8.40
  -1  -6  -7   30.90    7.90
  -1  -6  -7   16.90    6.10
   1   6   7   25.60   10.30
  -1   6  -7   34.30   10.60
  -2  -6  -7   70.09   10.10
   2  -6   7   69.29    9.70
   2   6   7   93.59   13.30
  -2   6  -7   96.19   14.80
  -3  -6  -7  224.58   22.70
  -3  -6  -7  254.37   19.60
   3  -6   7  214.18   22.80
  -3   6  -7  242.08   27.20
   3   6   7  289.37   24.00
  -4  -6  -7  108.49   14.80
   4  -6   7   88.29   12.70
   4   6   7  130.49   19.50
  -4   6  -7   70.69   13.90
   5  -6   7   38.30   13.50
   5   6   7   43.80   12.70
  -5   6  -7   46.00   10.80
   6  -6   7   13.00   17.60
  -7  -6  -7   11.80    8.80
   7  -6   7    6.50   22.00
   7   6   7    9.40   16.90
   8  -6   7   24.30   25.00
   8   6   7   30.00   26.60
   7  -7  -7   73.69   24.00
   7   7  -7   97.19   22.70
   6  -7  -7   11.50   20.90
   6   7  -7   -5.00   15.00
   5  -7  -7   19.70   15.60
  -5   7   7   28.30   14.60
   5   7  -7    8.20   14.40
   3  -7  -7  249.88   28.10
  -3  -7   7  216.48   16.90
  -3   7   7  269.07   27.10
   1  -7  -7   92.69   12.20
  -1  -7   7  118.69   13.10
   1  -7   7  102.09   15.20
  -1  -7  -7   98.19   14.50
  -1  -7  -7   84.49   12.40
   3  -7   7  208.08   21.00
  -3  -7  -7  238.58   21.00
  -3  -7  -7  286.57   24.40
   3   7   7  240.08   26.10
  -5   7  -7  176.38   28.50
   6  -8  -7   -0.10   20.00
   6   8  -7   24.20   22.10
  -6   8   7   23.30   19.30
   4  -8  -7   -1.50   16.20
  -4   8   7   -2.50   13.40
   4   8  -7   16.00   16.90
   3  -8  -7   16.30   14.70
  -3   8   7   -1.70   13.40
   3   8  -7   -1.80   15.10
   2  -8  -7   41.80   12.00
  -2  -8   7   46.00    9.00
  -2   8   7   48.30   12.20
   2   8  -7   54.89   16.30
   1  -8  -7   45.50   12.20
  -1  -8   7   45.50    8.30
   1   8  -7   54.39   13.60
  -1   8   7   82.49   14.40
   0  -8  -7   25.10   11.80
   0  -8   7   28.60   10.00
   0   8  -7   25.30   12.80
   0   8   7   42.90   10.90
  -1  -8  -7   70.19   14.10
   1  -8   7   99.49   15.40
  -1  -8  -7   70.99   13.20
  -1   8  -7   64.39   14.30
   1   8   7   39.10   13.80
  -2  -8  -7   42.70   14.00
  -2  -8  -7   49.10   10.50
   2  -8   7   50.09   12.90
   2   8   7   53.69   14.60
  -2   8  -7   51.89   13.30
  -3  -8  -7   -3.60   10.80
   3  -8   7    4.90   10.60
  -3  -8  -7    5.40    9.60
   3   8   7   20.20   15.30
  -3   8  -7   13.80   14.60
  -4  -8  -7    6.70    8.70
   4  -8   7   13.60   15.40
  -4   8  -7   24.30   16.20
   4   8   7   23.00   16.20
   5  -8   7    3.90   17.30
  -5  -8  -7   10.10   10.10
  -5   8  -7   15.80   17.60
   5   8   7   36.10   18.40
  -5   9   7   40.10   23.60
   5   9  -7  -26.70   21.20
  -4  -9   7    5.50    8.50
  -4  -9   7   -0.80    7.50
   4  -9  -7    9.00   18.80
   4   9  -7   -3.80   18.30
  -4   9   7  -16.50   20.90
  -3  -9   7   11.80    8.60
   3  -9  -7    6.10   14.00
   3   9  -7   48.00   18.00
  -3   9   7    8.20   16.90
  -2  -9   7   15.10    9.40
   2  -9  -7   -2.00   15.30
  -2   9   7   45.80   16.60
   2   9  -7   40.30   17.60
  -1  -9   7   34.80   11.00
   1  -9  -7   15.10   13.50
  -1   9   7   36.50   17.40
   1   9  -7   37.30   17.20
   0  -9  -7   -4.60   12.20
   0   9   7   -8.20   16.50
   0   9  -7   10.50   16.40
  -1  -9  -7   31.00   14.20
   1  -9   7   36.30   11.30
  -1  -9  -7   36.00   13.30
  -1   9  -7   28.40   18.30
   1   9   7   21.40   17.90
   2  -9   7   27.10   13.30
  -2  -9  -7   34.70   16.70
  -2  -9  -7   20.90   11.00
  -2   9  -7   33.70   20.00
   2   9   7   49.00   16.80
  -3  -9  -7   20.30   11.90
  -3  -9  -7    7.40   14.20
   3  -9   7    3.80   14.30
  -3   9  -7   30.20   18.80
   3   9   7    1.70   18.60
  -4  -9  -7    3.60   14.20
  -4  -9  -7    5.70   15.40
   4  -9   7    9.50   18.00
  -4   9  -7   30.30   21.70
   5  -9   7   14.90   20.80
  -5  -9  -7   37.10   14.50
  -5   9  -7   54.79   24.50
   5   9   7   21.60   24.70
  -4 -10   7    9.00   11.10
   4  10  -7   29.70   22.20
  -4  10   7  -39.10   26.80
   3  10  -7  -29.50   19.70
   2 -10  -7   13.70   18.50
  -2 -10   7   23.30   13.70
  -1 -10   7   27.40   11.90
   1 -10  -7   -0.80   14.90
  -1  10   7   -9.00   21.30
   1  10  -7  -23.80   15.90
   0 -10   7    3.50   12.90
   0 -10  -7   -5.20   16.00
   0  10   7   31.90   20.00
   0  10  -7   -4.60   18.60
  -1 -10  -7  -13.10   16.70
   1 -10   7   -1.00   14.50
  -1  10  -7   19.80   18.90
   1  10   7  -37.20   22.30
  -2 -10  -7   18.40   13.30
   2 -10   7   16.80   16.10
  -2 -10  -7  -14.20   19.60
  -2  10  -7   23.20   21.30
   2  10   7   -4.10   19.40
   3 -10   7   25.20   17.50
  -3 -10  -7    7.90   21.40
  -3  10  -7  -35.60   23.70
   3  10   7   58.39   26.50
   4 -10   7   44.00   23.00
   4  10   7   61.89   24.50
  -2 -11   7   12.40   13.40
  -1 -11   7    6.10   15.10
   1  11  -7  -32.00   21.20
   0 -11   7   18.10   17.40
   1 -11   7   11.50   17.60
   1  11   7  -21.20   24.80
  -1  11  -7  -46.80   28.50
  -2 -11  -7  -35.50   18.70
   2 -11   7    8.70   20.50
   8   0  -8  -10.90    8.40
   7   0  -8   18.30    6.40
   3   0  -8   16.40    3.00
   3   0  -8   14.50    2.70
   2   0  -8  137.19    9.80
   2   0  -8  143.09    9.60
   1   0  -8  252.87   15.30
   1   0  -8  244.78   15.80
  -1   0   8  241.48   14.90
   0   0   8  596.24   39.00
   0   0  -8  678.83   39.30
   0   0   8  691.43   39.00
   0   0  -8  715.53   39.20
  -1   0  -8  229.58   15.20
   1   0   8  236.88   15.90
  -1   0  -8  242.28   15.60
   1   0   8  243.18   15.40
   2   0   8  152.78   11.30
  -2   0  -8  141.59   11.30
  -2   0  -8  147.19   10.30
   2   0   8  143.99   10.70
  -3   0  -8   13.50    3.00
   3   0   8   15.20    3.50
  -3   0  -8   11.20    4.50
   3   0   8   10.50    3.30
   4   0   8    6.20    4.00
  -4   0  -8    4.50    3.40
   4   0   8    6.20    4.20
   5   0   8   24.00    5.80
  -5   0  -8   25.90    6.10
   5   0   8   24.40    6.30
   7   0   8   17.70    9.10
   7   0   8   -0.50    7.30
   8   0   8   90.69   15.90
   9   0   8    6.40   15.70
   9  -1  -8   14.90   12.10
   8  -1  -8  123.19   17.60
   7  -1  -8   31.30    8.20
   5  -1  -8   12.90    3.80
   4  -1  -8   88.19    8.40
   4   1  -8   85.19    6.00
   3  -1  -8  563.14   33.00
   3   1  -8  540.25   31.60
   2  -1  -8  665.43   37.70
  -2  -1   8  636.44   36.50
   2  -1  -8  659.73   37.50
  -2   1   8  640.04   37.30
   2   1  -8  583.64   36.50
   1  -1  -8  887.01   50.19
   1  -1  -8  900.91   50.49
  -1  -1   8  846.62   49.50
  -1   1   8  816.72   50.19
   1   1  -8  890.11   49.80
   0  -1   8  106.09    7.90
   0  -1  -8  101.69    8.20
   0  -1  -8  111.39    8.40
   0   1   8  120.39    8.40
   0   1  -8  119.89    8.40
   0   1  -8  100.09    8.20
   0   1   8  108.39    8.60
  -1  -1  -8  916.41   52.39
  -1  -1  -8  890.91   52.49
   1  -1   8  881.01   52.29
  -1   1  -8  920.11   52.49
  -1   1  -8  926.11   52.59
   1   1   8  886.51   52.29
   1   1   8  900.01   52.59
  -2  -1  -8  673.43   39.60
   2  -1   8  668.53   39.60
  -2  -1  -8  673.03   39.20
   2   1   8  662.73   39.60
   2   1   8  663.73   39.30
  -2   1  -8  663.03   39.80
  -2   1  -8  652.13   39.30
  -3  -1  -8  582.74   33.40
   3  -1   8  534.25   34.20
   3  -1   8  590.94   34.40
  -3  -1  -8  585.54   34.40
   3   1   8  567.24   33.80
  -3   1  -8  567.04   34.30
  -3   1  -8  482.35   33.00
  -3   1  -8  552.84   33.30
   3   1   8  572.34   33.90
   4  -1   8   87.69   10.10
  -4  -1  -8   92.99   10.20
   4  -1   8   87.39   10.10
  -4   1  -8  100.59   12.30
   4   1   8   91.29   10.30
   4   1   8   89.49   10.50
  -5  -1  -8   23.80    7.10
   5  -1   8   30.40    5.70
   5   1   8   13.60    5.60
   5   1   8   24.40    6.10
  -5   1  -8   16.30    7.00
  -6  -1  -8   27.40    8.10
   6  -1   8   40.90    9.60
   6   1   8   44.80    8.10
   7  -1   8   35.50   10.40
  -7  -1  -8   12.00   10.30
   8   1   8  141.39   18.50
   8   1   8  140.09   22.30
   9  -1   8   31.70   15.60
   9   1   8  -10.90   11.30
   9   1   8   -0.80   11.30
   9  -2  -8  236.68   28.70
   8  -2  -8   59.89   17.40
   7  -2  -8  162.28   21.00
   6  -2  -8  150.68   17.00
   5  -2  -8  214.68   19.20
   4  -2  -8   68.09   11.00
   3  -2  -8  166.28   12.20
  -3   2   8  133.79   11.10
  -2  -2   8 3483.85  196.68
   2  -2  -8 3564.44  198.38
  -2   2   8 3478.75  197.88
   2   2  -8 3523.05  196.88
  -1  -2   8  366.86   21.50
   1  -2  -8  348.77   22.50
   1  -2  -8  369.06   23.30
   1   2  -8  367.66   22.10
  -1   2   8  377.76   23.00
   0  -2  -8    0.40    1.40
   0  -2  -8   -0.80    2.40
   0  -2   8    7.90    2.30
   0   2   8    3.70    2.20
   1  -2   8  406.06   23.30
  -1  -2  -8  377.76   23.10
  -1  -2  -8  363.96   23.50
   1   2   8  395.46   23.20
   1   2   8  377.86   23.50
  -1   2  -8  315.17   22.50
  -2  -2  -8 3612.04  204.28
  -2  -2  -8 3734.73  204.38
   2  -2   8 3638.44  204.68
  -2   2  -8 3642.24  204.68
  -2   2  -8 3558.04  204.38
   2   2   8 3611.34  204.18
  -2   2  -8 3647.84  204.88
   2   2   8 3520.95  204.38
   3  -2   8  190.58   15.20
  -3  -2  -8  198.98   14.80
  -3  -2  -8  199.28   13.40
  -3   2  -8  190.78   15.40
   3   2   8  187.58   13.50
   3   2   8  195.68   14.50
  -3   2  -8  172.08   14.30
  -4  -2  -8  126.49   11.10
   4  -2   8  113.19   12.00
  -4   2  -8   87.69   10.30
  -4   2  -8  131.59   10.80
   4   2   8  108.79   11.60
   4   2   8  104.29   11.00
  -5  -2  -8  257.87   19.50
   5  -2   8  229.18   19.80
   5   2   8  248.68   18.50
   5   2   8  248.98   19.10
  -6  -2  -8  184.58   16.10
   6  -2   8  151.48   19.50
   6   2   8  130.19   17.50
   6   2   8  133.39   13.50
   7  -2   8  151.68   15.70
   7   2   8  152.98   16.90
   8  -2   8   45.50   14.10
   8   2   8   59.39   12.00
   8   2   8   24.90   12.70
   9  -3  -8   22.10   20.20
   7  -3  -8    9.10   12.70
   6  -3  -8   18.80    7.90
   5  -3  -8   75.99   12.80
   4  -3  -8  265.57   20.80
   3  -3  -8  280.47   20.00
  -3   3   8  252.57   18.00
  -2  -3   8  707.53   41.00
   2  -3  -8  727.33   43.60
  -2   3   8  714.43   42.90
   1  -3  -8  410.86   25.60
  -1  -3   8  382.16   23.70
  -1   3   8  391.16   25.10
   0  -3  -8   -0.90    3.00
   0  -3  -8    1.60    3.00
   0   3   8    1.80    3.00
   1  -3   8  426.66   25.60
  -1  -3  -8  398.36   25.90
  -1  -3  -8  405.06   25.40
  -1   3  -8  400.26   26.60
   1   3   8  392.36   26.00
  -2  -3  -8  689.43   42.90
  -2  -3  -8  699.23   42.60
   2  -3   8  762.22   43.60
  -2   3  -8  720.53   44.00
   2   3   8  728.63   42.50
   2   3   8  675.43   43.00
  -3  -3  -8  249.88   16.70
  -3  -3  -8  233.48   17.90
   3  -3   8  253.57   18.90
  -3   3  -8  255.97   19.40
   3   3   8  226.78   17.30
  -3   3  -8  250.47   18.10
   3   3   8  220.98   17.30
  -4  -3  -8  230.98   17.40
   4  -3   8  252.37   19.70
   4   3   8  252.17   18.10
  -4   3  -8  246.18   19.30
  -4   3  -8  221.68   17.70
  -5  -3  -8   11.10    6.00
   5  -3   8   -4.50    8.50
   5   3   8    2.60    4.90
   5   3   8   -5.20    7.00
  -6  -3  -8  105.59   14.90
   6  -3   8  124.39   12.60
   6   3   8   98.29   12.30
  -8  -3  -8   32.40   12.60
   8  -3   8   26.80   15.70
   8   3   8    6.00   12.60
   8   3   8    5.80   15.50
   9   3   8  255.27   30.90
   8  -4  -8  241.68   31.70
   7  -4  -8  210.08   29.90
   6  -4  -8   23.40   11.60
   5  -4  -8   57.59   12.90
   4  -4  -8   27.70    7.70
  -4   4   8   27.90    5.80
   3  -4  -8  142.79   14.30
  -3   4   8  133.49   13.30
  -2  -4   8  166.98   10.20
   2  -4  -8  155.08   14.40
  -1  -4   8  236.38   16.00
   1  -4  -8  259.07   18.40
   1   4  -8  225.68   18.50
  -1   4   8  223.78   17.20
   0  -4   8   21.70    3.90
   0  -4  -8   16.30    4.00
   0  -4  -8   19.90    4.60
   0   4   8   13.60    5.10
   0   4  -8   25.90    7.00
  -1  -4  -8  247.78   17.10
   1  -4   8  233.88   17.90
  -1  -4  -8  254.67   17.80
   1   4   8  254.17   18.70
  -1   4  -8  227.78   19.80
  -2  -4  -8  150.58   11.80
  -2  -4  -8  129.89   13.30
   2  -4   8  152.18   13.50
   2   4   8  135.09   13.60
  -2   4  -8  136.59   16.40
   3  -4   8  129.79   14.00
  -3  -4  -8  121.49   13.80
  -3   4  -8  106.89   17.80
   3   4   8  112.09   13.70
  -4  -4  -8   36.00    6.80
   4  -4   8   30.70    8.60
   4   4   8   36.80    6.70
   4   4   8   23.70    8.80
  -4   4  -8   61.49   12.20
   5  -4   8   83.69   15.50
  -5  -4  -8   64.19    9.50
   5   4   8   47.20    8.60
   5   4   8   54.29    8.90
  -5   4  -8   72.19    9.80
  -5   4  -8   52.59    8.60
   7  -4   8   74.89   16.80
   7   4   8   83.59   10.70
   7   4   8   81.79   16.10
   8  -5  -8   52.89   25.20
   8   5  -8   -9.70   14.30
   7  -5  -8   10.70   14.20
   7   5  -8    6.40    9.10
   6  -5  -8   40.40   10.00
   6   5  -8   35.00   10.20
   4   5  -8   40.10    8.00
   3  -5  -8  292.37   24.10
  -3   5   8  251.97   21.40
   3   5  -8  255.27   21.90
   2  -5  -8   23.20    6.80
  -2  -5   8   21.60    4.00
   2   5  -8   12.10    5.40
  -2   5   8   23.80    7.60
  -1  -5   8  201.68   14.50
   1  -5  -8  210.58   18.20
   1   5  -8  190.48   16.70
  -1   5   8  181.18   15.90
   0  -5  -8  263.97   20.80
   0  -5   8  233.98   18.20
   0   5  -8  259.47   20.10
   0   5   8  245.48   19.30
  -1  -5  -8  211.98   18.50
  -1  -5  -8  213.48   16.90
   1  -5   8  200.08   16.50
   1   5   8  214.48   17.90
  -1   5  -8  204.38   18.80
  -2  -5  -8   17.80    6.20
   2  -5   8   14.00    5.20
  -2  -5  -8   13.30    5.90
  -2   5  -8   11.90    7.10
   2   5   8   15.40    5.90
  -3  -5  -8  286.37   20.70
   3  -5   8  288.97   22.80
  -3  -5  -8  310.17   22.60
  -3   5  -8  291.17   24.10
   3   5   8  224.08   21.80
  -4  -5  -8   49.99    8.60
  -4  -5  -8   68.89    8.50
   4   5   8   43.30   10.00
  -4   5  -8   54.29   11.70
   5  -5   8   27.80   11.60
  -5   5  -8   21.40    9.90
   5   5   8    2.80   12.00
   6  -5   8   49.90   14.30
  -6  -5  -8   42.70    9.30
   7   5   8  227.48   31.40
  -8  -5  -8   -1.60   12.60
   8  -5   8   13.10   19.60
   8   5   8  -17.60   18.00
   6  -6  -8    6.80   15.50
   6   6  -8   51.29   13.40
   5  -6  -8   23.50   13.00
   5   6  -8   36.90   12.40
  -5   6   8   12.40   12.10
  -4   6   8   51.99   10.40
   4   6  -8   55.69   10.90
   3  -6  -8   14.80    7.80
  -3  -6   8   19.20    3.80
  -3   6   8   23.60    7.40
   3   6  -8   10.40    8.90
   2  -6  -8   54.79   10.30
  -2  -6   8   42.90    7.60
  -2   6   8   40.50    8.90
   2   6  -8   27.90   10.50
   1  -6  -8   82.69   10.20
   1   6  -8   69.59   12.80
  -1   6   8   76.59   15.90
   0  -6   8   37.30    7.10
   0   6   8   39.70    9.80
   0   6  -8   38.00   10.90
   1  -6   8   78.79   12.00
   1   6   8   54.79    9.50
  -1   6  -8   65.49   12.00
  -2  -6  -8   41.50    9.10
   2  -6   8   42.30    9.40
  -2  -6  -8   49.30    8.60
  -2   6  -8   35.40   10.90
   3  -6   8    0.50   10.10
  -3  -6  -8   20.80    6.90
  -3  -6  -8   20.00    9.30
  -3   6  -8   20.60   12.00
  -4  -6  -8   47.90    9.00
  -4  -6  -8   53.49    9.30
   4  -6   8   46.60   10.20
  -4   6  -8   53.19   15.10
   4   6   8   46.60   11.50
  -5  -6  -8  280.67   22.40
  -5   6  -8  246.18   26.50
   5   6   8  209.58   26.60
   7  -6   8   -5.60   21.40
  -7  -6  -8    6.00    9.50
   7   6   8   13.20   15.90
   7  -7  -8    2.80   26.60
   7   7  -8   41.00   22.80
   6  -7  -8   10.50   21.00
   6   7  -8   -5.20   15.50
   5  -7  -8   15.10   15.90
  -5   7   8   16.00   13.40
   5   7  -8    1.10   13.70
   4   7  -8  168.18   25.40
  -4   7   8  106.29   21.60
  -3  -7   8  103.79   10.50
   3  -7  -8   71.59   14.80
  -3   7   8  118.89   21.80
   2   7  -8  225.98   26.20
  -2   7   8  185.98   23.70
   1   7  -8  241.08   26.40
  -1   7   8  257.57   24.60
  -1  -7  -8  106.79   15.20
   1  -7   8   94.89   16.90
  -1  -7  -8  128.89   19.60
  -3  -7  -8  213.48   18.70
   5  -7   8  -19.10   13.70
  -5  -7  -8    3.50    9.80
   5   7   8  -17.60   14.40
   7  -7   8    3.60   24.80
  -7  -7  -8    2.80   11.60
   7   7   8   -3.40   20.30
   6  -8  -8    3.10   21.80
   6   8  -8   46.80   24.60
  -6   8   8   -7.60   19.90
   4  -8  -8    6.50   15.70
   4   8  -8   25.10   17.90
  -4   8   8    9.70   15.40
   3  -8  -8  112.69   20.00
   3   8  -8  130.19   18.30
  -3   8   8  129.89   24.40
   2  -8  -8   21.90   11.20
  -2  -8   8   26.90    8.60
  -2   8   8   43.00   13.20
   2   8  -8   35.40   15.80
   1  -8  -8   21.10   10.90
  -1  -8   8   24.70    8.10
  -1   8   8   44.40   12.00
   1   8  -8   60.79   15.40
   0  -8  -8   38.10   12.10
   0  -8   8   42.40   10.10
   0   8  -8   25.80   14.50
   0   8   8   45.50   14.30
  -1  -8  -8   48.70   11.30
  -1  -8  -8   51.59   13.10
   1   8   8   43.70   12.60
  -1   8  -8   53.69   14.50
  -2  -8  -8   21.10   11.00
   2  -8   8   11.00   10.80
  -2  -8  -8   27.00   12.20
   2   8   8   19.80   13.50
  -2   8  -8   27.40   15.60
   3  -8   8  154.78   23.50
  -3  -8  -8  103.09   20.70
  -3  -8  -8  174.38   26.60
   3   8   8  163.98   28.30
  -3   8  -8  149.39   24.50
  -4  -8  -8   19.60    9.50
   4  -8   8   13.70   14.80
  -4   8  -8   17.30   15.90
   4   8   8    8.70   16.00
  -5  -8  -8   13.80   11.00
   5  -8   8    3.20   21.70
  -5   8  -8  -15.70   18.50
   5   8   8  -23.50   16.80
  -5   9   8   14.00   23.50
  -4  -9   8   -5.50    7.50
   4  -9  -8   -6.00   19.90
  -4   9   8  -13.80   21.40
   3  -9  -8   14.80   15.90
  -3  -9   8   -3.90    8.70
  -3   9   8    8.80   19.40
   3   9  -8   -7.50   18.40
   2  -9  -8    4.40   15.40
  -2  -9   8    0.10    8.70
   2   9  -8    3.20   18.50
  -2   9   8   34.50   18.90
   1  -9  -8   63.69   15.80
  -1  -9   8   96.89   18.10
  -1   9   8  106.89   19.90
   1   9  -8  106.29   20.50
   0  -9  -8    9.40   12.20
   0   9   8   28.60   14.90
   0   9  -8   47.10   17.10
  -1  -9  -8   82.29   17.40
  -1  -9  -8   69.29   15.70
   1  -9   8   85.09   13.30
  -1   9  -8   83.99   20.20
   1   9   8  103.19   20.50
  -2  -9  -8    7.90   10.60
  -2  -9  -8    5.40   15.00
   2  -9   8    2.00   12.80
   2   9   8   10.90   15.90
  -2   9  -8   -6.70   18.30
  -3  -9  -8    1.30   14.00
   3  -9   8    9.20   15.80
  -3  -9  -8   -0.20   11.80
  -3   9  -8  -17.90   17.90
   3   9   8   19.60   17.70
  -4  -9  -8    4.20   13.50
   4  -9   8    8.70   18.70
  -4  -9  -8    1.80   16.70
  -4   9  -8   -9.50   21.40
  -5  -9  -8  -10.50   14.10
   5  -9   8   27.30   25.00
  -5   9  -8   12.80   24.70
  -4 -10   8    6.00   12.10
   4  10  -8  -19.00   24.60
  -3 -10   8  -10.10   10.90
   3  10  -8    6.00   19.90
  -2 -10   8   32.80   13.90
   2  10  -8   17.70   21.00
  -2  10   8   -4.40   23.90
  -1 -10   8   32.40   13.50
   1 -10  -8   13.00   19.10
  -1  10   8   21.50   20.70
   1  10  -8   -5.30   20.00
   0 -10   8    0.50   13.20
   0 -10  -8   11.70   16.50
   0  10  -8  -33.90   18.40
  -1 -10  -8   -2.20   18.80
   1 -10   8   -5.30   13.50
  -2 -10  -8    1.30   12.80
  -2 -10  -8   32.20   22.60
   2 -10   8   17.80   17.00
   2  10   8   54.39   23.60
  -2  10  -8   22.70   24.90
  -3 -10  -8   22.40   21.40
  -3  10  -8   23.50   26.70
  -4 -10  -8   23.00   20.40
  -4 -10  -8   45.50   17.00
   4 -10   8   -9.00   20.00
  -4  10  -8    6.40   25.50
  -1 -11   8   -6.50   14.60
  -1  11   8  -44.80   31.40
   0 -11   8    9.30   16.80
   0  11   8   -9.20   32.40
   1 -11   8   17.50   17.50
  -1  11  -8  -43.70   27.20
   8   0  -9   -2.20    8.10
   7   0  -9   16.00    6.30
   4   0  -9  309.97   20.00
   4   0  -9  323.37   19.90
   3   0  -9  508.45   29.60
   3   0  -9  489.25   29.90
   2   0  -9   45.60    5.20
   2   0  -9   38.10    5.00
   1   0  -9  241.08   15.00
   1   0  -9  221.38   15.20
  -1   0   9  236.78   14.70
   0   0  -9   -1.10    2.20
   0   0  -9   -0.30    2.00
   0   0   9    1.00    1.80
   0   0   9   -1.70    2.40
   1   0   9  233.28   15.70
  -1   0  -9  214.88   15.10
   1   0   9  230.68   14.90
   2   0   9   41.60    5.70
  -2   0  -9   41.40    5.20
   2   0   9   42.10    6.70
  -2   0  -9   37.20    6.50
   3   0   9  469.35   30.80
  -3   0  -9  511.25   30.20
  -3   0  -9  489.95   30.90
   3   0   9  517.15   31.10
  -4   0  -9  350.06   24.20
   4   0   9  344.67   23.20
   4   0   9  346.17   23.70
   5   0   9  274.47   20.70
  -5   0  -9  314.47   22.50
   6   0   9    5.00    6.70
  -6   0  -9    3.60    7.90
   7   0   9   19.60    7.20
   7   0   9  -11.40   10.70
   8   0   9   10.90   12.30
   9   0   9  -19.10   15.40
   9  -1  -9   27.90   12.30
   8  -1  -9   44.70    9.80
   6  -1  -9   -0.20    6.70
   5  -1  -9    2.10    4.50
   4  -1  -9  150.88   12.60
   4   1  -9  139.59    9.70
   3  -1  -9  288.07   19.00
   3   1  -9  285.97   17.40
  -2  -1   9  506.15   33.80
   2  -1  -9  591.44   35.40
   2  -1  -9  608.54   35.00
  -2   1   9  625.04   35.00
   2   1  -9  618.94   34.30
   1  -1  -9  451.25   28.40
   1  -1  -9  469.85   28.10
  -1  -1   9  456.75   27.30
   1   1  -9  469.25   28.50
   1   1  -9  477.75   27.70
  -1   1   9  470.75   28.50
   0  -1  -9  157.78   11.40
   0  -1   9  176.78   11.60
   0  -1  -9  166.08   12.10
   0   1   9  177.18   12.40
   0   1  -9  179.38   11.80
   0   1  -9  161.98   12.10
   0   1   9  168.98   11.70
  -1  -1  -9  438.56   27.10
  -1  -1  -9  445.16   27.40
   1  -1   9  464.75   27.20
   1   1   9  450.55   27.50
   1   1   9  460.25   27.10
  -1   1  -9  406.66   26.70
  -1   1  -9  458.05   27.50
   2  -1   9  608.04   36.10
  -2  -1  -9  632.54   36.20
  -2  -1  -9  594.74   36.00
  -2   1  -9  547.15   35.90
  -2   1  -9  590.54   36.40
   2   1   9  629.64   36.40
   2   1   9  595.74   35.90
   3  -1   9  285.17   19.70
  -3  -1  -9  291.37   18.50
  -3  -1  -9  290.27   18.90
   3  -1   9  302.37   19.70
  -3   1  -9  283.67   19.70
  -3   1  -9  255.27   18.70
   3   1   9  283.77   19.20
   3   1   9  271.87   18.90
  -4  -1  -9  156.18   13.30
   4  -1   9  144.99   13.70
   4  -1   9  130.39   13.20
  -4   1  -9  140.09   14.30
   4   1   9  143.39   13.30
  -4   1  -9  145.59   10.80
   4   1   9  151.68   13.00
  -4   1  -9  164.38   12.30
  -7  -1  -9   84.19   12.80
   7   1   9   78.99   12.00
   7   1   9   69.99   12.80
   9  -2  -9  250.97   30.10
   7  -2  -9   28.50   10.50
   6  -2  -9  153.58   18.10
   5  -2  -9   33.40    6.70
   4  -2  -9   19.90    4.90
   3  -2  -9  900.21   52.79
  -3   2   9  880.71   51.69
   2  -2  -9 1111.29   62.29
  -2  -2   9  988.70   60.19
   2   2  -9 1067.39   60.59
  -2   2   9 1087.89   61.79
   1  -2  -9  149.09   11.80
   1  -2  -9  158.28   12.30
  -1  -2   9  149.99   10.20
   1   2  -9  166.38   11.10
  -1   2   9  170.58   12.00
   0  -2  -9   33.70    5.90
   0  -2   9   43.60    5.60
   0  -2  -9   46.00    6.50
   0   2   9   48.70    6.10
   0   2   9   40.50    6.60
   0   2  -9   42.90    6.10
  -1  -2  -9  160.18   12.60
  -1  -2  -9  161.08   12.00
   1  -2   9  168.08   12.20
   1   2   9  168.28   12.70
  -1   2  -9  175.28   12.80
  -1   2  -9  151.88   12.70
   1   2   9  167.48   12.00
   2  -2   9 1113.59   63.79
  -2  -2  -9 1107.39   63.49
  -2  -2  -9 1095.19   63.49
   2   2   9 1084.59   63.09
  -2   2  -9 1058.49   63.59
  -2   2  -9 1088.99   63.39
   2   2   9 1060.19   63.59
   3  -2   9  876.51   51.79
  -3  -2  -9  860.81   50.89
  -3  -2  -9  882.41   51.19
   3   2   9  827.12   50.99
  -3   2  -9  856.81   52.29
  -3   2  -9  857.71   50.99
   3   2   9  881.61   51.49
  -3   2  -9  864.01   51.89
  -4  -2  -9   24.00    5.30
   4   2   9   25.20    4.90
   4   2   9   22.70    4.70
  -4   2  -9   26.80    6.60
  -4   2  -9   19.80    5.50
  -4   2  -9   17.90    5.80
   5  -2   9   13.90    7.60
  -5  -2  -9   27.30    6.50
   5   2   9   20.70    7.50
   5   2   9   30.90    6.30
   6  -2   9  123.49   19.50
   6   2   9  107.09   17.10
   6   2   9  151.48   15.90
  -7  -2  -9   -1.40    9.70
   7  -2   9    4.90   11.70
   7   2   9    8.60   10.30
   8  -3  -9   11.10   19.00
   7  -3  -9   81.49   13.70
   6  -3  -9   35.90   10.20
   5  -3  -9   97.59   15.10
   4  -3  -9   21.10    5.00
   3  -3  -9  565.44   34.60
  -3   3   9  526.35   33.30
   2  -3  -9   12.40    4.10
  -2   3   9   14.10    3.90
   1  -3  -9  123.69   10.20
   1  -3  -9  124.39   11.80
  -1  -3   9  126.69    9.00
   1   3  -9  114.89   10.20
  -1   3   9  133.19   11.40
   0  -3   9   74.79    6.80
   0  -3  -9   54.79    6.80
   0  -3  -9   51.49    8.60
   0   3   9   64.09    8.20
  -1  -3  -9  127.99   11.50
   1  -3   9  129.89   10.60
  -1  -3  -9  113.89    9.80
  -1   3  -9  128.49   12.30
   2  -3   9   15.90    4.70
  -2  -3  -9    6.30    3.70
  -2  -3  -9   12.40    3.60
  -2   3  -9   14.30    5.00
   2   3   9    8.30    3.60
  -2   3  -9    8.10    3.60
  -3  -3  -9  501.45   31.80
   3  -3   9  545.65   33.10
  -3  -3  -9  534.05   32.80
   3   3   9  529.05   32.30
  -3   3  -9  511.65   33.70
   3   3   9  474.35   32.50
  -3   3  -9  498.95   32.50
   4  -3   9   28.70    7.40
  -4  -3  -9   23.20    6.40
  -4  -3  -9   23.90    5.30
   4   3   9   28.60    5.80
  -4   3  -9   23.80    6.10
  -4   3  -9   18.90    6.50
   5  -3   9   45.00    9.50
   5   3   9   35.80    8.20
   5   3   9   43.40    7.30
  -5   3  -9   38.90    7.30
  -5   3  -9   42.10    8.30
   6  -3   9   65.19   12.60
   7  -3   9  112.19   17.60
  -7  -3  -9   73.69   12.30
   7   3   9  102.39   13.50
   7   3   9   84.59   13.00
   8  -3   9   14.50   14.60
  -8  -3  -9   11.70   13.00
   8   3   9    8.90   16.10
   8   3   9  -11.50   11.90
   8  -4  -9   20.30   17.80
   7  -4  -9  254.77   30.20
   6  -4  -9    8.90   13.10
   5  -4  -9    3.90   11.10
   4  -4  -9    3.40    8.10
  -4   4   9    1.20    4.90
   3  -4  -9   28.60    5.70
  -3   4   9   39.30    6.60
   2  -4  -9   92.89   11.50
  -2  -4   9   83.09    6.20
  -2   4   9   68.19   10.10
  -1  -4   9  392.86   25.00
   1  -4  -9  421.36   27.00
  -1   4   9  402.56   27.00
   0  -4  -9   14.30    4.50
   0  -4   9    5.70    3.00
   0  -4  -9   13.40    3.70
   0   4  -9   12.20    4.60
   0   4   9    7.70    3.90
  -1  -4  -9  407.06   26.50
  -1  -4  -9  417.16   27.70
   1  -4   9  450.75   27.50
  -1   4  -9  384.16   28.10
   1   4   9  404.46   27.60
   2  -4   9   98.89   11.90
  -2  -4  -9   94.79   10.00
  -2  -4  -9   87.99   11.00
   2   4   9   82.89   12.70
  -2   4  -9   75.99   13.30
  -3  -4  -9   43.50    6.90
   3  -4   9   34.50    6.40
  -3  -4  -9   42.10    7.10
  -3   4  -9   27.40    8.30
   3   4   9   36.70    7.50
   3   4   9   44.60    6.70
  -4  -4  -9    4.40    5.10
   4  -4   9   -5.30    7.90
  -4  -4  -9    3.40    4.70
  -4   4  -9   -7.20    5.80
   4   4   9    5.60    5.70
  -4   4  -9   -9.70    8.80
   4   4   9    4.00    5.80
  -5  -4  -9   68.59   12.30
   5   4   9   63.19   10.40
   7  -4   9    0.30   13.30
  -7  -4  -9   10.10   10.10
   7   4   9    8.90   11.50
   8  -5  -9   -3.80   28.60
   8   5  -9   -2.00   15.00
   7  -5  -9  -17.00   16.30
   7   5  -9    5.20   11.70
   6  -5  -9   -9.60   12.90
   6   5  -9    1.50    9.40
   3  -5  -9  150.08   17.80
   3   5  -9  101.39   15.10
  -3   5   9  116.59   15.50
  -2  -5   9   10.30    3.90
   2  -5  -9    7.90    7.00
   2   5  -9   14.40    6.40
  -2   5   9   15.20    4.20
  -1  -5   9  129.39   11.30
   1  -5  -9  154.58   16.30
  -1   5   9  137.59   14.30
   1   5  -9  135.09   15.10
   0  -5   9  373.46   25.30
   0  -5  -9  391.16   27.10
   0  -5  -9  374.46   25.70
   0   5   9  368.86   26.30
   0   5  -9  365.86   27.00
  -1  -5  -9  151.98   12.60
  -1  -5  -9  142.29   16.50
   1  -5   9  125.99   13.40
  -1   5  -9   99.79   15.30
   1   5   9  108.29   13.80
  -2  -5  -9   14.30    7.60
   2  -5   9    9.30    6.50
   2   5   9    9.60    5.80
  -2   5  -9   18.50    7.80
   3  -5   9  141.69   17.60
  -3  -5  -9  106.79   15.20
   3   5   9  110.29   16.80
  -3   5  -9  116.19   17.90
  -4  -5  -9   17.90    6.80
  -4  -5  -9   18.30    5.90
  -4   5  -9   11.00    8.10
   4   5   9   -6.30    9.80
  -5   5  -9   34.20   12.20
   5   5   9   11.30    9.80
  -8  -5  -9   35.80   11.90
   8  -5   9   -6.80   20.00
   8   5   9   -7.30   19.70
   6  -6  -9   14.90   15.10
   6   6  -9    3.20   11.60
   5  -6  -9    6.50   11.60
   5   6  -9   39.30   10.90
   4  -6  -9   13.60    9.40
  -4   6   9   10.20    9.00
  -3  -6   9    3.70    3.30
   3  -6  -9  -11.70    7.90
  -3   6   9   -6.20    7.60
   3   6  -9    6.90    8.50
   2  -6  -9   35.00    7.10
  -2  -6   9   50.19    8.20
  -2   6   9   42.80   10.50
   2   6  -9   40.30    9.40
   1  -6  -9   12.00    4.70
  -1  -6   9    2.50    5.70
   1   6  -9   14.50    7.30
  -1   6   9    3.00    6.50
   0  -6  -9  194.88   16.80
   0  -6  -9  202.48   18.80
   0  -6   9  224.28   18.30
   0   6   9  255.57   21.60
   0   6  -9  250.07   23.50
  -1   6  -9   44.40   10.50
   1   6   9   35.40    9.30
   2  -6   9   56.99   11.30
   2   6   9   77.39   15.70
   6  -6   9    1.90   16.40
  -6  -6  -9   16.10    9.50
   6   6   9  -14.00   13.00
  -6   6  -9  -10.40   12.70
  -6   6  -9   36.60   14.20
  -7  -6  -9   27.80   10.50
   7  -6   9   43.50   24.10
   7   6   9    0.80   19.70
   7  -7  -9   37.30   27.70
   7   7  -9  -16.90   19.70
   6  -7  -9    6.70   22.00
   6   7  -9    3.30   14.30
   5  -7  -9    6.20   16.40
  -5   7   9    5.80   13.50
   5   7  -9   -0.20   13.70
   4  -7  -9   22.10   13.10
   4   7  -9   31.70   14.20
  -3  -7   9    5.00    4.90
   3  -7  -9    9.20   10.10
   3   7  -9   15.00   12.10
  -3   7   9   14.70   10.80
  -2   7   9  300.87   27.40
   2   7  -9  251.47   29.10
  -1   7   9  277.67   24.50
   1   7  -9  207.58   26.10
   0  -7  -9  211.38   21.30
   0  -7  -9  237.68   25.40
   0  -7   9  214.48   18.90
   0   7   9  231.08   24.40
  -1  -7  -9  101.79   14.30
  -1  -7  -9   74.59   10.30
   1  -7   9   62.19   11.90
   1   7   9   67.69   12.90
  -2  -7  -9  118.19   15.50
  -2  -7  -9   99.19   14.50
   2   7   9  117.29   21.00
  -2   7  -9  104.99   17.50
   3  -7   9    0.90   10.10
  -3  -7  -9   15.20    7.90
   3   7   9    0.40   10.40
  -4  -7  -9  111.19   23.30
   5  -7   9   11.80   16.50
  -6  -7  -9   16.40   12.40
  -6   7  -9   16.80   18.20
  -7  -7  -9   -5.10   12.70
   7  -7   9  -12.00   24.50
   7   7   9   35.20   23.00
   6  -8  -9   16.20   24.80
   6   8  -9   15.90   20.80
  -6   8   9   32.20   18.60
   4  -8  -9   10.80   15.90
   4   8  -9    7.40   18.20
  -4   8   9   29.70   15.90
   3  -8  -9   31.30   17.20
  -3   8   9    0.10   13.90
   3   8  -9   21.60   18.00
  -2  -8   9    6.50    7.30
   2  -8  -9    4.70   11.20
   2   8  -9   17.50   17.60
  -2   8   9   10.40   12.70
  -1  -8   9  102.49   15.20
   1  -8  -9  118.39   24.60
   1   8  -9  171.48   27.40
  -1   8   9  133.89   22.90
   0  -8  -9   17.80   10.20
   0  -8   9   26.50    9.20
   0  -8  -9   20.80   10.30
   0   8   9   11.10   12.20
   0   8  -9   27.20   14.20
  -1  -8  -9   98.49   16.00
   1  -8   9  128.69   13.70
  -1  -8  -9  128.49   19.40
   1   8   9  137.69   26.40
  -1   8  -9  136.69   18.60
  -2  -8  -9    5.30    9.50
  -2  -8  -9   22.10   12.40
  -2   8  -9   19.80   15.20
   2   8   9   20.70   15.00
   3  -8   9   12.00   11.70
  -3  -8  -9   26.90   14.10
  -3  -8  -9    2.80   10.50
   3   8   9   24.70   15.50
  -3   8  -9   30.10   18.80
  -4  -8  -9    3.60   10.50
  -4  -8  -9    5.80   14.60
   4  -8   9  -12.50   14.40
   4   8   9   -4.80   16.90
  -4   8  -9    3.30   20.00
   5  -8   9   -4.60   22.40
  -5  -8  -9   22.10   12.40
  -5   8  -9   12.40   18.30
   5   8   9  -22.70   17.20
   5   9  -9  -38.00   21.80
  -5   9   9   26.70   27.60
   4  -9  -9    3.80   18.30
  -4   9   9   13.90   20.20
   3  -9  -9    5.40   17.00
  -3  -9   9   19.10   10.30
   3   9  -9  -24.20   19.40
  -3   9   9    5.40   18.10
   2  -9  -9    7.80   13.20
  -2  -9   9   -4.50    9.20
   2   9  -9   12.50   19.20
  -2   9   9    8.40   15.30
  -1  -9   9    6.60   10.40
   1  -9  -9    1.90   13.00
  -1   9   9   23.50   17.20
   1   9  -9    2.30   17.10
   0  -9   9   28.50    8.10
   0  -9  -9   17.00   13.00
   0  -9  -9   21.40   11.50
   0   9   9   13.00   15.20
   0   9  -9   26.10   16.90
   1  -9   9   -2.30   10.90
  -1  -9  -9   -1.40   14.20
   1   9   9   -0.60   17.80
  -1   9  -9    7.60   19.90
  -2  -9  -9   16.50   15.30
   2  -9   9   -1.90   13.00
  -2  -9  -9   -8.00   10.90
   2   9   9   14.60   15.20
  -2   9  -9    5.70   17.40
  -3  -9  -9   12.30   13.70
  -3  -9  -9   26.00   18.00
   3  -9   9   25.50   16.80
  -3   9  -9   28.60   20.40
   4  -9   9    5.00   19.90
  -4  -9  -9    0.80   12.80
  -4  -9  -9   12.40   17.40
   4   9   9  -11.50   17.70
  -4   9  -9  -18.60   23.20
  -5  -9  -9   -2.90   13.80
   5  -9   9   29.00   26.00
   5   9   9   36.40   22.00
  -5   9  -9  -43.00   23.50
   3  10  -9   83.19   26.30
  -2 -10   9   21.70   14.60
  -2  10   9   -5.40   16.90
   2  10  -9   79.89   23.80
  -1 -10   9   12.60   13.70
   1 -10  -9   16.80   20.00
  -1  10   9  -22.50   17.10
   1  10  -9   22.80   21.90
   0 -10   9   11.20   12.10
   0 -10  -9   28.90   20.40
   0  10  -9   47.80   21.10
   0  10   9  -22.50   16.80
   1 -10   9    4.50   14.60
  -1 -10  -9   21.00   19.70
   1  10   9   24.50   20.20
  -1  10  -9   27.90   23.30
   2  10   9   80.59   24.10
   3 -10   9    9.40   18.20
  -3 -10  -9   -3.00   21.10
  -3  10  -9  -36.30   25.30
   3  10   9   22.50   21.60
  -4 -10  -9   42.00   16.80
   4 -10   9   63.09   24.40
  -1 -11   9   -6.70   15.60
   0 -11   9   -1.80   17.50
   1 -11   9    5.80   18.40
   8   0 -10    5.00    7.70
   7   0 -10   30.80    7.20
   5   0 -10  359.56   22.80
   5   0 -10  339.57   21.80
   4   0 -10  559.54   34.60
   4   0 -10  590.14   34.30
   3   0 -10  563.64   34.40
   3   0 -10  575.34   33.70
   2   0 -10  661.93   37.80
   2   0 -10  623.34   38.30
   1   0 -10   38.40    5.20
  -1   0  10   41.70    5.10
   0   0  10  355.36   21.70
   0   0 -10  304.17   20.50
   0   0 -10  338.57   21.40
   0   0  10  342.07   20.70
  -1   0 -10   29.20    6.00
  -1   0 -10   41.70    6.50
   1   0  10   37.70    6.70
   1   0  10   35.80    5.30
   2   0  10  679.83   40.00
  -2   0 -10  669.93   39.90
  -2   0 -10  642.94   39.40
   2   0  10  639.84   39.40
   3   0  10  604.54   35.60
   3   0  10  615.24   36.10
  -3   0 -10  569.54   35.00
  -3   0 -10  518.15   35.30
  -4   0 -10  607.54   36.20
  -4   0 -10  592.74   38.30
   4   0  10  617.34   38.00
   5   0  10  419.16   27.30
   5   0  10  355.86   27.30
  -6   0 -10  201.88   20.50
   6   0  10  186.08   21.20
   6   0  10  188.28   20.70
   9   0  10    4.30   16.80
   9  -1 -10   16.30   13.40
   8  -1 -10   46.10   10.70
   7  -1 -10   48.30    9.80
   6  -1 -10  133.29   18.10
   5  -1 -10   12.90    6.20
   4  -1 -10  124.29   14.10
   4   1 -10  168.98   10.60
   3  -1 -10   84.39   10.50
   3  -1 -10  104.19    9.40
   3   1 -10   99.29    7.60
   2  -1 -10  113.79   10.90
  -2  -1  10  129.59    8.00
  -2   1  10  129.09   10.30
   2   1 -10  122.89    8.80
   2   1 -10  101.59   10.40
  -1  -1  10  745.93   43.10
   1  -1 -10  741.33   44.20
   1  -1 -10  684.23   43.30
  -1   1  10  762.62   43.60
   1   1 -10  737.33   44.10
  -1   1  10  770.92   44.30
   1   1 -10  761.12   43.30
   0  -1 -10  123.29    9.90
   0  -1 -10  119.89    9.90
   0  -1  10  109.39    9.00
   0   1  10  118.59    9.20
   0   1 -10  119.59    9.30
   0   1 -10  123.39    9.90
   0   1  10  116.59   10.30
   1  -1  10  757.22   44.10
  -1  -1 -10  758.02   44.10
  -1  -1 -10  738.63   44.30
  -1   1 -10  750.22   44.20
  -1   1 -10  744.33   44.40
   1   1  10  735.33   44.40
   1   1  10  736.23   43.90
  -2  -1 -10  133.59   11.00
   2  -1  10  113.79   10.80
  -2  -1 -10  118.59   10.50
  -2   1 -10  112.19   10.20
  -2   1 -10  120.69   10.70
   2   1  10  126.59   10.50
   2   1  10  130.59   11.00
  -3  -1 -10   91.99   10.00
   3  -1  10  109.09   10.30
  -3  -1 -10  117.69   10.40
   3  -1  10   91.19   10.10
   3   1  10  109.39   11.00
  -3   1 -10  107.69   10.30
   3   1  10  102.19   10.50
  -3   1 -10  114.09   11.00
   4  -1  10  181.88   17.60
  -4  -1 -10  182.68   16.00
  -4  -1 -10  182.78   12.80
   4  -1  10  160.38   14.00
  -4   1 -10  148.59   13.60
  -4   1 -10  195.38   15.50
   4   1  10  186.78   14.90
  -4   1 -10  203.68   15.90
   5  -1  10   18.40    5.80
  -5  -1 -10   19.30    6.70
   5   1  10   23.40    5.00
  -6  -1 -10  149.79   18.10
   6  -1  10  145.09   18.00
   6   1  10  128.19   20.00
  -6   1 -10  146.59   18.10
   6   1  10  130.19   17.40
  -7  -1 -10   54.09   11.60
   7   1  10   35.50   10.60
   7   1  10   18.50   10.50
   8  -1  10   -9.70   11.70
   8   1  10   12.20   15.10
   8   1  10   38.70   10.10
   9  -1  10   26.00   19.90
   9   1  10   -9.60   12.70
   9   1  10   10.20   13.30
   9  -2 -10  218.98   29.50
   8  -2 -10   20.60   15.30
   7  -2 -10  100.79   17.70
   6  -2 -10   31.60    9.60
   5  -2 -10   81.89   14.30
   4  -2 -10  152.48   14.40
   3  -2 -10   27.30    5.20
  -2  -2  10  312.37   18.90
   2  -2 -10  310.87   21.30
   2  -2 -10  340.67   21.50
  -2   2  10  321.87   21.00
   2   2 -10  321.77   19.80
  -1  -2  10  261.37   15.90
   1  -2 -10  247.58   17.20
   1  -2 -10  244.18   16.90
  -1   2  10  250.27   17.20
   1   2 -10  242.58   16.20
   0  -2 -10   38.10    6.60
   0  -2  10   44.30    5.40
   0  -2 -10   41.80    6.70
   0   2  10   39.20    5.60
   0   2  10   46.50    6.90
   1  -2  10  259.07   17.00
  -1  -2 -10  254.77   17.70
  -1  -2 -10  255.77   17.70
  -1   2 -10  260.27   18.10
   1   2  10  246.78   17.90
  -1   2 -10  261.27   17.60
   1   2  10  262.37   17.30
  -2  -2 -10  342.27   21.60
   2  -2  10  328.97   21.90
  -2  -2 -10  331.07   21.10
   2   2  10  306.67   21.50
   2   2  10  297.47   21.00
  -2   2 -10  319.17   21.70
  -2   2 -10  335.07   21.90
   3  -2  10   19.10    5.40
  -3  -2 -10   21.00    4.50
  -3   2 -10   24.40    6.80
   3   2  10   22.00    4.90
  -3   2 -10   27.10    5.20
  -3   2 -10   27.00    6.10
  -4  -2 -10  157.68   13.70
   4  -2  10  167.68   15.70
  -4  -2 -10  176.28   15.40
   4   2  10  158.18   14.10
   4   2  10  140.49   16.10
  -4   2 -10  148.69   15.80
  -4   2 -10  164.98   15.80
  -4   2 -10  177.38   14.20
  -5  -2 -10  102.19   12.90
   5  -2  10   87.29   13.20
   5   2  10  100.69   12.10
   5   2  10   85.49   11.10
  -7  -2 -10   14.80    8.50
   7   2  10   -2.20   10.10
   7   2  10   12.40    8.90
   8  -2  10   14.20   13.60
  -8  -2 -10   15.30   14.50
   8   2  10   13.30   12.80
   9  -2  10  -20.80   20.00
   9   2  10   -4.70   14.50
   8  -3 -10   16.00   19.80
   7  -3 -10   52.39   16.00
   6  -3 -10   65.69   10.90
   5  -3 -10   12.00    6.50
   4  -3 -10   40.30    7.80
  -4   3  10   45.10    4.70
   3  -3 -10  286.87   19.70
  -3   3  10  253.47   18.90
   2  -3 -10  273.27   20.20
  -2  -3  10  301.17   17.60
   2   3 -10  292.67   18.60
  -2   3  10  305.27   20.40
   1  -3 -10  110.79   10.20
  -1  -3  10  111.39    8.90
   1  -3 -10  114.19   10.00
   1   3 -10  120.89   10.10
  -1   3  10   94.39    9.90
   0  -3  10   47.00    6.50
   0  -3 -10   38.40    6.70
   0  -3 -10   56.89    7.10
   0   3 -10   35.10    6.10
   1  -3  10   98.19   10.30
  -1  -3 -10   96.19    9.50
  -1  -3 -10  113.19    9.70
  -1   3 -10   99.99    9.60
   1   3  10   86.99   10.60
   1   3  10   96.49   10.30
   2  -3  10  326.47   21.40
  -2  -3 -10  319.57   21.30
  -2   3 -10  333.17   21.80
   2   3  10  273.67   21.60
   2   3  10  299.17   20.70
  -2   3 -10  316.57   22.20
  -2   3 -10  267.37   22.00
  -3  -3 -10  267.37   19.00
   3  -3  10  230.78   18.10
  -3  -3 -10  247.88   18.60
  -3   3 -10  246.28   18.70
   3   3  10  259.37   18.10
   3   3  10  245.18   18.60
  -4  -3 -10   40.20    7.50
   4  -3  10   27.40    7.20
  -4  -3 -10   46.70    6.90
  -4   3 -10   43.90    9.10
   4   3  10   49.40    7.90
   4   3  10   36.20    8.50
   5  -3  10    7.00    9.10
  -5  -3 -10   27.40    6.50
  -5   3 -10   25.80    7.20
  -5   3 -10   24.20    7.00
   5   3  10   32.80    6.10
   6  -3  10  100.19   16.50
  -6  -3 -10   99.09   14.30
   6   3  10   87.69   13.70
   6   3  10   72.99   11.80
   7  -3  10   62.39   14.80
  -7  -3 -10   51.79    9.70
   7   3  10   52.09   10.50
   7   3  10   44.60   17.90
   7  -4 -10  208.18   25.50
   6  -4 -10  202.88   25.40
   5  -4 -10   20.00    9.50
   4  -4 -10    1.60    9.70
  -4   4  10    0.40    5.40
   3  -4 -10  132.79   18.10
   2  -4 -10  127.19   14.60
  -2  -4  10  128.19    9.40
   1  -4 -10  219.38   17.10
   1  -4 -10  213.98   16.80
  -1  -4  10  218.88   15.00
  -1   4  10  221.78   17.20
   0  -4 -10  483.45   31.10
   0  -4  10  496.65   30.00
   0  -4 -10  471.25   30.90
   0   4  10  458.75   31.40
  -1  -4 -10  228.68   17.30
   1  -4  10  202.38   16.60
  -1  -4 -10  217.88   17.40
   1   4  10  224.28   18.00
  -1   4 -10  217.58   19.80
  -2  -4 -10  131.99   12.80
   2  -4  10  134.29   12.20
  -2  -4 -10  125.19   13.60
   2   4  10  108.59   12.60
  -2   4 -10  125.09   16.70
   3  -4  10  117.29   13.50
  -3  -4 -10  108.59   12.20
  -3   4 -10  122.69   15.30
   3   4  10  115.49   14.10
   3   4  10  118.09   12.80
   4  -4  10    0.40    7.40
  -4  -4 -10   -2.00    5.30
   4   4  10   11.30    4.30
  -4   4 -10   -5.90    7.40
  -4   4 -10   10.80    5.90
   4   4  10    3.90    6.60
   5  -4  10   33.10    7.30
   5   4  10   25.50    7.50
  -5   4 -10   18.60    9.10
   5   4  10   16.40    9.30
  -5   4 -10    8.60    7.20
  -6  -4 -10   31.60    8.70
   6  -4  10   43.70   13.40
   6   4  10   45.40   12.00
   6   4  10   34.30    9.30
  -7  -4 -10   18.30    9.20
   7  -4  10   12.80   15.10
   7   4  10    8.60   10.70
   7   4  10   23.20   14.50
   8  -5 -10   16.50   23.10
   8   5 -10   78.49   14.90
   7  -5 -10    9.10   16.70
   7   5 -10    1.70   14.00
   6  -5 -10  -23.00   13.00
   6   5 -10   33.20   12.40
   5  -5 -10   29.50    8.70
  -5   5  10    0.30    7.80
  -2  -5  10   50.49    7.20
   2  -5 -10   45.50   11.00
   2   5 -10   46.10    8.60
  -1  -5  10    9.00    3.50
   1  -5 -10   14.60    5.60
  -1   5  10    8.70    5.60
   1   5 -10   12.40    5.80
   0  -5 -10  264.57   21.00
   0  -5 -10  230.88   18.50
   0  -5  10  247.78   17.70
   0   5  10  201.58   18.80
   0   5 -10  202.68   20.00
   1  -5  10    9.80    5.80
  -1  -5 -10   12.00    5.10
  -1  -5 -10    9.80    4.70
  -1   5 -10   12.40    6.70
   1   5  10    4.80    6.00
   2  -5  10   81.29   12.40
  -2  -5 -10   86.39   16.50
  -2  -5 -10   90.39   11.50
  -2   5 -10   73.19   12.90
   2   5  10   79.39   14.90
  -3  -5 -10   39.10    7.00
   3  -5  10   52.99    9.30
   3   5  10   36.80   10.90
  -3   5 -10   44.40   10.60
   4  -5  10  110.09   11.70
  -5  -5 -10  -10.50    6.10
  -5   5 -10  -13.70   11.00
   5   5  10   -1.10   11.50
   7  -5  10   -3.00   15.80
  -7  -5 -10   12.80    9.20
   7   5  10    2.70   14.60
   8  -5  10   17.90   22.00
  -8  -5 -10   11.00   14.80
   8   5  10   24.20   22.50
   5  -6 -10    0.30   11.40
   5   6 -10   12.80   11.10
  -5   6  10  -17.70   10.30
   4  -6 -10   83.89   14.30
  -4   6  10   92.79   17.60
   4   6 -10  138.99   20.90
   3  -6 -10   10.10    7.50
  -3  -6  10   13.90    3.90
   3   6 -10   31.00   10.40
  -3   6  10    3.90    9.00
   2  -6 -10    5.40    6.90
  -2  -6  10   17.80    4.80
  -2   6  10   18.50    7.70
   1  -6 -10   68.49   13.50
  -1  -6  10   55.09    8.10
   0  -6  10   11.90    6.30
   0  -6 -10   14.60    5.30
   0  -6 -10   11.20    6.70
  -1  -6 -10   61.89    9.50
   1  -6  10   60.69    8.40
   2  -6  10   21.30    8.50
  -2  -6 -10   40.60    8.40
  -2   6 -10   59.29   12.80
   2   6  10   27.40    9.20
   3  -6  10  105.29   12.40
  -3   6 -10  111.99   23.30
  -4  -6 -10   81.59   11.60
  -4  -6 -10   97.69   13.10
   4  -6  10   86.39   14.40
  -5   6 -10   12.30   15.80
  -6  -6 -10   14.70    8.50
   6   6  10    6.40   15.00
   7  -6  10   34.30   20.40
  -7  -6 -10   23.20   11.30
   7   6  10   21.20   21.60
   7  -7 -10   18.70   32.10
   7   7 -10   -2.70   22.90
   6  -7 -10   47.00   25.00
   6   7 -10   30.10   17.80
   5  -7 -10   15.00   15.90
   5   7 -10    3.60   13.40
  -5   7  10   18.40   16.50
   4  -7 -10   17.20   14.20
   4   7 -10   37.20   11.80
   3  -7 -10   39.50   11.30
  -3  -7  10   68.29    9.30
   3   7 -10   58.89   13.50
   2  -7 -10  229.28   26.60
  -2  -7  10  213.28   18.60
   2   7 -10  221.08   26.80
   1  -7 -10  107.89   16.10
  -1  -7  10  108.49   12.60
   1   7 -10  101.09   16.60
  -1   7  10   70.99   12.10
   0  -7 -10  186.98   20.80
   0  -7 -10  164.68   23.80
   0  -7  10  177.68   16.90
   0   7 -10  176.08   25.30
   0   7  10  157.48   22.40
  -1  -7 -10   97.99   16.10
   1  -7  10  125.19   17.00
  -1  -7 -10   96.39   16.20
   1   7  10   84.09   14.30
  -1   7 -10  118.29   17.80
  -2  -7 -10  208.68   20.50
   2  -7  10  221.58   17.20
  -2  -7 -10  173.28   24.10
  -2   7 -10  202.18   28.80
   2   7  10  224.48   24.10
  -3  -7 -10   55.19   12.80
  -3  -7 -10   63.19   11.20
   3   7  10   47.70   11.60
  -3   7 -10   53.89   17.20
   4  -7  10   30.80   14.00
  -4  -7 -10   18.00    9.50
   4   7  10   10.50   13.10
  -4   7 -10   23.50   17.30
   6  -7  10   -5.00   20.50
  -6  -7 -10   27.70   15.50
  -6   7 -10   62.09   23.50
   6   7  10   -0.10   18.00
  -6   7 -10   40.90   17.30
  -7  -7 -10   12.50   13.40
   7  -7  10   -4.60   24.60
   7   7  10   11.00   24.80
   6  -8 -10   18.50   26.40
   6   8 -10    8.80   20.80
  -6   8  10   51.39   21.20
   4  -8 -10    6.00   16.80
   4   8 -10   10.10   17.80
  -4   8  10    8.10   16.90
   3  -8 -10   26.40   15.90
   3   8 -10  -10.50   14.50
  -3   8  10  -15.60   13.00
  -2  -8  10   85.59   14.30
   2   8 -10  103.69   21.90
  -2   8  10  127.49   25.40
   1  -8 -10   21.20   11.60
  -1  -8  10   17.00    8.30
  -1   8  10   21.90   13.20
   1   8 -10   13.30   17.70
   0  -8 -10   -2.60   10.30
   0  -8  10    7.90    9.10
   0  -8 -10    2.40    9.80
   0   8  10    1.50   12.90
   0   8 -10    7.60   17.10
  -1  -8 -10   19.00    9.50
  -1  -8 -10   10.50   10.50
  -1   8 -10   13.80   17.70
   1   8  10    1.80   13.50
  -2  -8 -10   78.09   15.90
   2  -8  10   74.39   13.70
  -2  -8 -10   72.09   12.20
   2   8  10   74.19   17.00
  -2   8 -10   89.09   22.50
  -3  -8 -10   -7.80   11.70
  -3  -8 -10  -11.20   10.20
   3  -8  10    5.80   14.80
  -3   8 -10   14.50   21.30
   3   8  10   -7.80   14.90
   4  -8  10   -6.30   16.20
  -4  -8 -10    3.90   10.70
   4   8  10   -8.90   14.90
  -4   8 -10   10.60   20.50
   5  -8  10   28.20   21.40
  -5  -8 -10   -1.20   12.20
  -5   8 -10   24.60   21.30
  -6  -8 -10    3.10   13.50
   6  -8  10    0.50   26.20
   6   8  10  -24.20   19.20
  -6   8 -10    6.00   32.50
  -6   8 -10   25.30   21.60
  -5   9  10   -0.60   28.50
   4  -9 -10    3.90   21.60
  -4   9  10   31.40   24.70
   3  -9 -10    3.50   17.30
  -3  -9  10    1.40    9.60
  -3   9  10    6.30   20.40
  -2  -9  10   37.70    9.80
   2  -9 -10   31.80   14.80
   2   9 -10   20.20   19.70
  -2   9  10   44.10   18.80
   1  -9 -10   -7.20   13.70
  -1  -9  10   15.20   11.20
  -1   9  10   28.20   16.90
   1   9 -10   13.40   19.20
   0  -9 -10   12.20   13.60
   0  -9 -10   35.20   14.00
   0   9 -10   34.70   18.40
   0   9  10   40.00   15.30
  -1  -9 -10    0.20   13.70
  -1  -9 -10   40.20   11.40
   1  -9  10    4.80   12.50
  -1   9 -10   12.80   19.30
   1   9  10   16.70   15.70
   2  -9  10   32.50   14.90
  -2  -9 -10   28.90   17.40
  -2   9 -10   61.09   19.70
   3  -9  10    0.90   16.40
  -3  -9 -10  -17.40   13.70
  -3  -9 -10    8.40   19.20
  -3   9 -10    4.50   24.40
   4  -9  10   14.50   22.40
  -4  -9 -10   11.70   16.20
   4   9  10  -16.70   20.80
  -4   9 -10   25.60   24.50
   5  -9  10  -12.60   26.10
  -5   9 -10    7.20   25.70
   5   9  10   57.29   23.50
  -3  10  10   -1.50   21.10
  -2 -10  10  131.99   21.90
   2  10 -10   98.49   26.40
  -1 -10  10   36.70   14.70
  -1  10  10   54.89   23.80
   0 -10 -10    2.90   19.10
   0 -10 -10   -7.20   18.70
   0 -10  10    5.90   13.90
   0  10  10   37.20   20.30
   0  10 -10   52.39   23.30
   1 -10  10   75.59   16.80
  -1 -10 -10   55.59   22.00
   1  10  10   60.99   23.30
  -2 -10 -10   59.29   16.10
   2  10  10   93.59   19.90
   3 -10  10   35.00   23.30
  -3 -10 -10   35.90   24.30
  -3  10 -10   95.59   23.30
   8   0 -11    8.90    7.60
   8   0 -11    1.60    7.40
   7   0 -11   -7.70    4.40
   6   0 -11   10.30    5.40
   6   0 -11    9.80    5.10
   5   0 -11    2.70    2.70
   5   0 -11   13.80    5.90
   4   0 -11    7.30    3.20
   4   0 -11   -1.70    4.20
   3   0 -11   43.00    7.90
   3   0 -11   57.99    6.50
   2   0 -11  224.38   15.80
   2   0 -11  227.48   15.00
   1   0 -11   80.09    7.90
  -1   0  11   71.19    6.70
   0   0  11    0.90    2.60
   0   0  11    1.30    2.20
   0   0 -11    2.70    2.70
   0   0 -11    0.00    2.80
  -1   0 -11   73.89    8.30
  -1   0 -11   70.39    8.00
   1   0  11   74.99    8.80
   1   0  11   69.19    6.80
  -2   0 -11  233.78   16.00
  -2   0 -11  236.38   16.50
   2   0  11  232.58   16.80
   2   0  11  205.18   16.10
   3   0  11   56.09    8.30
  -3   0 -11   56.89    7.80
  -3   0 -11   63.99    9.60
  -4   0 -11   58.29   11.10
   4   0  11   42.70    8.40
   6   0  11   26.30    9.00
   6   0  11   28.50    9.20
  -6   0 -11   31.50    8.40
   7   0  11   -2.60   10.20
  -7   0 -11   -3.80   12.40
   7   0  11   22.40    7.40
   8   0  11   28.80   14.30
   9   0  11   -1.00   18.00
   8  -1 -11  107.09   19.10
   7  -1 -11   10.10   10.50
   6  -1 -11    7.70    7.20
   5  -1 -11  512.85   31.00
   5   1 -11  483.25   27.90
   5   1 -11  410.16   29.40
   4  -1 -11  775.72   45.80
   4  -1 -11  794.32   46.60
   4   1 -11  716.63   46.30
   4   1 -11  786.02   44.50
   3  -1 -11  244.38   18.20
   3  -1 -11  249.58   16.90
   3   1 -11  255.27   18.30
   3   1 -11  255.67   16.00
   2  -1 -11   21.70    4.20
   2  -1 -11   27.50    5.10
  -2  -1  11   28.60    4.50
  -2   1  11   31.20    5.00
   2   1 -11   31.20    6.40
   2   1 -11   31.30    4.90
  -1  -1  11  623.94   37.30
   1  -1 -11  626.34   38.20
   1  -1 -11  619.64   37.70
  -1   1  11  621.54   37.60
  -1   1  11  672.73   38.60
   1   1 -11  654.13   37.50
   1   1 -11  611.74   38.10
   0  -1 -11   30.00    5.70
   0  -1 -11   31.00    5.50
   0  -1  11   36.50    5.20
   0   1 -11   31.10    5.70
   0   1  11   34.20    6.60
   0   1  11   34.40    5.30
   0   1 -11   28.40    4.40
  -1  -1 -11  641.04   38.50
  -1  -1 -11  649.93   38.50
   1  -1  11  626.94   38.00
   1   1  11  623.04   38.70
   1   1  11  627.64   38.00
  -1   1 -11  616.94   38.40
  -1   1 -11  663.23   38.60
   2  -1  11   24.70    4.90
  -2  -1 -11   29.70    4.80
  -2  -1 -11   25.30    4.40
   2   1  11   18.20    4.70
  -2   1 -11   31.10    5.10
  -2   1 -11   28.30    5.20
   2   1  11   22.30    4.40
   3  -1  11  259.67   18.50
  -3  -1 -11  270.37   19.00
  -3  -1 -11  248.58   17.70
   3  -1  11  267.67   20.40
  -3   1 -11  245.18   18.10
  -3   1 -11  242.18   19.50
   3   1  11  256.17   17.90
   4  -1  11  795.22   47.70
   4  -1  11  784.12   48.20
  -4  -1 -11  776.32   47.40
  -4  -1 -11  752.22   46.30
   4   1  11  752.22   46.70
  -4   1 -11  832.02   47.40
  -4   1 -11  798.72   46.30
  -4   1 -11  764.32   48.00
   4   1  11  709.53   47.30
  -5  -1 -11  579.24   33.60
   5  -1  11  489.15   33.80
  -5   1 -11  441.26   33.90
   5   1  11  490.55   32.10
   5   1  11  462.15   34.50
  -6  -1 -11    6.20    7.70
   6  -1  11   21.60    9.50
   6   1  11   14.60    7.80
  -6   1 -11    2.60    8.80
   6   1  11   20.50    8.20
   9  -1  11  -11.00   18.80
   9   1  11    3.10   13.10
   9   1  11   11.20   14.60
   7  -2 -11   30.70    9.00
   6  -2 -11  233.08   22.70
   5  -2 -11  110.39   12.50
   4  -2 -11  187.48   16.90
   3  -2 -11    7.00    3.80
   3  -2 -11   -0.70    4.20
   3   2 -11    1.20    2.50
  -3   2  11    0.70    3.60
   2  -2 -11 1191.58   68.49
   2  -2 -11 1180.78   67.69
  -2  -2  11 1119.69   66.39
  -2   2  11 1169.38   67.89
   2   2 -11 1161.58   66.69
  -1  -2  11   55.09    6.40
   1  -2 -11   39.00    6.40
   1  -2 -11   56.99    8.40
  -1   2  11   63.39    8.20
   1   2 -11   53.19    6.80
   0  -2  11   64.89    7.00
   0  -2 -11   62.99    6.80
   0  -2 -11   69.79    8.70
   0   2 -11   58.69    8.60
   0   2  11   70.79    8.10
   0   2  11   67.79    8.50
  -1  -2 -11   58.19    8.20
   1  -2  11   53.59    7.60
  -1  -2 -11   48.70    7.20
  -1   2 -11   58.09    8.10
  -1   2 -11   60.49    7.70
   2  -2  11 1166.38   66.49
  -2  -2 -11 1077.59   65.99
  -2  -2 -11 1196.68   66.69
  -2   2 -11 1049.20   66.29
   2   2  11 1113.89   66.49
   2   2  11 1178.28   66.29
  -2   2 -11 1137.89   66.19
   3  -2  11   12.70    4.00
  -3  -2 -11    3.50    3.80
  -3  -2 -11    3.10    4.20
  -3   2 -11    3.80    5.70
   3   2  11    4.70    3.70
  -3   2 -11    3.00    3.60
  -3   2 -11   10.90    5.10
   4  -2  11  171.28   16.00
  -4  -2 -11  222.28   16.50
  -4  -2 -11  157.58   15.30
   4   2  11  141.39   17.40
  -4   2 -11  196.88   16.10
   4   2  11  197.58   14.40
  -4   2 -11  191.68   17.10
   5  -2  11   24.10    8.10
   5   2  11   22.70    6.70
  -5   2 -11   31.60    6.40
   5   2  11   34.00    5.90
  -5   2 -11   23.50    7.00
  -5   2 -11   25.00    7.80
   6  -2  11  112.69   13.60
  -6  -2 -11  130.59   18.00
   6   2  11  152.08   19.20
   6   2  11  119.19   18.00
   7   2  11   21.90   14.10
  -8  -2 -11    2.60   14.60
   8  -2  11    9.10   13.60
   8   2  11   -9.80   14.50
   8   2  11   -2.40   13.90
   8  -3 -11  281.37   35.50
   7  -3 -11   35.70   15.90
   6  -3 -11  215.48   27.40
   5  -3 -11   23.00    6.50
   4  -3 -11   25.60    6.90
   3  -3 -11  106.19   13.10
  -3   3  11   93.09   11.20
   2  -3 -11  136.09   12.10
   2  -3 -11  116.59   12.80
  -2  -3  11  119.59    8.80
   2   3 -11  117.69   10.00
  -2   3  11   97.89   10.80
   1  -3 -11   26.40    6.30
   1  -3 -11   14.60    4.30
  -1  -3  11   14.50    3.30
   1   3 -11   17.80    3.80
  -1   3  11   15.50    4.20
   0  -3  11  199.28   13.30
   0  -3 -11  176.18   13.90
   0  -3 -11  195.88   15.30
   0   3  11  163.58   15.30
   0   3 -11  191.38   14.10
  -1  -3 -11   24.20    4.50
   1  -3  11   15.10    4.90
  -1  -3 -11   33.50    6.30
   1   3  11   18.00    4.60
   1   3  11   23.20    4.90
  -1   3 -11   26.00    5.30
  -2  -3 -11  114.69   11.80
   2  -3  11  128.99   12.10
  -2  -3 -11  120.29   11.00
   2   3  11   98.39   12.10
   2   3  11  112.89   10.90
  -2   3 -11  107.79   12.10
  -2   3 -11  111.19   13.40
  -2   3 -11   93.69   13.60
   3  -3  11  106.89   12.70
  -3  -3 -11   86.19   11.00
  -3  -3 -11  100.89   11.30
  -3   3 -11   83.49   11.40
   3   3  11   97.29   12.00
   3   3  11   92.89   13.10
  -3   3 -11  104.49   13.10
   4  -3  11   38.70    8.70
  -4  -3 -11   39.60    7.20
   4   3  11   54.99    9.20
  -4   3 -11   39.20    8.10
   5  -3  11   75.29   14.40
   6  -3  11  179.98   22.00
  -6  -3 -11  185.78   18.80
   6   3  11  226.08   26.80
   6   3  11  200.28   21.20
   7  -3  11   40.90   14.60
  -7  -3 -11   31.30    9.50
   7   3  11   18.90   11.90
   8  -4 -11  -11.20   18.70
   7  -4 -11   46.70   14.70
   6  -4 -11  323.17   26.70
   5  -4 -11  307.07   29.10
   4  -4 -11   53.89   11.40
  -4   4  11   62.99    9.00
   3  -4 -11   -4.20    6.70
  -3   4  11    9.00    7.20
  -2  -4  11   61.89    7.20
   2  -4 -11   68.59   11.00
  -2   4  11   71.69    9.40
  -1  -4  11  147.89   11.70
   1  -4 -11  158.48   13.30
   1  -4 -11  165.98   15.90
  -1   4  11  133.19   14.90
   0  -4 -11    9.20    5.50
   0  -4  11   -1.30    3.80
   0  -4 -11    5.40    4.30
   0   4  11    3.60    3.50
  -1  -4 -11  139.79   14.20
   1  -4  11  147.69   12.80
  -1  -4 -11  139.09   13.10
  -1   4 -11  132.29   14.70
   1   4  11  132.49   13.30
  -2  -4 -11   55.09   10.80
   2  -4  11   77.49    9.80
   2   4  11   59.99   10.90
  -2   4 -11   47.00    8.70
   3  -4  11    8.80    6.40
  -3  -4 -11    4.70    5.10
  -3  -4 -11    7.60    4.80
   3   4  11   -3.80    4.70
  -3   4 -11    8.50    7.00
  -3   4 -11    6.00    7.30
  -4  -4 -11   75.59    9.80
   4   4  11   63.19   11.50
   4   4  11   55.89   10.70
  -4   4 -11   62.59   13.90
  -4   4 -11   63.69   11.20
  -5  -4 -11  190.28   18.70
   5  -4  11  198.58   18.80
   5   4  11  210.18   22.80
   5   4  11  195.18   18.20
  -5   4 -11  149.79   23.00
  -5   4 -11  183.98   20.40
  -6  -4 -11   49.30    9.60
   6  -4  11   52.79   13.80
   6   4  11   62.89   11.00
   7   4  11  175.58   22.50
   8  -4  11    5.00   19.80
   8   4  11   40.50   19.60
   8  -5 -11   16.30   26.70
   7   5 -11  141.79   28.40
   6  -5 -11    6.50   15.30
   5  -5 -11   -9.50   11.10
  -5   5  11   10.60    7.10
   4  -5 -11   46.60    7.80
  -4   5  11    8.40    7.70
   3  -5 -11  147.59   14.10
  -3   5  11  141.99   15.60
  -2  -5  11   35.00    5.10
  -2   5  11   42.20    8.70
   1  -5 -11  574.44   39.50
   1  -5 -11  614.94   39.10
  -1  -5  11  639.34   37.60
  -1   5  11  631.24   39.70
   1   5 -11  578.04   40.70
   0  -5 -11   90.99   15.40
   0  -5  11  135.39   12.50
   0   5 -11  149.79   18.90
   0   5  11  129.19   15.60
  -1  -5 -11  610.74   42.30
  -1  -5 -11  676.43   39.90
   1  -5  11  601.14   38.90
  -1   5 -11  637.94   43.00
   1   5  11  625.54   41.70
   2  -5  11   32.10    6.50
  -2  -5 -11   45.30    9.40
   2   5  11   32.60    8.00
  -2   5 -11   53.89   12.20
  -3  -5 -11  180.08   22.60
   3  -5  11  174.48   19.30
   3   5  11  212.48   20.10
  -3   5 -11  140.89   24.60
   4  -5  11   25.40    7.30
  -4  -5 -11   30.90    8.40
  -4  -5 -11   26.50    7.30
   4   5  11   41.50   10.90
  -4   5 -11   23.60   12.70
  -5   5 -11  126.69   22.00
   6  -5  11   19.90   14.30
  -6  -5 -11    4.60    8.80
   6   5  11    5.80   13.00
   6   5  11   17.30   11.30
  -6   5 -11   12.60   11.60
  -6   5 -11   10.60   10.60
   8  -5  11    4.70   24.40
  -8  -5 -11    9.90   13.10
   8   5  11   29.30   21.40
   7  -6 -11   29.60   23.90
   7   6 -11   11.10   14.90
   4  -6 -11   55.69   13.10
  -4   6  11   27.60   11.10
   3  -6 -11   83.49   14.60
  -3  -6  11   88.39    9.20
  -3   6  11   99.89   15.30
  -2  -6  11  130.39   11.20
   2  -6 -11   96.89   19.10
   1  -6 -11  399.66   30.10
   1  -6 -11  367.56   31.00
  -1  -6  11  417.26   28.10
  -1   6  11  477.15   31.50
   1   6 -11  448.36   32.80
   0  -6 -11  117.29   14.10
   0  -6 -11  109.29   16.80
   0  -6  11   96.89   12.70
   0   6  11  108.59   17.90
   0   6 -11  150.18   19.80
  -1  -6 -11  406.66   30.00
   1  -6  11  410.36   30.00
  -1  -6 -11  399.66   31.10
  -1   6 -11  495.55   35.90
   1   6  11  488.15   32.90
  -2  -6 -11  132.29   15.20
   2  -6  11  139.09   18.10
  -2  -6 -11  140.99   16.30
  -2   6 -11  130.99   22.40
  -3  -6 -11   74.79   13.80
   3  -6  11  103.09   12.60
  -3   6 -11   91.39   17.40
  -4  -6 -11   62.69   10.90
   4  -6  11   16.60   11.30
  -4  -6 -11   40.90    8.60
   4   6  11   36.70   12.00
  -5  -6 -11   33.60    8.70
   5  -6  11   -1.60   14.60
  -5   6 -11   38.10   17.80
   5   6  11    3.20   13.70
   7  -6  11   16.90   20.00
  -7  -6 -11    3.70   10.90
   7   6  11   -1.80   18.60
   6  -7 -11   20.90   20.70
   6   7 -11   15.60   17.70
   5  -7 -11    7.20   16.20
  -5   7  11    9.30   17.90
   5   7 -11  -21.10   14.60
   4  -7 -11   40.50   14.80
   4   7 -11   41.80   12.10
  -2  -7  11   30.30    7.60
   2  -7 -11   43.90   12.30
  -2   7  11   50.69   12.50
   2   7 -11   53.59   13.00
   1  -7 -11    4.00    9.80
  -1   7  11    2.50   10.60
   1   7 -11   11.70   12.00
   0  -7 -11   13.60    9.20
   0  -7 -11    7.60   10.30
   0  -7  11   -6.70    6.90
   0   7 -11   26.80   12.00
   0   7  11   -0.30    9.40
  -1  -7 -11    0.80    8.20
  -1  -7 -11    3.90   10.30
   1  -7  11    5.50    9.60
  -1   7 -11  -12.60   12.50
   1   7  11  -12.00    8.90
  -2  -7 -11   48.10   13.60
   2  -7  11   71.89   12.10
  -2  -7 -11   38.80   11.30
   2   7  11   34.10   10.10
  -2   7 -11   46.60   15.00
   3  -7  11   39.80   11.20
  -3  -7 -11   23.20   11.30
   3   7  11   29.10   12.10
  -3   7 -11   21.20   16.40
   4  -7  11   46.60   16.80
  -4  -7 -11   49.60   11.60
   4   7  11   36.60   16.20
  -4   7 -11   42.50   19.10
   5   7  11   12.30   17.20
  -6  -7 -11   32.00   15.20
   6  -7  11   27.60   22.10
   6   7  11   20.30   19.60
  -6   7 -11   41.20   24.70
   6  -8 -11   17.80   33.20
   6   8 -11   -5.90   21.50
  -6   8  11   60.89   20.90
   4  -8 -11   -6.30   19.80
  -4   8  11   19.60   19.40
   4   8 -11   22.20   18.40
   3  -8 -11  -11.20   12.90
  -3   8  11   -6.30   14.10
   3   8 -11    6.30   18.10
  -2  -8  11  100.69   14.60
   2  -8 -11   78.19   17.20
  -2   8  11  136.49   27.50
   2   8 -11  110.29   21.50
  -1  -8  11   -0.40    7.60
   1  -8 -11   12.50   12.70
  -1   8  11   11.20   15.70
   1   8 -11   -8.00   16.00
   0  -8 -11    6.80   12.00
   0  -8 -11   -7.50   10.60
   0  -8  11    4.40   10.30
   0   8 -11    6.10   18.60
   0   8  11    7.40   12.10
  -1  -8 -11    3.00   11.80
   1  -8  11   13.70    7.70
  -1  -8 -11   -5.30    9.40
   1   8  11    6.00   14.30
  -1   8 -11   17.80   18.70
  -2  -8 -11   70.89   14.60
   2  -8  11   68.09   15.60
  -2  -8 -11  101.39   14.90
   2   8  11   76.49   16.90
  -2   8 -11  116.99   21.00
  -3  -8 -11   -0.60    9.70
  -3  -8 -11    2.30   13.00
   3  -8  11   -2.60   13.40
   3   8  11    7.50   13.90
  -3   8 -11  -31.00   20.40
   4  -8  11   20.50   19.30
  -4  -8 -11   29.10   18.30
  -4  -8 -11   13.10   11.30
  -4   8 -11   12.10   26.20
   4   8  11   18.40   15.30
  -5   8 -11    3.90   21.50
  -6  -8 -11    1.40   13.30
   6  -8  11   -9.50   25.70
  -6   8 -11   13.30   32.90
  -6   8 -11   29.20   22.30
   5   9 -11   40.30   25.80
  -5   9  11   -6.20   30.00
  -4   9  11    9.90   28.00
   4   9 -11   -8.50   19.90
   3  -9 -11   13.80   16.10
  -3  -9  11    3.50    9.50
  -3   9  11   -7.50   18.90
  -2  -9  11   -1.30    8.80
   2  -9 -11   -7.40   16.20
  -2   9  11    8.40   17.60
   2   9 -11  -32.10   20.50
   1  -9 -11    0.10   16.30
  -1  -9  11   -5.60   12.40
   1  -9 -11   11.40   14.30
   1   9 -11  -28.00   22.90
  -1   9  11   17.20   17.00
   0  -9  11   38.90   11.90
   0  -9 -11   73.19   15.30
   0  -9 -11   43.70   16.40
   0   9 -11   25.60   21.70
   0   9  11   17.60   16.80
   1  -9  11   13.70   12.80
  -1  -9 -11    9.60   15.10
  -2  -9 -11   -6.70   16.10
  -2  -9 -11   23.00   11.70
   2  -9  11   11.40   14.50
  -2   9 -11  -15.30   22.40
  -3  -9 -11   17.60   12.70
  -3  -9 -11    2.10   19.30
   3  -9  11   -3.00   19.20
  -3   9 -11   -8.90   24.80
   3   9  11   10.40   15.80
  -4  -9 -11   33.90   13.20
  -4  -9 -11   18.80   17.20
   4  -9  11   -3.00   21.00
  -4   9 -11    6.20   24.80
   4   9  11   31.50   18.40
   5  -9  11   15.80   28.50
  -5  -9 -11   15.70   15.10
  -5  -9 -11   -3.50   16.00
  -5   9 -11  -31.30   27.40
   5   9  11   57.89   24.20
   3  10 -11   -8.30   30.30
  -3  10  11  -24.30   24.60
  -2  10  11   10.00   23.80
   2  10 -11   14.80   26.20
  -1  10  11  106.79   23.90
   1  10 -11   92.99   26.50
   0  10 -11   67.29   23.20
  -1 -10 -11   37.30   20.20
   1 -10  11   14.20   16.20
   1  10  11   67.39   20.40
  -3 -10 -11   17.50   20.10
   3 -10  11   60.29   25.40
  -3 -10 -11   47.00   25.90
   8   0 -12    2.90    7.50
   7   0 -12   -5.50    5.50
   7   0 -12   11.10   11.70
   6   0 -12   -6.00    5.30
   5   0 -12   49.70    7.20
   4   0 -12  725.93   44.10
   4   0 -12  783.62   45.50
   3   0 -12   40.40    7.80
   2   0 -12   26.70    3.60
   2   0 -12   36.20    6.90
   1   0 -12   62.09    7.80
   1   0 -12   68.79    8.30
  -1   0  12   78.29    7.20
   0   0 -12  566.74   35.70
   0   0  12  610.54   36.30
   0   0 -12  602.04   35.40
   0   0  12  562.04   35.00
  -1   0 -12   52.19    6.80
  -1   0 -12   68.69    8.80
   1   0  12   67.49    7.70
   1   0  12   45.70    6.80
  -2   0 -12   27.60    4.60
   2   0  12   40.60    6.90
   2   0  12   37.70    7.20
  -2   0 -12   44.40    7.70
   3   0  12   51.09    7.60
   3   0  12   40.50    6.30
  -3   0 -12   46.10    8.80
  -3   0 -12   44.40    6.60
   4   0  12  853.91   53.39
   4   0  12  851.91   52.39
  -4   0 -12  853.61   51.09
  -4   0 -12  883.31   52.89
   5   0  12   87.89   15.50
   5   0  12   76.59   14.40
  -6   0 -12   -0.70    7.80
   6   0  12   -6.60    9.00
   6   0  12   15.70    9.50
  -7   0 -12   19.90   12.50
   8   0  12   22.80   14.70
   9   0  12   14.60   18.50
   8  -1 -12  110.49   17.90
   8  -1 -12   83.99   14.20
   7  -1 -12  175.88   22.00
   6  -1 -12   36.20    7.10
   6   1 -12   38.80    6.30
   5  -1 -12   28.30    5.70
   5  -1 -12   34.90    7.90
   5   1 -12   35.50    6.00
   5   1 -12   27.40    5.50
   4  -1 -12    2.70    3.70
   4  -1 -12   12.90    6.20
   4   1 -12    5.90    3.10
   4   1 -12    8.40    4.30
   3  -1 -12   48.00    8.20
   3  -1 -12   53.79   11.00
   3   1 -12   60.79    8.20
   3   1 -12   46.40    6.20
   2  -1 -12  300.77   19.60
   2  -1 -12  292.87   20.80
  -2  -1  12  289.97   18.70
   2   1 -12  279.37   19.90
   2   1 -12  303.47   19.00
  -2   1  12  303.67   20.30
  -1  -1  12  180.98   12.20
   1  -1 -12  175.08   13.40
   1  -1 -12  174.28   13.90
  -1   1  12  171.98   12.50
   1   1 -12  166.58   13.50
  -1   1  12  185.78   14.10
   0  -1 -12   41.20    7.30
   0  -1  12   48.80    6.10
   0  -1 -12   46.60    6.80
   0   1  12   42.10    7.80
   0   1 -12   49.99    7.90
   0   1 -12   35.40    6.60
   0   1  12   47.30    7.00
  -1  -1 -12  174.38   13.60
  -1  -1 -12  185.78   13.20
   1  -1  12  170.48   13.20
  -1   1 -12  185.58   12.90
  -1   1 -12  161.18   13.20
   1   1  12  163.58   13.00
  -2  -1 -12  297.87   20.40
   2  -1  12  306.57   20.40
  -2  -1 -12  304.97   20.50
  -2   1 -12  306.47   20.90
   2   1  12  279.57   21.40
  -2   1 -12  295.77   19.80
   2   1  12  306.27   20.30
  -3  -1 -12   67.89   10.50
   3  -1  12   55.89    8.30
  -3  -1 -12   53.19    8.60
   3  -1  12   44.10    7.30
   3   1  12   48.70    9.50
  -3   1 -12   51.99    9.30
   3   1  12   57.69    9.10
  -4  -1 -12   14.10    4.30
  -4  -1 -12    3.50    4.60
   4  -1  12    6.90    4.80
  -4   1 -12   18.80    5.90
   4   1  12   -0.40    7.40
   4   1  12    9.20    4.40
  -4   1 -12   15.70    5.00
  -5  -1 -12   27.50    7.70
   5  -1  12   18.60    7.40
   5   1  12   28.40    7.60
  -5   1 -12   22.40    7.90
   5   1  12   29.90    7.50
  -6  -1 -12   42.50    9.90
  -6   1 -12   34.70   11.00
   6   1  12   44.90   11.20
   6   1  12   41.40    9.60
  -7  -1 -12    6.50   12.70
   7   1  12   22.30   10.60
   8  -2 -12   47.50   19.10
   7  -2 -12    6.60   10.30
   7   2 -12   15.20    7.10
   6  -2 -12   29.40    8.80
   5  -2 -12  164.18   18.10
   4  -2 -12  220.78   18.40
   4  -2 -12  197.38   16.80
   3  -2 -12    9.40    3.40
  -3   2  12   13.60    4.40
   3   2 -12   10.90    3.10
   2  -2 -12  177.18   14.50
  -2  -2  12  179.48   12.40
   2  -2 -12  186.68   13.80
  -2   2  12  183.58   14.90
   2   2 -12  183.28   12.80
   1  -2 -12    9.30    3.50
  -1  -2  12   16.60    3.30
  -1   2  12   10.00    4.10
   0  -2  12   93.59    8.10
   0  -2 -12   91.79    8.90
   0   2 -12   87.09    9.20
   0   2  12   66.39    9.00
   0   2 -12   82.39    8.90
   0   2  12   94.49    9.70
  -1  -2 -12   18.30    4.60
  -1  -2 -12    9.30    2.80
   1  -2  12   12.90    4.60
  -1   2 -12   18.10    4.50
  -1   2 -12   14.20    3.90
   1   2  12   15.50    5.10
   1   2  12   16.70    4.50
  -2  -2 -12  202.88   15.40
  -2  -2 -12  171.38   14.10
   2  -2  12  198.58   14.90
   2   2  12  193.68   14.40
  -2   2 -12  193.08   15.80
  -2   2 -12  188.38   16.20
   2   2  12  173.58   15.20
  -3  -2 -12   13.60    4.50
  -3  -2 -12    5.00    4.60
   3  -2  12   18.70    4.50
  -3   2 -12    6.70    4.70
  -3   2 -12   13.70    5.00
   3   2  12    9.40    6.30
   3   2  12   11.60    4.70
  -4  -2 -12  209.78   17.80
  -4  -2 -12  194.18   16.30
   4  -2  12  180.48   17.40
  -4   2 -12  195.98   16.30
   4   2  12  208.18   16.70
  -4   2 -12  192.68   18.70
  -4   2 -12  187.58   18.50
  -5  -2 -12  143.79   16.10
   5  -2  12   98.09   18.10
  -5   2 -12  144.19   14.70
   5   2  12  130.09   16.70
  -5   2 -12  150.58   17.90
  -5   2 -12  123.29   18.40
   5   2  12  148.09   15.30
   6  -2  12   40.30    8.80
  -6  -2 -12   19.60    7.90
   6   2  12   30.70   10.00
   6   2  12   29.80   11.50
   7   2  12   92.09   13.90
   8  -3 -12  399.96   37.00
   6  -3 -12  101.49   14.00
   5  -3 -12   51.59   10.50
   4  -3 -12   19.90    8.30
  -4   3  12   13.50    5.60
   3  -3 -12   85.59   13.10
  -3  -3  12   98.29    6.60
   3   3 -12  104.89    9.30
  -3   3  12  102.89   11.80
  -2  -3  12   93.39    7.80
   2  -3 -12   79.79   10.20
   2  -3 -12   81.79   11.40
   2   3 -12   85.59    8.90
   1  -3 -12   74.59   10.00
   1  -3 -12   71.19   10.60
  -1  -3  12   81.79    7.70
  -1   3  12   66.89   10.10
   1   3 -12   52.89    9.10
   0  -3  12    5.20    3.60
   0  -3 -12    6.00    5.00
   0  -3 -12    4.30    4.20
   0   3  12   -0.10    4.10
   0   3 -12    3.10    4.40
  -1  -3 -12   67.99   10.40
   1  -3  12   86.09    9.30
  -1  -3 -12   89.89   10.60
  -1   3 -12   71.79    9.60
   1   3  12   71.09   11.40
   1   3  12   84.49    9.80
  -2  -3 -12   72.59   10.10
   2  -3  12   92.49   10.30
  -2  -3 -12   81.59   10.50
  -2   3 -12   73.29   11.60
   2   3  12   75.99   10.60
   2   3  12   84.19   10.30
  -3  -3 -12  117.09   13.40
   3  -3  12  122.49   13.20
  -3  -3 -12  152.28   13.00
  -3   3 -12   82.39   16.40
   3   3  12  123.99   11.40
   3   3  12  105.99   13.60
   4  -3  12   18.50    7.60
  -4  -3 -12    8.30    6.40
   4   3  12    7.30    5.80
  -4   3 -12   28.10    7.60
   4   3  12   16.70    5.60
  -5  -3 -12   53.29    9.20
   5   3  12   43.10   11.10
   5   3  12   64.69   11.00
  -5   3 -12   38.60    9.40
   6  -3  12   59.49   12.00
  -6  -3 -12   86.09   16.20
   6   3  12   90.69   13.50
  -8  -3 -12   12.80   14.50
   8  -3  12   19.90   18.20
   8   3  12    7.40   15.80
   8  -4 -12   -7.50   20.70
   7  -4 -12  -23.50   19.30
   6  -4 -12  138.49   22.20
   5  -4 -12  223.78   21.30
   4  -4 -12    8.50   10.70
   3  -4 -12   47.20    9.80
  -3   4  12   39.30    8.10
  -2  -4  12   35.40    6.90
   2  -4 -12   45.80    8.20
  -2   4  12   54.69    9.80
   1  -4 -12   18.20    5.60
   1  -4 -12   27.00    5.80
  -1  -4  12   19.00    4.00
  -1   4  12   18.60    5.40
   0  -4 -12  171.88   15.90
   0  -4 -12  153.18   14.10
   0  -4  12  157.08   14.10
   0   4  12  164.18   14.80
  -1  -4 -12   22.50    5.70
   1  -4  12   27.40    6.00
  -1  -4 -12   24.50    6.40
   1   4  12   16.60    4.80
  -1   4 -12   20.30    7.20
   2  -4  12   48.90    8.50
  -2  -4 -12   64.89   10.40
  -2  -4 -12   79.79   13.10
   2   4  12   62.39   11.80
  -2   4 -12   43.00    9.10
   3  -4  12   42.90    9.40
   3   4  12   49.30   10.00
   3   4  12   43.70    7.70
  -3   4 -12   45.00    9.60
  -3   4 -12   46.40   10.30
  -4  -4 -12   54.09    8.70
  -4  -4 -12   57.69   10.00
   4   4  12   46.10   10.40
  -4   4 -12   55.69   11.20
   4   4  12   39.10    7.10
  -4   4 -12   69.59   11.40
  -5   4 -12   29.40   10.80
   5   4  12   19.20   10.50
   7  -4  12   64.09   19.20
  -7  -4 -12   35.20   12.10
   7   4  12   16.20   16.10
   8  -4  12   36.20   20.20
  -8  -4 -12    0.40   14.00
   8   4  12   23.10   22.90
   6  -5 -12   17.00   14.90
   5  -5 -12   33.90   11.80
  -5   5  12   34.90    8.90
   4  -5 -12   26.40   11.10
  -4   5  12   36.40   10.90
   3  -5 -12   98.99   15.50
  -3  -5  12   88.49    7.70
  -3   5  12   97.99   14.70
   2  -5 -12   59.09   10.50
  -2  -5  12   40.80    7.50
  -2   5  12   56.89   10.50
  -1  -5  12   48.80    6.60
   1  -5 -12   69.39   12.20
   1   5 -12   62.79   11.40
  -1   5  12   76.49   15.30
   0  -5 -12  297.57   22.60
   0  -5  12  356.36   23.50
   0  -5 -12  337.27   24.10
   0   5  12  334.07   26.20
   0   5 -12  346.37   27.80
  -1  -5 -12   65.69   11.30
  -1   5 -12   64.59    9.90
   1   5  12   54.29    9.50
   2  -5  12   37.90    9.60
  -2  -5 -12   28.30    8.80
  -2  -5 -12   36.20    7.00
  -2   5 -12   47.20   10.30
  -3  -5 -12   74.99   13.60
  -3  -5 -12  113.99   19.80
   3   5  12   81.39   16.40
  -3   5 -12  106.39   16.30
  -6  -5 -12   16.60   11.30
   6  -5  12   17.40   14.50
  -6   5 -12   35.20   15.40
   6   5  12   29.10   14.40
   7  -5  12   21.50   19.70
  -7  -5 -12    1.10   12.00
   7   5  12   36.30   10.00
   7   5  12   22.00   19.60
   7  -6 -12   -0.70   24.70
   7   6 -12    9.20   15.90
   6  -6 -12   20.40   17.10
   6   6 -12   17.70   15.20
   4  -6 -12  117.59   19.30
  -4   6  12  126.49   23.40
  -2   6  12  134.29   19.20
  -1  -6  12   93.89   11.70
   1  -6 -12  108.89   16.20
   1  -6 -12   75.99   11.10
  -1   6  12   88.29   17.10
   0  -6 -12  295.87   26.80
   0  -6 -12  328.57   25.20
   0  -6  12  350.76   23.70
   1  -6  12   90.69   14.80
  -1  -6 -12  105.69   19.10
  -2  -6 -12   47.30    9.50
   2  -6  12   47.80   11.10
  -2  -6 -12   56.79    8.10
   2   6  12   37.60    9.50
  -3  -6 -12  152.58   17.60
  -4  -6 -12   91.59   17.60
  -4  -6 -12  131.59   23.50
   4  -6  12  125.29   22.30
  -4   6 -12  125.69   19.40
   4   6  12  112.49   21.40
   5  -6  12    4.60   13.80
   5   6  12    5.50   13.80
   7  -6  12   18.80   22.20
  -7  -6 -12    4.70   10.90
   7   6  12    8.00   21.40
   6  -7 -12   30.80   22.20
   6   7 -12    6.30   17.80
   5  -7 -12    1.70   16.40
  -5   7  12   60.39   20.20
   5   7 -12   23.40   14.40
   3  -7 -12   65.29   14.60
  -3  -7  12   61.39    9.80
   3   7 -12   60.39   12.20
  -2  -7  12   21.00    6.50
   2  -7 -12   19.00   10.20
  -2   7  12    5.80   10.80
   2   7 -12   17.90   10.50
   1  -7 -12  168.08   20.70
  -1  -7  12  166.88   15.90
   1  -7 -12  168.18   24.10
   1   7 -12  197.68   26.30
  -1   7  12  181.08   22.70
   0  -7 -12  136.09   19.30
   0  -7  12  122.19   15.90
   0  -7 -12  107.49   22.90
   0   7 -12  129.69   17.60
   0   7  12  135.69   22.40
  -1  -7 -12  220.78   21.70
  -1  -7 -12  193.98   26.40
   1  -7  12  178.78   21.90
   1   7  12  184.68   23.00
  -1   7 -12  159.58   26.50
  -2  -7 -12    7.80   11.80
  -2  -7 -12   16.30    9.50
   2  -7  12   25.60    8.10
   2   7  12   16.20   11.20
  -2   7 -12   36.70   16.80
  -3  -7 -12   81.79   13.90
  -3  -7 -12   74.89   15.30
   3  -7  12   73.89   16.70
   3   7  12   69.99   14.90
  -3   7 -12   74.49   18.70
   4  -7  12   13.80   14.60
  -4   7 -12   10.70   17.60
   4   7  12   31.70   15.20
  -5  -7 -12    7.20   12.60
   5  -7  12   22.60   19.70
  -5  -7 -12   34.20   12.70
  -5   7 -12   29.70   21.30
   5   7  12   38.40   19.90
  -5   7 -12   36.20   19.20
   4  -8 -12   18.80   17.40
  -4   8  12   57.09   18.90
   4   8 -12   44.60   19.90
   3  -8 -12   16.10   14.40
   3   8 -12   18.80   18.90
  -3   8  12   13.60   15.80
   2  -8 -12    4.50   13.70
  -2   8  12   -0.50   16.60
   2   8 -12   13.50   16.00
   1  -8 -12   27.60   14.90
   1  -8 -12   31.50   10.30
  -1  -8  12   33.90   10.70
   1   8 -12   -8.60   18.50
  -1   8  12    5.50   12.30
   0  -8  12   -2.60   11.70
   0  -8 -12   -6.10   13.80
   0   8  12    9.00   14.30
   0   8 -12   20.40   19.10
  -1  -8 -12   -3.60    9.40
  -1  -8 -12   14.10   14.40
   1  -8  12   28.80   10.10
  -1   8 -12   27.90   21.00
   1   8  12   12.30   12.60
  -2  -8 -12   16.30   13.10
   2  -8  12   11.00   13.00
  -2  -8 -12    7.40   11.60
  -2   8 -12   22.80   21.30
   2   8  12   11.10   12.70
  -3  -8 -12   13.60   14.00
   3  -8  12  -10.10   15.40
  -3  -8 -12    0.80   11.70
  -3   8 -12   32.30   22.60
   3   8  12    2.70   13.70
   4  -8  12   17.30   19.20
  -4  -8 -12   -2.90   12.30
  -4  -8 -12   18.20   15.40
   4   8  12   11.50   17.40
  -4   8 -12   52.19   24.40
   5  -8  12   -4.80   20.30
  -5   8 -12  -25.40   25.10
  -5   8 -12  -22.50   25.70
  -4   9  12  -33.90   26.20
  -3  -9  12   16.90    9.80
   3  -9 -12   17.40   21.40
   3   9 -12  -38.00   21.10
  -3   9  12    4.40   20.90
   2  -9 -12   -1.20   14.50
  -2  -9  12    3.30   11.60
  -2   9  12   30.60   17.40
   1  -9 -12   -3.60   14.00
  -1   9  12   -2.50   15.20
   1   9 -12  -35.30   20.30
   0  -9 -12    8.60   14.90
   0  -9  12   -9.30   13.10
   0  -9 -12    9.60   16.90
  -1  -9 -12   28.50   17.80
   1  -9  12   23.40   14.50
  -1  -9 -12   46.90   13.40
  -2  -9 -12   20.10   17.10
   2  -9  12  -10.80   15.10
   3  -9  12    8.20   24.50
  -3  -9 -12   -2.40   19.60
  -3  -9 -12   12.10   14.00
   3   9  12    3.50   18.00
  -4  -9 -12   36.60   20.40
  -4  -9 -12   20.00   13.20
   4  -9  12   12.30   25.20
  -3 -10  12   17.60   12.10
  -3  10  12   -9.60   26.40
   3  10 -12  -22.70   32.10
  -2  10  12  106.09   24.80
   0 -10  12   10.60   15.60
   0  10 -12   25.80   27.00
  -1 -10 -12    9.00   24.50
   1 -10  12    8.10   17.20
   1  10  12  -13.10   22.20
  -2 -10 -12   27.40   21.10
  -2 -10 -12   17.90   19.10
   2 -10  12   43.20   23.20
  -3 -10 -12   20.10   25.50
   3 -10  12    2.80   22.90
  -3 -10 -12  -17.90   19.20
   3  10  12   -4.50   25.40
   8   0 -13  -12.10    7.10
   6   0 -13   73.89   13.40
   5   0 -13  554.54   35.40
   5   0 -13  554.74   33.90
   4   0 -13   32.40    6.10
   4   0 -13   21.40    4.90
   3   0 -13   66.99    8.50
   3   0 -13   80.39   10.70
   2   0 -13   12.90    3.70
   2   0 -13    6.80    3.10
   1   0 -13   57.89    7.50
  -1   0  13   62.69    6.50
   1   0 -13   57.39    7.70
   0   0 -13    6.40    3.00
   0   0  13    4.10    3.40
   1   0  13   67.39    8.20
   1   0  13   49.10    7.10
  -1   0 -13   54.19    7.80
  -2   0 -13   13.50    5.20
  -2   0 -13   12.90    3.40
   2   0  13    5.50    4.10
   2   0  13   12.50    3.70
   3   0  13   91.69   13.40
  -3   0 -13   86.99    9.80
   3   0  13   88.79    9.70
  -4   0 -13   51.09   10.60
   4   0  13   39.30    7.80
   4   0  13   70.29   12.60
   5   0  13  584.24   41.00
  -5   0 -13  634.84   38.40
   5   0  13  630.64   40.40
  -5   0 -13  578.64   39.70
   7   0  13   10.70   10.40
  -7   0 -13   18.50   12.00
   7   0  13    6.90   10.90
   8   0  13    7.10   15.40
   8  -1 -13   35.40    9.10
   8  -1 -13   -0.60   13.20
   6  -1 -13   40.60    7.40
   6  -1 -13   55.29   11.30
   6   1 -13   46.40    8.00
   5   1 -13  210.98   17.60
   5   1 -13  215.28   14.50
   4  -1 -13   19.60    4.60
   4   1 -13   20.40    5.50
   4   1 -13   14.80    3.80
   3  -1 -13  373.66   24.20
   3  -1 -13  347.47   23.00
   3   1 -13  369.76   22.70
   3   1 -13  358.96   24.20
   2  -1 -13  172.68   13.40
   2  -1 -13  161.98   12.30
  -2  -1  13  151.88   11.80
   2   1 -13  169.78   13.00
  -2   1  13  180.48   14.20
  -1  -1  13  324.77   19.80
   1  -1 -13  298.87   20.60
   1  -1 -13  293.37   19.80
   1   1 -13  318.57   20.00
  -1   1  13  318.97   20.90
   1   1 -13  277.87   19.90
  -1   1  13  303.07   20.30
   0  -1  13   -1.20    2.80
   0  -1 -13   -2.50    2.70
   0  -1 -13    1.70    2.50
   0   1  13   -4.10    3.50
   0   1 -13   -1.90    3.50
   0   1  13   -1.60    3.40
   0   1 -13    0.30    3.20
   1  -1  13  331.57   21.10
  -1  -1 -13  320.17   21.20
  -1  -1 -13  264.37   20.30
  -1   1 -13  319.87   21.20
   1   1  13  296.57   21.60
  -1   1 -13  321.77   21.00
   1   1  13  308.47   20.70
  -2  -1 -13  177.68   15.00
  -2  -1 -13  175.48   13.90
   2  -1  13  181.38   14.00
  -2   1 -13  167.38   14.60
   2   1  13  162.98   13.50
   2   1  13  146.89   14.60
  -2   1 -13  178.38   15.30
   3  -1  13  389.36   25.20
  -3  -1 -13  363.86   24.30
  -3  -1 -13  381.46   25.40
   3   1  13  377.36   26.00
   3   1  13  332.07   23.80
  -3   1 -13  360.86   25.90
  -3   1 -13  379.96   25.20
  -4   1 -13   65.69   10.80
   5  -1  13  249.18   21.80
  -5  -1 -13  232.28   19.80
   5   1  13  204.68   22.10
  -5   1 -13  227.98   20.30
  -5   1 -13  211.48   20.60
  -5   1 -13  210.48   17.90
   5   1  13  229.58   20.40
   6  -1  13   99.29   13.70
   7  -1  13   -1.20   12.00
  -7  -1 -13    0.30   10.00
   7   1  13   17.30   12.20
   7   1  13   -3.50    8.70
  -8  -1 -13  -19.60   16.00
   8  -1  13   -6.00   15.20
   8   1  13   13.70   12.70
   8   1  13   20.30   16.20
   8  -2 -13  -23.20   17.20
   6  -2 -13   34.60   12.70
   4  -2 -13   36.70    7.50
   4  -2 -13   41.70    7.00
   4   2 -13   42.20    6.70
   3  -2 -13  152.78   14.40
   3  -2 -13  136.59   13.10
   3   2 -13  135.69   11.10
  -3   2  13  153.88   14.10
   2  -2 -13  109.69   12.00
  -2  -2  13   92.19    8.70
   2  -2 -13  110.19   10.50
  -2   2  13   98.69   10.90
   2   2 -13  108.29    9.30
   1  -2 -13   70.19    8.60
   1  -2 -13   90.29   10.20
  -1  -2  13   78.99    7.80
   1   2 -13   67.59    8.60
  -1   2  13   74.69   11.30
   1   2 -13   77.09   11.00
   0  -2 -13   53.49    8.30
   0  -2  13   57.09    8.20
   0  -2 -13   59.09    8.50
   0   2  13   51.49    8.90
   0   2 -13   54.69    8.20
   0   2 -13   50.09    8.70
   0   2  13   56.39    8.10
  -1  -2 -13   87.19   10.30
   1  -2  13   75.49    8.90
  -1  -2 -13   76.99    9.40
  -1   2 -13   78.29   10.10
  -1   2 -13   58.29    8.80
   1   2  13   74.79    9.10
   1   2  13   55.69   10.80
  -2  -2 -13  112.69   11.80
   2  -2  13  119.29   11.60
  -2  -2 -13  101.29   11.50
   2   2  13  121.09   13.10
  -2   2 -13  110.39   12.00
   2   2  13  109.89   11.50
  -2   2 -13   98.89   12.50
   3  -2  13  147.29   13.50
  -3  -2 -13  149.09   13.60
  -3  -2 -13  140.29   13.90
  -3   2 -13  124.19   14.30
   3   2  13  116.69   14.30
   3   2  13  162.08   12.70
   4  -2  13   36.90    8.90
  -4  -2 -13   37.50    6.80
   4   2  13   37.60    7.10
  -4   2 -13   49.20    7.40
   4   2  13   25.10    7.20
  -4   2 -13   43.30    9.90
  -4   2 -13   40.90    7.30
  -5  -2 -13    0.90    6.10
  -5   2 -13    6.00    5.70
   5   2  13   10.30    7.70
  -5   2 -13   -1.40    8.00
  -5   2 -13   -8.80   10.00
   5   2  13   -2.50    9.10
   8  -2  13   -6.40   14.80
   8   2  13    4.10   18.50
   8   2  13   -2.70   13.40
   8  -3 -13    7.60   19.80
   7  -3 -13  347.97   29.00
   6  -3 -13   32.80   12.30
   5  -3 -13   -5.20    8.70
   4  -3 -13   23.50    8.60
  -4   3  13   27.30    6.50
   3  -3 -13   14.10    5.30
   3  -3 -13   25.10    8.10
   3   3 -13   18.20    3.90
   2  -3 -13  120.79   11.30
   2  -3 -13  108.09   14.90
  -2  -3  13   80.69    8.60
  -2   3  13   85.49   12.20
   2   3 -13   96.99    9.50
   1  -3 -13   61.39   11.00
   1  -3 -13   65.89    9.20
  -1  -3  13   50.49    7.10
  -1   3  13   53.19   11.20
   1   3 -13   43.80    8.40
   0  -3 -13  307.47   21.40
   0  -3 -13  315.67   22.40
   0  -3  13  291.77   20.70
   0   3  13  301.57   21.70
   0   3 -13  307.57   21.00
  -1  -3 -13   61.19   10.40
   1  -3  13   52.39    8.40
   1   3  13   51.59    9.70
   1   3  13   59.49    8.60
  -1   3 -13   59.29   11.10
  -1   3 -13   65.29   13.00
  -2  -3 -13   94.19   12.10
   2  -3  13  135.49   11.80
  -2  -3 -13  120.29   12.20
  -2   3 -13  126.89   13.90
  -2   3 -13  125.99   15.90
   2   3  13  104.59   11.00
   2   3  13  105.09   13.00
  -3  -3 -13   12.20    5.80
   3  -3  13   10.50    5.60
  -3   3 -13   15.90    8.10
   3   3  13   14.30    5.80
  -3   3 -13   13.40    7.40
  -3   3 -13   11.80    6.60
   3   3  13   14.60    5.90
   4  -3  13   23.80    7.90
  -4  -3 -13   27.30    7.30
  -4   3 -13   24.70   10.70
  -4   3 -13   37.20    8.80
   4   3  13   20.50    8.50
   4   3  13   20.20    5.50
  -5  -3 -13    6.30    6.80
   5  -3  13   13.40    6.10
   5   3  13    2.60    6.90
   5   3  13   -4.40    9.30
  -5   3 -13   -9.30   11.10
  -6  -3 -13   36.00   10.50
   6  -3  13   46.90   12.10
   6   3  13   41.90   14.90
   7  -3  13    8.90   14.30
  -7  -3 -13    1.90   10.70
   7   3  13   24.70   11.30
   7   3  13  -15.30   14.20
   8  -3  13    6.70   17.60
   8   3  13   18.90   14.80
   8   3  13   40.20   16.10
   8  -4 -13   -9.10   21.30
   7  -4 -13   15.20   17.50
   6  -4 -13  -16.50   14.90
   5  -4 -13  140.39   17.40
  -3  -4  13   41.80    4.90
  -2  -4  13   19.10    4.60
   2  -4 -13   10.70    7.70
  -2   4  13   26.50    6.90
   1  -4 -13  349.96   28.90
  -1  -4  13  393.96   25.00
   1  -4 -13  429.56   26.50
  -1   4  13  375.36   27.00
   0  -4  13   21.30    4.80
   0  -4 -13   24.20    7.00
   0   4  13   21.00    6.50
   0   4 -13   28.60    6.10
   1  -4  13  379.76   26.20
  -1  -4 -13  377.36   27.90
  -1   4 -13  422.26   27.60
   1   4  13  399.46   28.40
   2  -4  13   19.30    6.40
  -2  -4 -13   29.00    6.40
   2   4  13   13.70    6.70
  -2   4 -13   36.60   10.20
  -3  -4 -13   27.30    6.70
   3  -4  13   21.80    7.20
  -3  -4 -13   22.70    9.60
  -3   4 -13   16.40    9.40
   3   4  13   12.30    5.10
   3   4  13   16.00    6.90
  -4  -4 -13  140.89   16.80
  -4  -4 -13  106.89   18.90
   4  -4  13  166.68   13.00
   4   4  13  180.28   18.90
  -4   4 -13  108.89   15.80
   4   4  13  154.38   17.30
  -4   4 -13  154.88   20.40
  -5  -4 -13   41.00   10.00
   5  -4  13   32.20   10.50
  -5  -4 -13   60.59   10.00
   5   4  13   47.20   11.20
  -5   4 -13   53.19   11.20
   6  -4  13   10.90   12.20
   7  -4  13   14.10   15.20
  -7  -4 -13   22.40   11.00
   7   4  13   -7.80   13.30
   7   4  13    2.30   17.40
   8  -4  13   11.90   19.00
   8   4  13   22.90   16.10
   8   4  13  -25.00   24.30
   7  -5 -13   18.20   20.90
   6  -5 -13   12.70   16.20
   5  -5 -13   83.79   16.90
  -5   5  13  100.09   12.80
   4  -5 -13   -9.30    9.30
  -4   5  13   14.80    9.00
   3  -5 -13    0.10    8.90
  -3   5  13    8.90    7.90
   2  -5 -13   14.90    6.10
  -2  -5  13   21.40    4.50
   2  -5 -13   27.30    7.00
  -2   5  13   18.10    9.10
   1  -5 -13   15.70    6.70
  -1  -5  13   14.20    5.30
  -1   5  13   23.10    7.20
   0  -5 -13   72.69   10.40
   0  -5 -13   65.79   11.70
  -1  -5 -13   69.49   10.10
  -1   5 -13   99.39   17.90
   1   5  13   77.59   14.60
  -2   5 -13  116.19   20.00
   3  -5  13  122.99   14.00
  -3   5 -13  117.49   23.10
   5  -5  13   87.79   15.10
  -5  -5 -13  111.29   18.90
  -5  -5 -13   65.89   12.30
  -5   5 -13   73.79   17.40
   5   5  13   80.49   15.90
   6  -5  13   10.80   14.90
   7  -5  13   36.90   18.60
  -7  -5 -13   11.20   12.20
   7   5  13   32.50   18.60
   7  -6 -13    8.40   22.70
   7   6 -13    5.00   21.00
   6  -6 -13   12.50   19.30
   6   6 -13    2.30   15.10
   5  -6 -13   25.20   17.10
   5   6 -13   20.10   15.30
  -5   6  13   10.70   12.50
   4  -6 -13   12.80   12.20
  -4   6  13   10.90   14.10
   4   6 -13   31.90   13.50
  -3   6  13  124.79   21.40
   0  -6  13  672.23   46.40
   0  -6 -13  694.93   50.49
   0  -6 -13  674.83   48.00
   0   6  13  872.51   49.80
   0   6 -13  822.22   50.69
   1  -6  13   85.39   16.40
  -1  -6 -13   60.39    9.40
  -1  -6 -13   69.89   10.60
   1   6  13   84.59   17.00
   2  -6  13  129.89   16.10
  -3  -6 -13   63.79   11.20
  -3  -6 -13   58.89   11.50
   3  -6  13   57.69   12.70
   3   6  13   37.70   10.50
  -5  -6 -13   14.60   11.30
  -5   6 -13    7.50   18.80
   5   6  13   17.30   17.00
  -6  -6 -13    4.00   10.90
   6  -6  13  -14.90   16.60
  -6   6 -13  -12.40   17.00
   6   6  13   16.70   19.90
  -7  -6 -13  -15.10   13.80
   7  -6  13   19.80   23.10
   7   6  13   -0.80   20.50
   6  -7 -13   13.70   22.90
   6   7 -13  -16.40   16.90
   5  -7 -13   68.99   18.40
   5   7 -13   69.39   17.80
   3  -7 -13   12.40   10.90
  -3  -7  13   13.00    5.60
   3   7 -13    8.30   12.90
  -3   7  13   -4.40   15.20
  -2  -7  13    0.60    6.50
   2  -7 -13    7.30    9.00
   2   7 -13    2.70   12.30
  -2   7  13   -0.40   10.50
  -1  -7  13   32.10    8.50
   1  -7 -13   34.40   10.10
   1  -7 -13   45.20   10.60
  -1   7  13   35.20   10.40
   1   7 -13   29.40   12.40
   0  -7  13  220.08   20.80
   0  -7 -13  181.88   20.70
   0  -7 -13  170.28   25.50
   0   7 -13  138.79   26.80
   0   7  13  196.48   23.50
  -1  -7 -13   52.99   10.50
   1  -7  13   50.19   11.20
  -1  -7 -13   29.90   11.40
  -1   7 -13   25.60   16.30
   1   7  13   41.80   12.30
  -2  -7 -13   -2.60    9.90
  -2  -7 -13    5.60   12.00
   2  -7  13   24.30   11.80
   2   7  13   23.00   12.10
  -2   7 -13   -8.80   16.70
  -3  -7 -13   13.50   13.00
   3  -7  13   22.20   12.40
  -3  -7 -13   33.50   11.00
   3   7  13    1.30   13.70
  -3   7 -13   26.40   20.20
  -4  -7 -13   18.40   11.20
  -4  -7 -13  -20.30   11.90
   4  -7  13    0.10   13.70
   4   7  13    6.10   15.80
  -4   7 -13   24.70   17.70
   5  -7  13   72.69   22.20
  -5  -7 -13   83.29   15.80
   5   7  13   70.19   18.70
  -5   7 -13   70.49   26.20
  -5   7 -13   86.79   22.90
   5  -8 -13   30.00   23.80
   5   8 -13  -38.20   21.50
   4  -8 -13   25.90   19.20
   4   8 -13   54.09   19.30
   3  -8 -13   11.30   14.30
   3   8 -13   21.10   16.80
  -3   8  13   27.10   22.00
   2  -8 -13  -10.80   12.20
   2  -8 -13   -2.40   11.50
  -2   8  13  -17.00   14.90
   2   8 -13   -5.40   18.50
   1  -8 -13   35.80   12.60
  -1  -8  13   48.80   11.30
  -1   8  13   18.10   18.00
   1   8 -13   26.20   17.50
   0  -8 -13   24.70   11.80
   0  -8 -13   18.70   13.10
   0   8 -13   23.30   17.80
   0   8  13   28.80   12.20
   1  -8  13    8.80   12.50
  -1  -8 -13   53.89   17.40
  -1   8 -13   30.80   19.50
   1   8  13   24.10   15.00
  -2  -8 -13   -2.30   14.50
   2  -8  13   -1.10   13.10
   2   8  13   -5.90   14.10
  -2   8 -13   13.00   20.60
   3  -8  13   11.10   14.50
  -3  -8 -13   21.00   15.80
   3   8  13   -1.30   16.50
  -3   8 -13   20.70   21.10
  -4  -8 -13   47.50   16.90
   4  -8  13   37.30   19.40
  -4   8 -13   81.69   25.30
   5  -8  13  -15.30   21.30
  -5  -8 -13    8.80   15.40
  -5  -8 -13   -8.10   13.90
  -5   8 -13    1.70   25.60
  -5   8 -13   30.10   27.60
   4   9 -13   61.29   23.00
  -4   9  13    0.40   29.60
  -3  -9  13   14.30    9.80
  -3   9  13  -30.10   20.90
   3   9 -13  -38.80   21.80
  -2  -9  13    4.20   12.80
   2  -9 -13   -2.60   19.10
  -2   9  13  -29.10   20.00
   1  -9 -13   31.30   19.30
   1   9 -13   -5.60   22.80
   0  -9 -13   -8.30   14.70
   0  -9  13  -22.00   12.10
   0  -9 -13  -12.20   15.80
   0   9  13  -29.80   18.00
   0   9 -13  -37.60   22.00
  -1  -9 -13   -7.90   16.70
   1  -9  13   24.20   14.40
   1   9  13   29.90   17.90
  -3  -9 -13  160.48   29.20
   4   9  13   87.69   23.30
  -2 -10  13  165.08   22.60
  -1  10  13   91.79   23.30
   0 -10  13    0.20   15.80
   0  10  13    6.10   19.20
   1 -10  13    6.00   17.20
  -1  10 -13   10.90   30.20
  -2 -10 -13   10.60   23.80
   2 -10  13   42.80   21.50
  -2  10 -13   25.90   31.30
   2  10  13  -13.80   20.50
   8   0 -14    6.00    8.90
   7   0 -14   -3.70    6.30
   7   0 -14   -4.60   11.90
   6   0 -14   -1.50    8.10
   6   0 -14    0.20    6.00
   5   0 -14  134.19   13.10
   5   0 -14  164.38   15.60
   4   0 -14  784.62   46.50
   4   0 -14  774.62   47.60
   3   0 -14   22.00    4.80
   3   0 -14    3.90    3.80
  -2   0  14   51.09    6.80
   2   0 -14   50.19    9.40
   2   0 -14   41.20    6.20
   1   0 -14  250.77   16.70
   1   0 -14  243.08   18.10
  -1   0  14  241.08   17.30
   0   0 -14    3.10    3.20
   0   0 -14    2.10    3.30
   0   0  14    2.80    3.70
  -1   0 -14  247.78   18.50
   1   0  14  265.47   18.20
   1   0  14  255.77   19.90
  -1   0 -14  253.87   18.60
   2   0  14   51.39    8.40
   2   0  14   42.00    6.80
  -2   0 -14   53.49    7.00
   3   0  14   10.80    5.70
   3   0  14   10.10    5.50
  -3   0 -14   11.90    4.20
   4   0  14  854.71   51.79
  -4   0 -14  874.71   50.49
  -4   0 -14  808.12   51.89
   4   0  14  787.42   52.39
   5   0  14  112.59   15.40
  -5   0 -14  143.09   14.10
   5   0  14  152.98   22.50
  -5   0 -14  152.18   17.10
  -5   0 -14  134.29   17.10
   6   0  14   -0.70   10.40
  -6   0 -14    6.10    8.70
   6   0  14   22.10    7.20
   7   0  14    1.00   12.50
   7   0  14   -3.20    9.60
  -7   0 -14  -22.00   12.10
   8   0  14    9.50   15.00
   8  -1 -14   19.00    8.20
   8  -1 -14   39.70   17.00
   8   1 -14   10.20   12.20
   7  -1 -14   33.00   14.80
   6  -1 -14  157.38   15.30
   6  -1 -14  133.39   21.60
   6   1 -14  143.49   17.50
   5  -1 -14  127.99   17.70
   5  -1 -14  124.49   13.30
   5   1 -14  162.98   14.60
   5   1 -14  117.49   10.80
   4  -1 -14  427.86   27.70
   4  -1 -14  322.97   24.50
   4   1 -14  367.86   23.70
   4   1 -14  421.86   25.90
   3  -1 -14  144.79   15.50
   3  -1 -14  145.49   12.20
   3   1 -14  156.38   13.50
  -2  -1  14   84.09    7.80
   2  -1 -14   65.99    8.30
   2  -1 -14   62.09   11.10
   2   1 -14   62.29    9.70
  -2   1  14   73.29   10.30
   2   1 -14   50.19    8.20
   1  -1 -14   13.80    4.00
   1  -1 -14   15.00    3.20
  -1  -1  14   13.20    3.30
  -1   1  14   16.60    4.30
   1   1 -14   11.50    4.70
  -1   1  14   14.20    5.80
   1   1 -14   11.50    4.80
   0  -1 -14   76.39    8.40
   0  -1  14   44.80    8.30
   0  -1 -14   74.79    8.90
   0   1 -14   66.19    8.60
   0   1  14   62.79    8.50
   0   1 -14   57.59    8.80
   0   1  14   64.29    9.90
   1  -1  14   11.30    4.10
  -1  -1 -14   13.10    4.20
  -1  -1 -14   16.60    5.00
   1   1  14   14.70    4.00
  -1   1 -14   16.10    4.90
   1   1  14   10.60    6.20
  -1   1 -14   14.60    5.10
  -2  -1 -14   70.39   10.30
   2  -1  14   74.09    9.10
  -2   1 -14   97.69   11.30
  -2   1 -14   66.89    9.20
   2   1  14   55.89   10.10
   2   1  14   69.09    8.50
  -3  -1 -14  144.89   13.70
   3  -1  14  145.99   13.00
  -3   1 -14  134.19   14.10
   3   1  14  126.99   15.10
   3   1  14  130.99   13.70
  -4  -1 -14  481.65   29.80
  -4  -1 -14  457.75   31.70
   4  -1  14  480.95   32.30
   4   1  14  441.86   30.90
  -4   1 -14  420.16   31.20
  -4   1 -14  470.65   30.90
   4   1  14  449.66   32.60
   5  -1  14  180.28   15.60
  -5  -1 -14  159.78   17.40
  -5  -1 -14  130.99   14.90
  -5   1 -14  148.39   17.80
  -5   1 -14  106.09   18.60
   5   1  14  122.59   17.30
  -5   1 -14  142.49   15.10
   5   1  14  124.09   22.20
   6  -1  14  137.49   21.20
  -6  -1 -14  136.59   20.50
   6   1  14  185.68   24.50
  -6   1 -14  176.48   22.80
   6   1  14  140.89   14.30
  -7  -1 -14    8.50   10.80
   7  -1  14    6.20   12.90
  -7   1 -14   15.80   14.40
   7   1  14   -6.50    9.50
  -8  -1 -14  -23.00   16.10
   8  -1  14    6.70   16.90
   8   1  14    3.90   14.40
   7  -2 -14   18.70   16.90
   7  -2 -14    3.50    8.50
   7   2 -14    3.80    7.60
   6  -2 -14   88.79   14.10
   5  -2 -14   90.59   13.20
   5  -2 -14   91.39   12.10
   5   2 -14   91.69   12.70
   4  -2 -14    4.00    8.50
   4  -2 -14   13.40    5.40
   4   2 -14    4.70    3.60
   3  -2 -14   47.10    7.80
   3  -2 -14   48.70    9.10
   3   2 -14   44.50    8.00
  -3   2  14   61.59   11.50
  -2  -2  14   16.40    3.20
   2  -2 -14   15.60    5.70
   2  -2 -14    8.70    4.00
   2   2 -14   17.00    5.00
   2   2 -14   13.70    4.80
  -2   2  14   16.00    6.70
   1  -2 -14  125.49   12.10
   1  -2 -14   97.29   11.80
  -1  -2  14  124.99    9.70
   1   2 -14  125.29   11.70
   1   2 -14  109.99   11.90
  -1   2  14  115.69   11.90
   0  -2  14  383.96   25.60
   0  -2 -14  400.56   26.10
   0  -2 -14  384.66   26.00
   0   2 -14  418.86   25.70
   0   2 -14  389.56   26.30
   0   2  14  376.36   25.70
   0   2  14  391.76   27.10
  -1  -2 -14  120.39   12.00
   1  -2  14  121.19   11.30
  -1  -2 -14  102.39   12.10
  -1   2 -14  139.19   13.50
   1   2  14  117.89   11.90
  -1   2 -14  127.29   13.70
   1   2  14  127.09   11.70
  -2  -2 -14   11.50    3.50
   2  -2  14   16.80    4.90
  -2  -2 -14   15.20    5.30
  -2   2 -14   19.80    6.60
  -2   2 -14   15.10    5.60
   2   2  14   11.60    4.60
   3  -2  14   59.39   10.20
  -3  -2 -14   53.89   10.60
   3   2  14   53.79    9.20
   3   2  14   39.30    7.10
  -3   2 -14   65.89    9.40
  -3   2 -14   38.20    7.20
   4  -2  14   -2.10    6.90
  -4  -2 -14    2.40    6.40
  -4  -2 -14   -0.20    5.00
   4   2  14    4.90    6.80
  -4   2 -14   -2.60    5.50
  -4   2 -14    6.60    5.50
  -4   2 -14   -3.40    7.50
   4   2  14   -2.00    8.20
   5  -2  14   61.29   11.50
  -5  -2 -14   94.89   14.80
   5   2  14   85.79   11.60
  -5   2 -14   72.19   12.60
   5   2  14   87.59   12.80
  -5   2 -14  103.09   15.90
   6  -2  14   51.29   13.20
  -6  -2 -14   55.79   12.60
  -6   2 -14   56.09   12.40
   6   2  14   64.69   15.40
  -7  -2 -14    1.90   10.00
   7  -2  14   12.90   12.10
   7   2  14   17.00    9.90
   7   2  14   -6.30   13.90
  -8  -2 -14    5.80   15.10
   8  -2  14   -0.50   17.70
   8   2  14   24.80   18.40
   8   2  14   10.60   15.20
   8   3 -14   13.60   13.90
   7  -3 -14  151.08   27.50
   6  -3 -14  273.57   23.50
   5  -3 -14   15.80    7.50
   5  -3 -14    8.70   11.90
   4  -3 -14  115.49   14.90
   4  -3 -14  114.29   13.50
  -4   3  14  110.59   14.50
   3  -3 -14   73.89   11.00
  -3  -3  14   77.69    7.40
  -3   3  14   75.49   11.30
   3   3 -14   72.09    9.30
   2  -3 -14   16.20    5.90
   2  -3 -14   12.60    5.00
  -2  -3  14    7.70    3.20
  -2   3  14    7.50    7.00
   2   3 -14    6.00    5.10
   1  -3 -14  112.99   13.60
   1  -3 -14  101.29   10.80
  -1  -3  14   85.39   10.00
   1   3 -14   84.89   11.30
  -1   3  14   93.39   11.40
   0  -3 -14    1.20    4.00
   0  -3 -14    6.50    4.60
   0  -3  14   -1.80    3.90
   0   3 -14    1.80    3.70
   0   3  14    0.20    4.10
  -1  -3 -14   81.99   11.40
  -1  -3 -14   98.39   12.90
   1  -3  14   92.49   11.00
  -1   3 -14  104.39   13.30
  -1   3 -14   80.99   12.10
   1   3  14  107.09   11.20
   1   3  14   80.89   11.70
  -3  -3 -14   63.69    9.00
  -3  -3 -14   70.59    9.00
   3  -3  14   53.69   10.00
  -3   3 -14   83.79   11.80
  -3   3 -14   89.09   11.90
   3   3  14   63.79   10.90
  -3   3 -14   60.19    9.90
   3   3  14   76.99   11.10
   4  -3  14  125.19   15.00
  -4  -3 -14   98.29   14.00
  -4  -3 -14   93.19   15.10
  -4   3 -14   98.49   18.10
  -4   3 -14   92.99   13.20
   4   3  14  101.19   13.60
  -4   3 -14  105.99   17.70
   5  -3  14   -1.60    8.80
  -5  -3 -14   14.40    8.60
  -5  -3 -14   11.70    8.20
   5   3  14    2.30   10.50
  -5   3 -14   24.00   10.30
  -5   3 -14    9.90   10.40
   5   3  14  -10.30    8.80
   6  -3  14   56.89   14.00
   6   3  14   92.19   12.80
  -7  -3 -14    1.30   11.10
   7  -3  14    0.10   14.60
   7   3  14   19.70   13.20
   7   3  14  -17.80   10.40
   8  -3  14   -7.60   18.50
  -8  -3 -14    1.60   13.70
   8   3  14   14.30   20.60
   8   3  14   36.70   16.00
   8  -4 -14   39.30   24.20
   7  -4 -14   34.50   17.90
   6  -4 -14    4.50   12.90
   5  -4 -14    7.20   12.50
   4  -4 -14  107.29   14.80
   4  -4 -14  133.49   15.80
  -4   4  14  115.99   15.00
   3  -4 -14  140.39   13.00
  -3  -4  14  122.59    9.80
   3  -4 -14  105.89   14.20
  -3   4  14  126.99   16.70
   0  -4  14   26.20    5.30
   0  -4 -14   15.60    5.00
   0   4 -14   23.10    7.10
   0   4  14   23.80    7.80
  -1  -4 -14    7.10    5.10
  -1  -4 -14    9.90    7.10
   1   4  14    7.20    6.60
  -1   4 -14    5.60    6.40
   2  -4  14   19.20    7.20
  -2  -4 -14   25.20    7.40
  -2  -4 -14   21.10    6.80
  -2   4 -14   34.50   11.70
   2   4  14   25.90    7.70
  -2   4 -14    9.30    7.30
  -3  -4 -14  142.29   18.10
  -3  -4 -14  131.59   14.70
   3  -4  14  115.99   17.00
  -3   4 -14  137.09   23.70
   3   4  14  119.19   16.40
  -4  -4 -14  114.09   14.90
  -4  -4 -14  139.89   15.30
   4  -4  14  109.09   13.10
   4   4  14  104.49   16.20
  -4   4 -14  118.79   18.30
  -5  -4 -14    8.90   10.40
  -5  -4 -14   35.80    9.00
  -6  -4 -14    9.20    9.80
   6  -4  14   -3.80   12.10
  -6   4 -14   -2.50   10.60
   6   4  14    6.90   13.60
   7  -4  14    0.10   16.10
  -7  -4 -14   17.70   11.20
   7   4  14   14.00   13.10
   7   4  14   24.70   20.40
  -8  -4 -14   -2.70   13.80
   8  -4  14   -7.00   22.50
   8   4  14   -1.00   16.50
   8   4  14   26.70   23.60
   7  -5 -14   -5.80   23.30
   6  -5 -14    8.90   17.80
   5  -5 -14   26.80   13.10
   4  -5 -14   -0.30   10.10
  -4   5  14   10.70    8.90
  -3  -5  14    5.20    4.10
   3  -5 -14    1.90    8.40
   3  -5 -14   15.20    8.20
  -3   5  14    0.70    9.60
   2  -5 -14   12.80    6.40
  -2  -5  14    7.70    4.10
  -2   5  14    3.60    7.60
   1  -5 -14  100.59   13.50
  -1  -5  14   99.39   11.70
   1  -5 -14  106.79   13.20
   0  -5  14  575.24   39.00
   0  -5 -14  621.64   40.50
   0  -5 -14  601.34   41.80
   0   5  14  688.33   43.00
   0   5 -14  664.43   43.50
  -1  -5 -14  121.29   14.40
  -1  -5 -14  121.09   14.00
   1  -5  14  109.79   13.80
  -1   5 -14  125.49   17.00
   1   5  14  113.29   16.70
  -2  -5 -14   70.79   13.00
  -4  -5 -14   12.80   11.20
  -4  -5 -14    5.50    9.60
   5  -5  14   33.90   13.00
  -5  -5 -14   24.10    9.20
  -5  -5 -14   40.30   11.60
  -5   5 -14   48.40   13.60
   5   5  14   35.40   12.20
   7  -5  14  -22.70   18.00
   7   5  14    6.50   15.00
   7   5  14    9.70   20.50
   7  -6 -14   43.00   24.50
   7   6 -14   28.40   21.20
   6  -6 -14   18.30   21.10
   6   6 -14   25.70   18.30
   5  -6 -14   11.70   16.60
  -5   6  14   35.80   11.00
   5   6 -14   18.10   14.70
  -3  -6  14   17.30    5.60
   3  -6 -14    4.80    9.50
   3  -6 -14    6.50   10.90
   3   6 -14   15.20   13.80
  -3   6  14   12.30   11.90
   2  -6 -14  125.89   17.80
   2  -6 -14   97.49   20.60
   2   6 -14  135.19   18.10
   1  -6 -14   21.10    8.20
   1  -6 -14   32.70   10.30
  -1  -6  14   25.00    7.20
   1   6 -14   56.49   13.20
   0  -6 -14  330.87   30.20
   0  -6 -14  341.77   27.30
   0  -6  14  342.17   25.00
   0   6  14  356.46   30.60
   0   6 -14  357.36   31.60
  -1  -6 -14   21.00    9.00
  -1  -6 -14   32.10    9.00
   1  -6  14   37.30    8.80
  -1   6 -14   17.50   11.90
   1   6  14   26.40    9.50
  -2  -6 -14  139.69   23.30
   2  -6  14  167.28   13.60
  -2  -6 -14  138.69   18.20
   2   6  14  131.09   20.20
  -2   6 -14  119.89   20.50
   3  -6  14  -13.00    9.70
  -3  -6 -14  -17.00   11.20
  -3  -6 -14    8.00    8.60
  -3   6 -14   -9.80   15.90
   3   6  14   11.50   10.10
  -4  -6 -14    1.10    9.40
   4  -6  14    9.90   12.20
  -4   6 -14    5.10   14.60
   4   6  14   -0.20   12.10
  -6  -6 -14   19.80   12.70
   6  -6  14   22.10   18.90
  -7  -6 -14   43.70   14.20
   7  -6  14   43.20   23.00
   7   6  14  -39.50   24.70
   6  -7 -14  -22.70   22.80
   6   7 -14    5.20   16.80
   5  -7 -14   31.90   18.50
   5   7 -14   13.30   16.90
  -3  -7  14   -0.60    5.50
   3  -7 -14   20.40   13.50
  -3   7  14   -0.10   14.80
   3   7 -14  -23.50   15.10
  -2  -7  14   18.90    7.10
   2  -7 -14    1.90   10.90
   2  -7 -14   16.20   11.70
  -2   7  14   42.10   14.10
   2   7 -14   19.20   15.00
   1  -7 -14   42.90   12.20
  -1  -7  14   47.60    8.10
   1  -7 -14   47.40   12.80
  -1   7  14   37.40   13.10
   1   7 -14   45.60   15.40
   0  -7 -14   57.99   10.90
   0  -7  14   75.59   10.50
   0  -7 -14   60.59   14.50
   0   7  14   38.40   12.20
   0   7 -14   57.79   13.50
  -1  -7 -14   45.50   11.10
  -1  -7 -14   51.49   13.00
  -1   7 -14   65.69   17.50
   1   7  14   84.59   16.90
  -2  -7 -14    9.30   12.30
   2  -7  14    0.60   10.90
  -2  -7 -14   23.70   10.40
  -2   7 -14   -8.00   17.60
   2   7  14   28.80   13.40
  -3  -7 -14   -2.80   15.20
   3  -7  14   10.80   13.70
  -3  -7 -14    2.80    9.60
   3   7  14    5.00   15.20
  -3   7 -14   30.90   21.10
  -4  -7 -14   42.70   11.80
   4  -7  14   11.30   16.20
  -4  -7 -14   29.90   13.90
  -4   7 -14   41.00   18.50
  -4   7 -14   48.40   21.00
   4   7  14   43.00   14.90
   5  -7  14   19.30   19.40
  -5   7 -14   56.09   22.10
  -6  -7 -14   29.10   15.50
   6  -7  14   16.50   21.20
  -6   7 -14   12.40   23.00
   6   7  14  -25.70   20.30
  -6   7 -14   31.00   22.70
  -5   8  14   28.30   26.80
   4  -8 -14  -16.90   15.20
  -4   8  14   42.00   24.20
  -3  -8  14    7.00    8.40
   3  -8 -14   22.80   16.80
  -3   8  14   30.80   21.70
   3   8 -14   38.90   18.60
  -2  -8  14    2.40    9.00
   2  -8 -14   45.20   15.00
   2  -8 -14   20.90   14.30
  -2   8  14    5.70   17.00
   2   8 -14    1.40   17.20
  -1  -8  14   13.70   10.40
   1  -8 -14   22.70   11.30
   1  -8 -14    9.90   13.90
   1   8 -14   18.80   20.00
  -1   8  14    7.80   13.00
   0   8  14   18.90   14.70
   0   8 -14   20.80   17.80
  -1  -8 -14   26.10   15.10
  -1  -8 -14   -7.50    9.80
   1  -8  14   16.90   10.70
  -1   8 -14    5.90   20.60
   1   8  14    7.00   13.10
   2  -8  14  -10.80   12.80
  -2  -8 -14   18.20   11.50
  -2  -8 -14   -7.60   15.80
  -2   8 -14    2.00   21.20
   2   8  14    7.00   13.00
  -3  -8 -14   26.70   16.30
  -3  -8 -14   37.60   11.90
   3  -8  14    8.30   15.90
  -3   8 -14    2.10   24.40
  -4  -8 -14    1.00   16.70
   4  -8  14    2.10   18.70
  -4   8 -14   -9.50   24.80
   4   8  14    0.50   16.60
  -5  -8 -14   26.80   17.00
   5  -8  14    8.00   21.70
   5   8  14   44.00   20.90
  -5   8 -14   49.60   34.90
  -5   8 -14   20.60   28.90
   4   9 -14   10.00   27.00
  -4   9  14   15.20   30.70
  -3  -9  14   25.70   10.40
   3   9 -14   67.79   22.80
  -2  -9  14   23.80   14.30
   2   9 -14   56.49   22.60
   1  -9 -14   12.50   16.80
   1   9 -14   -2.80   21.50
   0  -9 -14   -5.40   16.30
   0  -9  14   -2.20   12.20
   0   9  14    5.80   17.10
   0   9 -14   30.20   22.70
  -1  -9 -14  -23.90   15.90
   1  -9  14   14.00   15.20
  -1  -9 -14   25.10   19.50
   1   9  14  -12.10   15.40
  -2  -9 -14  -24.50   15.80
   2  -9  14   25.70   16.90
  -2  -9 -14  -25.20   16.80
   2   9  14   46.50   17.90
  -2   9 -14    3.90   24.40
  -3  -9 -14   33.70   21.20
  -3   9 -14   37.80   26.00
  -4  -9 -14   12.40   24.00
   4  -9  14    9.00   22.50
  -4   9 -14   14.80   32.40
  -2 -10  14  230.48   22.40
  -1 -10  14    8.90   16.70
  -1  10  14    2.50   26.60
   1  10 -14  -40.80   36.00
   0 -10  14   68.79   17.90
   1 -10  14   13.40   18.30
   1  10  14  -16.70   20.50
   2 -10  14  -10.90   19.20
   8   0 -15   -3.80   16.50
   7   0 -15    2.10    5.70
   7   0 -15   15.40   16.20
   6   0 -15   -2.70    8.60
   6   0 -15    0.10    4.50
   5   0 -15  259.27   20.70
   5   0 -15  258.57   18.50
   4   0 -15   47.10    6.00
   4   0 -15   55.69    8.70
   3   0 -15    5.90    5.30
   2   0 -15  140.39   13.40
  -2   0  15  111.49   11.80
   2   0 -15  151.28   11.60
  -1   0  15   32.20    5.40
   1   0 -15   27.60    4.80
   1   0 -15   28.90    5.10
   0   0 -15   -6.50    3.50
   0   0  15   -7.40    4.60
   0   0  15    2.20    3.50
   1   0  15   52.09    8.70
   1   0  15   45.00    8.60
  -1   0 -15   39.70    7.20
  -1   0 -15   28.00    5.90
  -2   0 -15  157.78   16.20
   2   0  15  174.58   16.00
   2   0  15  159.48   13.70
  -2   0 -15  168.78   15.40
  -3   0 -15    0.90    4.90
   3   0  15    0.30    4.40
   3   0  15    2.50    6.60
   4   0  15   98.29   14.10
   4   0  15   56.79   12.80
  -4   0 -15   61.99    9.90
  -4   0 -15   80.79   12.90
   5   0  15  364.26   28.60
   5   0  15  318.57   21.90
  -5   0 -15  290.87   22.40
  -5   0 -15  282.37   26.40
   7   0  15    0.50   11.00
   7   0  15    6.60   12.70
  -7   0 -15   -1.20   12.50
   8   0  15   15.30   16.80
   8   1 -15    6.40   17.30
   7  -1 -15   50.99   15.60
   7   1 -15   43.90   12.60
   6  -1 -15   33.20    6.80
   6  -1 -15   27.90   13.90
   6   1 -15   18.40    7.00
   5  -1 -15  208.18   23.40
   5  -1 -15  160.18   16.40
   5   1 -15  163.78   17.90
   4  -1 -15  235.38   21.70
   4  -1 -15  244.78   17.90
   4   1 -15  204.48   16.40
   4   1 -15  226.88   19.50
   3  -1 -15  152.78   16.50
   3  -1 -15  157.68   13.00
   3   1 -15  150.08   14.20
   3   1 -15  125.79   12.00
   2  -1 -15   -5.60    4.00
  -2  -1  15    1.40    3.10
   2  -1 -15   -2.00    3.80
   2   1 -15   -3.80    4.70
   2   1 -15   -1.60    4.40
  -2   1  15   -2.50    4.80
  -1  -1  15   22.70    4.20
   1  -1 -15   33.70    5.70
   1  -1 -15   35.90    6.90
   1   1 -15   29.30    5.20
  -1   1  15   34.50    5.70
  -1   1  15   33.50    5.60
   1   1 -15   24.60    4.70
   0  -1 -15   -0.80    4.40
   0  -1  15    2.70    3.10
   0  -1 -15   -1.10    4.80
   0   1  15    1.70    5.30
   0   1  15    1.50    3.90
   0   1 -15    3.90    4.10
   0   1 -15    0.50    4.10
  -1  -1 -15   32.00    6.40
   1  -1  15   29.00    6.00
   1   1  15   32.50    5.50
  -1   1 -15   33.20    5.90
  -1   1 -15   39.70    6.40
  -2  -1 -15   -3.80    4.40
  -2  -1 -15    1.00    5.50
   2  -1  15    0.20    3.70
   2   1  15   -2.00    5.00
  -2   1 -15   -7.80    4.20
  -2   1 -15    1.20    5.10
  -3  -1 -15  138.39   15.10
   3  -1  15  143.09   14.20
  -3  -1 -15  158.38   15.40
  -3   1 -15  166.78   17.40
  -3   1 -15  149.09   15.70
   3   1  15  137.49   17.50
   3   1  15  126.59   13.90
   4  -1  15  276.57   22.10
  -4  -1 -15  246.88   21.70
  -4  -1 -15  256.47   20.30
  -4   1 -15  226.98   20.70
   4   1  15  254.37   25.20
  -4   1 -15  271.27   21.80
   4   1  15  271.77   21.40
  -5  -1 -15  195.68   21.20
  -5  -1 -15  203.38   17.40
  -5   1 -15  225.68   18.70
   5   1  15  221.88   23.50
  -5   1 -15  159.58   21.70
   7  -1  15   52.39   14.60
   7   1  15   35.70   11.60
   7   1  15   21.80   14.00
   8   1  15   24.10   17.40
   8  -2 -15    1.40   10.20
   8  -2 -15   44.60   13.70
   8   2 -15   12.20   11.50
   6  -2 -15    8.50   11.20
   6  -2 -15    8.70    6.80
   6   2 -15   23.40    9.70
   5  -2 -15   34.80   11.70
   4  -2 -15  119.89   19.60
   4  -2 -15  115.29   12.80
   4   2 -15  119.79   10.70
   4   2 -15   89.59   17.00
   3  -2 -15    4.20    6.70
   3   2 -15    4.40    6.20
  -3   2  15    4.00    4.50
   2  -2 -15  166.08   13.40
  -2  -2  15  143.59   11.50
   2  -2 -15  170.48   17.20
   2   2 -15  144.69   14.90
  -2   2  15  118.19   14.70
   2   2 -15  139.89   12.40
   1  -2 -15  161.48   16.20
   1  -2 -15  152.78   12.90
   1   2 -15  118.09   11.40
   1   2 -15  129.19   15.50
  -1   2  15  144.19   15.20
   0  -2  15   76.39    9.30
   0  -2 -15   91.29   10.00
   0   2 -15   76.49   12.40
   0   2 -15   67.69   10.40
   0   2  15   66.89    9.10
   0   2  15   88.49   10.70
  -1  -2 -15  133.89   12.70
  -1  -2 -15  133.89   15.70
   1  -2  15  128.89   12.40
   1   2  15  129.09   13.40
  -1   2 -15  115.99   13.30
   1   2  15  141.69   12.40
  -1   2 -15  112.59   15.50
  -2  -2 -15  147.89   15.80
   2  -2  15  148.69   14.10
  -2   2 -15  160.38   15.80
   2   2  15  141.39   13.30
   2   2  15  166.18   16.10
  -3  -2 -15    9.20    5.60
   3  -2  15   10.90    6.60
  -3  -2 -15   10.10    6.20
  -3   2 -15   13.70    6.30
  -3   2 -15   13.50    6.70
   3   2  15   11.60    7.40
   3   2  15    9.30    5.20
   4  -2  15   98.29   16.00
  -4  -2 -15   97.79   13.60
  -4  -2 -15  119.79   14.80
   4   2  15  119.79   15.00
  -4   2 -15  108.79   18.60
   4   2  15  123.59   18.60
  -4   2 -15  136.29   19.20
  -4   2 -15  109.79   15.70
   5  -2  15   34.20    9.60
  -5  -2 -15   32.90   10.30
  -5   2 -15   34.00    8.10
   5   2  15   21.90   10.70
  -5   2 -15   10.10   11.00
  -5   2 -15   19.50   10.30
   6  -2  15   21.60   10.00
  -6  -2 -15    9.90    9.60
   6   2  15   15.10   11.20
   6   2  15   26.10   10.90
  -6   2 -15   -5.40   12.00
   7  -2  15    9.20   14.20
  -7  -2 -15   14.00   11.10
   7   2  15    8.70   11.60
   7   2  15   18.40   15.00
   8  -3 -15   43.70   21.80
   7  -3 -15    2.90   10.80
   7   3 -15   10.00   16.90
   6  -3 -15  108.29   21.70
   4  -3 -15  181.48   18.40
   4  -3 -15  256.77   21.60
  -4   3  15  220.18   19.50
   3  -3 -15    4.10    8.50
  -3   3  15    1.30    6.20
   3   3 -15    4.10    4.90
   2  -3 -15   98.09   13.30
  -2  -3  15   96.09    9.60
   2   3 -15   84.49   10.70
  -2   3  15  117.89   13.30
   1  -3 -15   73.69   15.50
  -1  -3  15   67.79   10.20
  -1   3  15  105.89   12.80
   1   3 -15   83.89   10.40
   0  -3 -15   26.90    5.80
   0  -3  15   29.60    5.50
   0   3  15   20.00    6.00
   0   3 -15   29.00    8.10
   0   3 -15   20.50    6.30
   1  -3  15  111.29   11.00
  -1  -3 -15   96.39   14.80
  -1   3 -15  110.39   16.40
   1   3  15  123.29   16.30
   1   3  15  111.39   12.10
  -1   3 -15  146.49   13.80
   2  -3  15  103.99   12.30
  -2  -3 -15  113.89   15.40
  -2  -3 -15   85.89   12.70
   2   3  15  117.79   17.20
  -2   3 -15  130.79   15.80
   2   3  15   81.99   12.00
  -2   3 -15  129.19   13.90
  -3  -3 -15   10.60    6.40
   3  -3  15   11.60    6.80
  -3  -3 -15    9.00    5.50
   3   3  15   22.30    9.20
  -3   3 -15   11.60    8.90
  -3   3 -15    5.20    6.60
   3   3  15   16.30    8.10
  -4  -3 -15  207.18   18.70
   4  -3  15  153.68   15.10
  -4  -3 -15  195.68   20.90
  -4   3 -15  218.48   21.90
  -4   3 -15  197.38   22.30
   4   3  15  186.58   23.30
   4   3  15  193.98   19.50
  -4   3 -15  150.68   21.80
  -5  -3 -15  104.99   19.40
   5   3  15  168.28   12.90
   6  -3  15   26.70   12.90
  -6  -3 -15   -5.80    9.00
  -6   3 -15    8.50    8.80
   6   3  15    2.90   14.70
   6   3  15   -7.50   10.80
   7  -3  15   10.50   14.60
  -7  -3 -15  -21.20   12.20
   7   3  15    4.50   12.60
   7   3  15   -6.20   15.70
   8  -3  15    4.70   18.70
   8   3  15    7.50   16.60
   8   3  15   -1.00   20.30
   7  -4 -15   -3.10   20.50
   6  -4 -15   42.40   16.10
   6  -4 -15   39.40   10.70
   5  -4 -15   30.70   11.30
   5  -4 -15   41.70   10.30
   4  -4 -15    7.00   10.60
   4  -4 -15   13.80    7.30
  -4   4  15    1.00    8.60
  -3  -4  15   22.70    5.40
   3  -4 -15   30.90    6.40
   3  -4 -15   31.00    6.70
  -3   4  15   39.70    8.80
   2  -4 -15   55.19   10.30
   2  -4 -15   37.60    7.50
  -2  -4  15   42.80    5.20
   2   4 -15   36.60    7.50
  -2   4  15   49.99   10.00
   1  -4 -15   96.99   11.10
  -1  -4  15   91.49   11.50
   1  -4 -15   84.29   12.20
   1   4 -15   73.39   11.90
  -1   4  15   87.49   17.00
   0  -4 -15  144.99   14.50
   0  -4  15  194.18   15.80
   0  -4 -15  158.58   16.00
   0   4  15  196.18   18.70
   0   4 -15  183.88   17.30
  -1  -4 -15   95.99   13.30
  -1  -4 -15  115.19   11.30
   1   4  15  135.79   16.60
  -2  -4 -15   37.10    7.30
   2  -4  15   34.90    9.50
   2   4  15   44.40    8.40
   2   4  15   38.60    8.30
  -2   4 -15   29.80    8.40
   3  -4  15   79.19   14.80
  -3  -4 -15  100.09   16.90
  -3   4 -15  116.39   16.00
  -3   4 -15  118.79   21.30
   4  -4  15   20.10   10.10
  -4  -4 -15   37.20    8.50
  -4  -4 -15   33.90   10.10
   4   4  15   24.60    9.60
  -4   4 -15   13.50   14.70
   5   4  15   91.89   12.60
  -6  -4 -15   42.70   11.60
   6  -4  15   24.80   13.60
   6   4  15   57.29   11.90
  -6   4 -15   29.30   14.80
   6   4  15   45.20   17.40
   7  -4  15   -0.50   18.10
   7   4  15    9.50   13.30
   7   4  15    3.80   19.90
   7  -5 -15   13.70   23.90
   6  -5 -15   21.10   18.80
   5  -5 -15   60.19   16.00
  -5   5  15   37.50   12.10
   4  -5 -15   72.49   11.70
   4  -5 -15   78.49   15.50
  -4   5  15  114.49   18.50
   3  -5 -15   18.80    9.30
   3  -5 -15    4.10    9.90
  -3  -5  15   -0.10    4.10
  -3   5  15   11.40   11.40
   2  -5 -15    1.80    8.30
  -2  -5  15    2.30    6.30
   2  -5 -15    4.60    8.20
  -1  -5  15  398.16   26.20
   1  -5 -15  334.47   29.30
   1  -5 -15  384.26   28.10
  -1   5  15  420.76   30.90
  -1  -5 -15  318.47   29.10
   1  -5  15  412.36   27.50
  -1  -5 -15  364.56   26.80
  -3  -5 -15  137.39   18.70
   4  -5  15   71.09   14.10
  -4  -5 -15   80.89   12.70
  -4   5 -15   94.09   19.10
   4   5  15   80.59   14.20
  -5  -5 -15   39.80   14.20
  -5  -5 -15   49.70   11.00
   5  -5  15   26.00   14.30
   5   5  15   48.50   15.90
  -5   5 -15   27.80   14.50
   5   5  15   27.20   11.80
   7  -5  15   -1.40   19.80
  -7  -5 -15   -0.30   12.50
   7   5  15   19.60   16.20
   7   5  15  -11.40   21.80
   6  -6 -15   -6.40   21.50
   6   6 -15    6.60   21.80
   5  -6 -15    1.70   16.70
   5   6 -15   19.80   18.40
  -5   6  15   29.30   12.20
   4  -6 -15   14.00   10.60
   4  -6 -15   31.50   13.80
   2  -6 -15   21.80    9.20
  -2  -6  15   16.70    6.80
   2  -6 -15   20.50   11.20
   2   6 -15   16.80   12.50
  -2   6  15   24.20   10.90
   1  -6 -15  205.88   24.60
  -1  -6  15  182.98   17.00
   1  -6 -15  234.78   22.00
  -1   6  15  244.78   25.70
   1   6 -15  251.37   26.70
   0  -6 -15   39.50    9.00
   0  -6 -15   38.70   11.90
   0  -6  15   27.30    6.80
   0   6 -15   33.50   11.20
   0   6  15   45.20   11.20
  -1  -6 -15  216.18   27.30
   1  -6  15  223.48   21.50
  -1  -6 -15  235.78   23.50
   1   6  15  240.18   24.00
  -1   6 -15  204.28   27.30
  -2  -6 -15   17.40   10.40
  -2  -6 -15   13.70    8.80
   2   6  15   34.00   11.70
  -2   6 -15   32.00   13.50
   3  -6  15    4.80   10.10
  -3  -6 -15   20.00    9.70
  -3  -6 -15   -1.60   12.30
  -3   6 -15   13.20   15.20
  -3   6 -15    0.50   16.60
   3   6  15    6.70   12.10
   4  -6  15   14.00   14.10
  -4  -6 -15   -3.20   15.60
  -4  -6 -15    0.10   10.30
  -4   6 -15   -5.00   19.60
   4   6  15   10.50   13.90
  -4   6 -15    5.60   17.90
   5  -6  15   15.30   15.80
  -5  -6 -15   -0.80   10.90
  -5  -6 -15   39.60   14.70
   5   6  15    1.10   15.20
  -5   6 -15   10.50   17.00
  -5   6 -15   10.60   19.80
   6  -6  15   51.39   20.40
   6  -7 -15   -3.10   24.00
   6   7 -15    8.10   18.70
   4  -7 -15   11.70   13.90
   4  -7 -15    9.10   16.50
  -4   7  15   14.30   18.40
   3  -7 -15   32.30   13.00
  -3  -7  15   39.50    8.20
  -3   7  15   74.99   16.70
   3   7 -15   64.19   19.80
   2  -7 -15   14.20   11.90
  -2  -7  15   15.40    7.80
   2  -7 -15   17.50    9.90
   2   7 -15   39.00   15.70
  -2   7  15   11.60   14.20
   1  -7 -15   14.60   10.20
   1  -7 -15  -12.50   11.60
  -1  -7  15   18.20    8.70
   1   7 -15   33.80   14.10
  -1   7  15   23.00   14.40
   0  -7 -15    7.90   10.10
   0   7  15   11.90   12.40
   0   7 -15   25.10   15.90
   1  -7  15   63.79   12.00
  -1  -7 -15   39.50   11.60
  -1  -7 -15   24.30   12.20
   1   7  15   32.80   12.40
  -1   7 -15   64.89   18.70
  -2  -7 -15    7.30   10.10
  -2  -7 -15   13.50   13.50
   2  -7  15   21.50   11.00
   2   7  15   14.80   12.80
  -2   7 -15   11.80   19.80
   3  -7  15   42.00   13.80
  -3  -7 -15   52.59   18.90
   3   7  15   37.40   13.40
  -3   7 -15   81.89   25.40
  -4  -7 -15   11.20   14.70
   4  -7  15   34.20   17.50
  -4   7 -15    5.30   26.50
   4   7  15   11.70   14.50
  -4   7 -15   16.80   20.20
  -5  -7 -15   40.50   14.20
   5  -7  15   29.50   20.10
  -5  -7 -15   -6.90   13.60
  -5   7 -15    7.20   23.90
  -5   7 -15    7.70   27.50
   6  -7  15    7.80   22.20
  -6   7 -15  -12.90   24.30
   6   7  15  -32.70   22.40
  -6   7 -15   17.50   24.00
   5   8 -15  -35.60   20.60
  -5   8  15   -0.80   22.50
   4  -8 -15   -2.40   20.80
  -4   8  15  -21.00   25.40
   3  -8 -15   20.90   15.90
   3  -8 -15   15.60   14.60
  -3  -8  15   25.10    9.60
  -3   8  15   39.20   24.80
   3   8 -15  -15.00   16.90
  -2  -8  15   32.80    8.90
   2  -8 -15   26.00   14.20
   2   8 -15   33.90   18.60
  -2   8  15   34.40   19.90
   1  -8 -15   61.39   13.60
   1  -8 -15   36.00   14.10
  -1  -8  15   24.70   10.80
   1   8 -15   28.60   18.90
  -1   8  15   63.59   17.80
   0  -8 -15   13.00   10.80
   0  -8 -15   11.10   12.90
   0   8 -15    2.00   19.90
   0   8  15    3.30   13.20
   1  -8  15   31.80   13.20
  -1  -8 -15   40.40   18.20
  -1  -8 -15   57.99   12.60
   1   8  15   39.40   16.20
  -1   8 -15   14.90   20.40
  -2  -8 -15   44.30   12.40
   2  -8  15   61.29   16.20
  -2  -8 -15   45.10   18.50
  -2   8 -15   35.50   24.40
   3  -8  15   56.99   18.80
  -3  -8 -15   27.50   18.50
   3   8  15   22.10   16.80
  -3   8 -15   -0.80   23.20
   4  -8  15   24.50   19.00
  -4  -8 -15   13.00   19.20
  -4   8 -15    2.10   24.20
  -4   8 -15   25.40   27.00
   5  -8  15   35.50   20.80
  -5  -8 -15    0.70   19.80
   5   8  15   19.10   23.60
  -5   8 -15  -13.80   29.50
  -5   8 -15   -4.00   36.70
  -3  -9  15  108.89   19.30
   3   9 -15   98.29   26.00
  -2  -9  15   44.90   13.30
   1  -9 -15    3.30   19.80
   1   9 -15   31.00   22.30
  -1   9  15   -3.70   17.80
   0  -9  15   24.40   14.80
   0  -9 -15   19.80   22.10
   0   9  15    8.00   16.00
   0   9 -15   73.49   25.50
   1  -9  15    0.30   15.90
  -1  -9 -15   10.90   14.70
  -1   9 -15   93.39   24.90
   1   9  15   71.99   19.40
  -2  -9 -15   37.40   20.80
  -2   9 -15   82.59   28.40
   3  -9  15  -23.30   20.10
  -3  -9 -15  -17.80   17.20
  -3  -9 -15   -5.10   23.30
   3   9  15  -40.10   23.50
  -3   9 -15   25.00   28.60
  -1 -10  15    9.60   17.40
   0 -10  15   26.30   18.80
   0  10  15   10.20   28.70
   1 -10  15  -11.80   18.90
   8   0 -16  406.66   42.20
   7   0 -16   22.10   15.20
   7   0 -16   16.90    5.60
   6   0 -16   28.90   12.80
   6   0 -16   22.80    6.10
   5   0 -16  217.18   22.70
   5   0 -16  201.18   16.00
   4   0 -16  181.88   14.90
   4   0 -16  190.78   20.30
   3   0 -16  100.19   15.70
   3   0 -16   95.89   10.10
   2   0 -16    6.40    5.30
   2   0 -16    6.70    3.20
  -2   0  16   12.10    5.00
   1   0 -16   14.40    5.00
   1   0 -16   16.40    6.80
  -1   0  16   16.50    4.70
   0   0 -16   34.50    6.30
   0   0  16   41.60    6.30
   0   0 -16   33.30    6.80
   1   0  16   13.70    4.10
   1   0  16   19.60    6.30
  -1   0 -16   19.60    5.20
   3   0  16  100.39   18.20
  -3   0 -16   94.29   14.20
  -3   0 -16   95.79   15.70
   3   0  16  108.69   14.00
   4   0  16  171.98   19.60
  -4   0 -16  211.28   20.70
  -4   0 -16  184.38   19.10
   5   0  16  211.88   17.90
  -5   0 -16  211.98   22.80
  -5   0 -16  231.28   19.80
  -6   0 -16   35.60   11.30
   6   0  16   36.30   13.60
   6   0  16   21.50   11.20
   7   0  16   28.50   17.30
  -7   0 -16   -2.10   13.20
   7   0  16   14.70   13.80
   8   0  16  -23.30   16.40
   6  -1 -16    7.80   12.90
   6   1 -16   27.50   10.40
   5  -1 -16   13.60    9.50
   5   1 -16   15.60    8.90
   5   1 -16   15.10    5.80
   4  -1 -16  206.08   17.00
   4  -1 -16  193.88   22.30
   4   1 -16  214.98   21.70
   4   1 -16  192.98   15.50
   3  -1 -16  215.78   17.70
   3  -1 -16  242.48   22.00
   3   1 -16  205.88   17.20
   3   1 -16  216.68   20.40
   2  -1 -16   12.50    6.00
   2  -1 -16   24.40    6.30
   2   1 -16    3.30    4.10
   2   1 -16   15.30    7.40
   1  -1 -16   27.60    5.70
  -1  -1  16   34.50    5.80
   1  -1 -16   24.20    5.00
   1   1 -16   21.40    6.80
  -1   1  16   32.60    6.30
  -1   1  16   36.30    7.90
   0  -1  16    4.10    3.90
   0  -1 -16   -1.70    5.10
   0   1  16    7.60    4.40
   0   1  16    5.50    4.00
   0   1 -16    8.10    6.00
   0   1 -16    7.90    4.80
   1  -1  16   44.30    7.50
  -1  -1 -16   30.00    5.60
  -1  -1 -16   28.30    5.90
   1   1  16   16.70    4.70
  -1   1 -16   20.80    6.20
  -3  -1 -16  225.28   19.40
   3  -1  16  219.18   20.00
  -3  -1 -16  223.28   20.50
  -3   1 -16  200.98   19.10
   3   1  16  219.18   22.20
   3   1  16  226.58   19.70
  -3   1 -16  226.68   20.30
   4  -1  16  205.58   20.00
  -4  -1 -16  208.68   20.00
  -4  -1 -16  195.88   20.20
  -4   1 -16  187.68   20.40
   4   1  16  221.98   20.70
  -4   1 -16  235.08   22.50
   5   1  16   61.19   10.80
  -6  -1 -16   32.90   10.50
   6  -1  16   44.60   12.40
   6   1  16   15.00   12.90
   6   1  16   12.10    8.90
  -6   1 -16   -9.70   11.40
   7  -1  16   36.50   16.00
   7   1  16   17.80   12.00
   8  -1  16   -8.50   18.10
   8   1  16   18.30   19.10
   8   1  16  -18.70   17.60
   8  -2 -16  -15.60   14.80
   8  -2 -16   -0.70    9.70
   5  -2 -16  139.49   14.70
   4  -2 -16   17.10   10.90
   4   2 -16   33.10    5.60
   4   2 -16   35.10    7.50
  -3  -2  16  161.18   12.00
   3  -2 -16  111.19   19.60
   3  -2 -16  146.79   14.30
  -3   2  16  127.49   17.90
   3   2 -16  136.69   13.20
   3   2 -16  141.29   16.10
   2  -2 -16   77.89   14.60
   2  -2 -16   78.49   10.50
  -2  -2  16   64.29   10.10
   2   2 -16   69.59   10.30
  -2   2  16   75.19   10.70
   2   2 -16   70.89   13.10
   1  -2 -16   47.80    8.00
   1  -2 -16   40.20    6.80
  -1  -2  16   45.10    6.60
  -1   2  16   48.30    7.70
   1   2 -16   35.60    6.50
   1   2 -16   45.60    8.20
   0  -2  16    1.60    4.60
   0  -2 -16    0.60    4.90
   0  -2 -16   -0.70    5.60
   0   2 -16   -8.00    5.70
   0   2 -16   -5.10    5.60
   0   2  16   -2.00    4.70
   0   2  16    1.00    4.00
  -1  -2 -16   34.50    7.20
  -1   2 -16   49.60    9.20
   1   2  16   49.70    9.30
   1   2  16   64.59   13.30
  -1   2 -16   60.09   11.30
  -2  -2 -16   58.59    8.80
  -2  -2 -16   83.19   13.30
   2  -2  16   73.09   10.80
   2   2  16   73.39   10.60
  -2   2 -16   54.49    7.60
  -2   2 -16   75.29   15.30
   2   2  16   85.89   15.40
   3  -2  16  162.68   17.20
  -3  -2 -16  163.28   17.00
  -3  -2 -16  175.68   18.20
   3   2  16  227.38   20.40
  -3   2 -16  159.38   16.50
   3   2  16  189.68   17.60
  -3   2 -16  192.58   19.90
  -4  -2 -16   45.10   10.10
  -4  -2 -16   39.60    8.60
  -4   2 -16   29.30    8.90
  -4   2 -16   59.29   11.30
   4   2  16   28.10    9.00
   4   2  16   30.40   10.00
  -4   2 -16   40.70    9.60
  -5  -2 -16   56.49    9.20
   5  -2  16   39.60    9.70
  -5  -2 -16   73.39   12.10
  -5   2 -16   67.39   13.60
  -5   2 -16   62.89   14.20
   5   2  16   70.39   11.00
   6  -2  16   48.40   12.50
  -6  -2 -16   46.30   11.40
   6   2  16   15.10    9.80
  -6   2 -16   23.60   11.50
   6   2  16   30.80   13.40
   7  -2  16   17.40   15.90
  -7  -2 -16   -9.90   11.20
   7   2  16   11.70   12.60
   7   2  16  -13.60   16.80
  -8  -2 -16   11.20   16.40
   8  -2  16   -8.20   18.60
   8   2  16   23.90   19.40
   8   2  16    1.10   15.50
   5  -3 -16    1.60    7.80
   5  -3 -16   31.60   11.80
   4  -3 -16   52.79    8.80
   3  -3 -16   42.90    7.60
  -3  -3  16   46.40    7.90
  -3   3  16   66.19   11.40
   3   3 -16   51.79    7.90
  -1  -3  16  114.79   11.70
   1  -3 -16   99.69   12.30
   1   3 -16  117.29   17.00
  -1   3  16  119.69   15.40
   0  -3  16   20.10    5.90
   0  -3 -16   23.50    5.70
   0   3 -16   12.20    5.70
   0   3  16   28.70    8.30
   1  -3  16   85.29   12.10
  -1  -3 -16   75.09   12.70
   1   3  16  109.59   13.20
   1   3  16  104.49   15.50
  -3  -3 -16   52.29   11.20
  -3  -3 -16   77.39    9.70
   3  -3  16   25.60   10.00
   3   3  16   49.20   10.40
   3   3  16   63.99   10.60
  -3   3 -16   48.40    9.70
  -4  -3 -16   60.29   10.60
  -4  -3 -16   95.69   17.30
   4  -3  16   97.59   13.40
  -4   3 -16   73.49   12.80
  -4   3 -16   94.99   15.70
   5  -3  16    3.40   10.30
  -5  -3 -16    4.20    9.10
   5   3  16   19.20    6.70
  -5   3 -16    4.60   12.30
   6  -3  16   -0.80   11.30
  -6  -3 -16  -14.00    9.30
   6   3  16   -2.40   10.60
  -6   3 -16    0.60   10.20
  -6   3 -16    1.50   12.60
   6   3  16    6.30   12.10
   7  -3  16   32.20   15.30
   7   3  16   26.30   14.60
   7   3  16   27.10   19.80
   7  -4 -16   -0.90   22.00
   7  -4 -16   -3.80   12.00
   6  -4 -16   12.60   10.30
   6  -4 -16   30.50   17.00
   5  -4 -16    3.70    8.20
   5  -4 -16   -9.00   13.10
   4  -4 -16   43.90    9.30
   4  -4 -16   42.20   10.70
  -4   4  16   51.79   13.10
  -3  -4  16   -1.60    4.00
   3  -4 -16  -11.10    6.50
  -3   4  16    7.10    7.30
  -2  -4  16   11.90    6.10
   2  -4 -16   -1.10    6.90
   2  -4 -16   13.30    5.90
  -2   4  16   16.90   10.00
   1  -4 -16  441.06   33.00
  -1  -4  16  474.25   30.70
   1  -4 -16  443.86   31.20
   1   4 -16  470.35   32.40
  -1   4  16  516.75   34.00
   0  -4 -16  651.53   40.80
   0  -4 -16  558.84   41.20
   0  -4  16  588.34   39.30
   0   4  16  717.73   42.80
   0   4 -16  661.93   41.10
   1  -4  16  459.25   30.50
  -1  -4 -16  450.35   30.90
  -1  -4 -16  378.16   30.40
  -1   4 -16  439.26   34.30
  -1   4 -16  528.75   32.50
   1   4  16  470.25   33.50
  -2  -4 -16   68.89   10.40
  -4  -4 -16   62.49   10.60
   4   4  16   61.79   10.80
   4   4  16   41.20   12.60
  -4   4 -16   38.90   12.10
  -5  -4 -16   19.90   14.30
   5  -4  16   -4.20   11.60
   5   4  16   30.60   12.90
  -5   4 -16   18.80   16.90
  -6  -4 -16   23.00   11.30
   6  -4  16   22.70   14.90
   6   4  16   36.50   13.50
   6   4  16   16.00   21.20
  -6   4 -16   40.80   12.90
   7  -4  16    2.80   17.00
   7   4  16   33.00   15.60
   7   4  16   -0.90   21.10
   7  -5 -16   24.80   28.00
   6  -5 -16   13.90   19.30
   5  -5 -16   46.70   17.00
   5  -5 -16   15.10   11.90
  -5   5  16   24.10   12.00
   4  -5 -16   12.60   14.20
   4  -5 -16   27.00   10.30
  -4   5  16   39.70   11.40
   3  -5 -16   21.00   10.50
  -3  -5  16   15.00    5.10
   3  -5 -16   21.50    9.10
  -2  -5  16  -10.50    6.90
   2  -5 -16    6.50    8.20
   2  -5 -16   -4.90    7.90
  -2   5  16   -3.40    9.20
  -1  -5  16  176.88   16.50
   1  -5 -16  172.18   21.70
   1  -5 -16  167.28   18.60
   0  -5 -16   97.49   18.20
   0  -5 -16   90.39   15.60
   0  -5  16   97.09   12.80
  -1  -5 -16  160.98   19.30
  -1  -5 -16  177.28   21.40
   1  -5  16  167.68   18.50
  -1   5 -16  215.58   24.90
   1   5  16  163.58   21.90
  -2  -5 -16   20.40    6.90
  -2  -5 -16    8.60    8.10
  -2   5 -16   14.90   10.90
   2   5  16    0.00    9.70
  -2   5 -16   -8.20   11.60
  -3  -5 -16   24.90    9.60
  -3  -5 -16    3.90    9.90
   3  -5  16    8.00    9.60
  -3   5 -16   13.40   13.00
   3   5  16   30.50   11.40
  -3   5 -16    8.10   13.20
  -4  -5 -16  188.18   22.50
   5  -5  16   26.70   13.80
  -5  -5 -16   56.49   16.30
  -5  -5 -16   52.09   12.70
  -5   5 -16   51.79   17.90
   5   5  16   38.60   16.60
   6   5  16    8.30   19.10
  -6   5 -16   43.10   19.10
   7  -5  16    6.00   19.20
   7   5  16   35.10   17.20
   6  -6 -16    2.10   23.10
   6  -6 -16  -21.70   15.40
   6   6 -16    1.70   23.30
   5  -6 -16   29.20   13.80
   5  -6 -16    8.70   18.60
  -5   6  16   10.30   14.20
   4  -6 -16   14.70   14.00
  -4   6  16   37.70   15.50
   2  -6 -16   88.99   15.40
   2  -6 -16   75.69   12.90
  -2  -6  16   84.79   13.10
  -2   6  16   88.79   16.30
   2   6 -16   81.49   16.50
   1  -6 -16   40.10   11.10
   1  -6 -16   35.90    9.60
  -1  -6  16   47.20    8.40
  -1   6  16   42.90   11.20
   1   6 -16   53.79   12.90
   0  -6 -16    4.00    8.10
   0  -6 -16    0.60    8.50
   0  -6  16    6.60    7.90
   0   6 -16    5.80   12.10
   0   6  16   -3.20    9.20
  -1  -6 -16   54.39   10.20
  -1  -6 -16   33.10   10.50
   1  -6  16   38.20   11.40
  -1   6 -16   40.80   13.90
   1   6  16   44.30   13.70
  -2  -6 -16   87.59   16.10
   2  -6  16  116.89   17.20
  -2  -6 -16   93.99   13.50
   2   6  16   66.89   14.40
  -2   6 -16  116.59   18.20
  -3  -6 -16   27.10   13.80
   3  -6  16   34.30   12.70
  -3  -6 -16   20.40    9.90
   3   6  16   18.70   12.40
  -3   6 -16   45.50   19.20
  -3   6 -16   34.40   15.90
   4  -6  16   16.30   12.60
  -4  -6 -16   -4.70   14.80
  -4  -6 -16    6.00   11.50
  -4   6 -16   33.00   19.80
   4   6  16   -4.40   12.90
  -4   6 -16    1.10   19.60
  -5   6 -16   14.70   20.50
  -6  -6 -16  141.79   26.50
   4  -7 -16   -4.10   19.00
  -4   7  16   11.70   19.50
   4   7 -16   16.10   16.10
   3  -7 -16   37.40   16.10
   3  -7 -16   32.40   13.80
   3   7 -16   41.00   16.80
  -3   7  16   39.20   19.70
  -2  -7  16   22.90    7.50
   2  -7 -16   12.40   12.90
   2  -7 -16   34.40   10.60
   2   7 -16   24.60   15.60
  -2   7  16   46.90   18.10
   1  -7 -16   52.39   14.40
  -1  -7  16   88.79   14.90
   1  -7 -16   60.69   10.60
   1   7 -16   69.49   16.70
  -1   7  16   80.19   16.70
   0  -7 -16   91.19   16.70
   0  -7  16  107.09   19.40
   0  -7 -16  118.89   18.90
   0   7 -16  122.49   21.20
   0   7  16  124.09   25.90
  -1  -7 -16   64.49   14.70
   1  -7  16   54.39   10.60
  -1  -7 -16   66.39   15.50
  -1   7 -16   90.09   21.10
   1   7  16   63.89   15.20
  -2  -7 -16   18.00   11.40
   2  -7  16   -2.40   11.90
  -2  -7 -16   29.10   15.00
   2   7  16   27.40   13.30
  -2   7 -16   14.70   21.20
   3  -7  16   35.50   15.80
  -3  -7 -16   28.80   17.50
  -3   7 -16   54.89   25.40
   3   7  16   38.20   16.70
  -4  -7 -16    4.60   16.30
   4  -7  16   24.10   16.70
  -4   7 -16  -40.70   25.40
  -4   7 -16   -8.30   20.80
   5  -7  16    4.60   19.60
  -5  -7 -16   -8.20   15.80
   5   7  16    9.30   17.50
  -5   7 -16   -7.40   27.00
  -5   7 -16   15.90   30.40
   4   8 -16  -23.00   17.50
  -4   8  16   14.30   28.00
  -3  -8  16   -4.30    9.20
   3  -8 -16   -4.80   15.60
   3   8 -16  -13.80   17.90
  -3   8  16   24.20   22.00
   2  -8 -16   62.69   19.10
   2  -8 -16   36.70   13.90
  -2  -8  16   41.70   10.70
  -2   8  16   28.10   20.50
  -1  -8  16   28.00   12.10
   1  -8 -16   25.50   13.50
   1   8 -16  -25.80   17.80
  -1   8  16    7.00   15.60
   0  -8 -16   30.70   11.80
   0  -8  16   31.30    9.80
   0  -8 -16   16.60   14.00
   0   8  16  -11.20   16.10
  -1  -8 -16   59.39   14.00
   1  -8  16   24.90   13.10
  -1  -8 -16   22.20   16.00
  -1   8 -16    4.40   20.30
  -2  -8 -16   71.69   21.70
   2  -8  16   59.79   15.40
   2   8  16   49.70   14.80
  -2   8 -16   10.60   26.20
   3  -8  16   11.20   20.10
   4  -8  16    8.20   20.70
  -4  -8 -16   13.40   16.10
  -4  -8 -16    8.80   21.30
   4   8  16   14.60   21.10
  -4   8 -16   25.60   25.90
  -4   8 -16  -40.60   27.90
  -3   9  16   -5.70   29.80
   3   9 -16   25.10   28.80
   2   9 -16  140.19   28.70
  -1   9  16   68.49   22.30
   1   9 -16   45.00   26.90
   0   9 -16   77.69   28.40
   1   9  16   11.30   19.90
   8   0 -17  343.87   38.40
   7   0 -17    1.10    5.70
   5   0 -17   12.50    5.30
   5   0 -17    4.60    9.00
   4   0 -17  173.78   14.40
   4   0 -17  155.68   20.20
   3   0 -17   13.70    5.30
   3   0 -17   23.80    7.80
   2   0 -17   10.30    5.00
  -2   0  17   15.60    5.00
   2   0 -17    6.80    5.40
   1   0 -17  154.38   14.00
  -1   0  17  153.18   14.10
   1   0 -17  142.49   16.60
   0   0  17   40.20    7.50
   1   0  17  173.28   18.00
  -1   0 -17  139.39   18.40
   1   0  17  154.48   14.10
  -2   0 -17    8.10    6.40
   2   0  17   14.70    7.50
   2   0  17   10.00    5.90
  -4   0 -17  211.58   21.30
   4   0  17  219.18   15.40
  -4   0 -17  165.08   21.10
   5   0  17   11.50   10.50
  -5   0 -17   27.40    8.20
   5   0  17   -0.20    8.80
  -5   0 -17    5.00    8.30
   6   0  17   10.80    9.80
   6   0  17   -4.80   10.60
   8   0  17  -11.20   16.00
   7  -1 -17  166.98   18.70
   7  -1 -17  180.58   26.60
   6  -1 -17   10.60    6.50
   6   1 -17    8.00    6.00
   6   1 -17   24.30   11.50
   5   1 -17   71.59    7.90
   5   1 -17   70.99   10.70
   4  -1 -17  184.08   22.30
   4  -1 -17  205.38   16.00
   4   1 -17  169.08   19.60
   4   1 -17  155.98   15.10
   3  -1 -17   45.20   10.70
   3   1 -17   51.69    9.50
   3   1 -17   58.19    9.90
   2  -1 -17   56.59    9.20
  -2  -1  17   80.09   10.10
   2   1 -17   72.29   13.30
   2   1 -17   43.70    8.80
   1  -1 -17   19.10    6.70
  -1  -1  17   21.90    4.90
   1   1 -17   32.20    6.50
  -1   1  17   30.80    6.80
   1   1 -17   21.10    6.10
   0  -1 -17   10.00    6.60
   0  -1 -17   15.10    5.20
   0  -1  17   16.20    4.70
   0   1 -17   11.50    5.70
   0   1  17   23.10    7.70
   0   1  17   11.70    4.90
  -1   1 -17   68.69   11.60
  -2  -1 -17  103.69   15.30
  -2  -1 -17   72.29   13.20
   2  -1  17   91.29   12.90
   2   1  17   83.29   15.30
  -2   1 -17   72.09   13.40
   2   1  17   92.39   12.70
   3  -1  17   63.59   10.50
  -3  -1 -17   58.49    8.20
  -3  -1 -17   69.09   10.90
   3   1  17   57.89    9.00
  -3   1 -17   49.70    8.30
   3   1  17   89.29   17.20
  -4  -1 -17  175.98   21.40
   4  -1  17  186.28   15.20
  -4  -1 -17  194.38   19.50
  -4   1 -17  178.98   22.80
  -4   1 -17  164.78   20.60
   4   1  17  227.38   15.50
   5  -1  17   64.69   10.50
  -5  -1 -17   82.99   10.80
  -5  -1 -17   74.09   11.30
   5   1  17   80.39   13.90
   5   1  17  115.69   18.20
  -5   1 -17   67.89   12.20
  -5   1 -17   87.99   15.50
   6  -1  17   25.90   11.90
  -6   1 -17    1.50    9.80
   6   1  17   24.40   11.70
   6   1  17   22.20   10.60
   7  -1  17   14.10   15.00
   7   1  17  -17.00   17.70
  -7   1 -17  -28.30   14.70
   7   1  17    5.40   13.70
   8  -1  17   -4.50   21.30
  -8  -1 -17  -28.50   26.80
   8   1  17  -24.00   18.80
   8   1  17   17.80   16.50
   4  -2 -17  102.69   13.30
  -3  -2  17  292.57   19.00
   3   2 -17  257.77   24.20
   3   2 -17  290.77   21.00
  -3   2  17  261.57   24.30
   2   2 -17  156.48   14.40
  -2   2  17  172.68   17.50
   2   2 -17  178.58   17.90
  -1  -2  17   45.70    8.70
   1   2 -17   34.10    8.90
  -1   2  17   38.60    7.80
   1   2 -17   48.00    7.90
   0  -2 -17   67.79   11.20
   0   2 -17  101.49   12.10
  -1  -2 -17  179.08   14.10
  -1   2 -17  208.68   16.70
  -1   2 -17  137.19   13.10
   2  -2  17  177.18   18.60
  -2  -2 -17  223.78   16.20
   2   2  17  239.88   20.10
  -2   2 -17  156.38   18.00
  -3  -2 -17  296.37   24.40
  -3  -2 -17  311.37   25.10
  -3   2 -17  354.26   21.90
   3   2  17  320.47   27.50
   3   2  17  296.47   24.40
  -3   2 -17  269.47   24.50
   4   2  17  116.09   11.00
  -5  -2 -17   11.30    8.50
  -5  -2 -17   24.40    9.20
   5  -2  17   19.30   10.20
   5   2  17   14.90    9.10
   5   2  17   16.30   12.00
  -5   2 -17   22.10   11.10
  -5   2 -17   -1.00   10.00
   6  -2  17   79.49   16.20
  -6  -2 -17   29.60   12.30
  -6   2 -17   65.09   12.70
   6   2  17   89.69   16.80
  -6   2 -17   53.99    9.90
   6   2  17   70.89   13.90
  -6   2 -17   42.00   14.20
   7  -2  17   30.70   18.00
  -7  -2 -17   51.79   11.90
   7   2  17   42.40   19.90
   7   2  17   49.10   14.30
   8  -2  17   21.00   20.90
   8   2  17   12.10   19.50
   7  -3 -17    4.10   15.80
   6  -3 -17   29.50   10.40
   6  -3 -17   49.20   15.40
   3  -3 -17   33.20    8.70
   3  -3 -17   17.80    6.80
  -3  -3  17   19.90    5.10
   3   3 -17   11.90    5.90
  -3   3  17   22.30    8.10
  -2  -3  17   40.30    7.60
   2  -3 -17   44.00    7.50
  -2   3  17   60.89    9.90
   2   3 -17   44.10    8.00
  -1  -3  17  195.38   15.60
   1  -3 -17  210.18   17.10
   1  -3 -17  203.58   16.40
   1   3 -17  184.08   18.30
  -1   3  17  186.48   21.10
   1   3 -17  170.48   15.40
   0  -3  17   21.20    5.60
   0   3 -17    6.00    5.90
   1  -3  17  184.98   16.70
  -1  -3 -17  160.38   16.70
  -1  -3 -17  160.18   15.00
   1   3  17  183.98   18.20
   1   3  17  229.38   19.80
  -1   3 -17  212.18   17.00
  -2  -3 -17   42.20    8.40
   2  -3  17   53.49    8.40
  -2   3 -17   39.70    8.60
   2   3  17   73.39   13.30
   2   3  17   35.50    9.80
   3  -3  17  110.29   11.40
  -3  -3 -17  114.69   12.40
   3   3  17   94.89   14.50
  -4  -3 -17   22.30    9.30
  -4  -3 -17   14.00    9.30
   4   3  17   19.70    6.10
  -4   3 -17   18.70    9.30
   4   3  17   16.50   10.60
  -4   3 -17   19.90   12.50
   6  -3  17    8.90   12.60
   6   3  17   26.20   12.60
  -6   3 -17    9.80   14.10
   6   3  17   38.20   17.40
  -6   3 -17   50.09   12.00
   7  -3  17   19.00   16.60
  -7  -3 -17   33.40   14.00
   7   3  17   10.00   15.20
   7   3  17   37.50   18.60
   7  -4 -17   -4.00   11.40
   7  -4 -17   37.30   26.30
   6  -4 -17   33.80   11.50
   6  -4 -17   58.19   18.80
   5  -4 -17  -14.70   13.00
   5  -4 -17   -2.90    8.00
   4  -4 -17    0.70    9.70
   4  -4 -17   -5.00    8.50
  -3  -4  17  144.39   12.70
   3  -4 -17  138.29   17.40
   3  -4 -17  141.89   21.80
  -3   4  17  174.88   22.80
   2  -4 -17  152.48   20.60
   2  -4 -17  168.88   17.40
  -2  -4  17  165.28   15.60
   2   4 -17  178.88   16.60
   1  -4 -17  201.38   18.30
  -1  -4  17  210.08   18.10
   1  -4 -17  156.18   20.10
   1   4 -17  213.08   20.80
  -1   4  17  258.87   22.20
   0  -4  17  192.28   16.80
   0  -4 -17  190.28   17.40
   0   4 -17  141.79   17.10
  -1  -4 -17  152.08   19.30
  -1  -4 -17  175.38   17.70
  -1   4 -17  160.08   20.90
   2  -4  17  141.19   19.80
  -2  -4 -17  199.98   20.60
   2   4  17  184.28   22.50
  -2   4 -17  206.68   23.70
   2   4  17  212.68   15.60
  -2   4 -17  184.08   21.40
  -3  -4 -17  138.59   19.40
  -3  -4 -17  165.08   18.90
   3  -4  17  157.18   15.90
   3   4  17  151.38   22.80
  -3   4 -17  155.18   24.00
  -3   4 -17  148.09   21.30
   3   4  17  132.89   13.90
  -5  -4 -17   15.00   13.90
  -6  -4 -17   44.60   11.60
   6  -4  17   54.99   18.30
   6   4  17   66.79   15.10
  -6   4 -17   76.89   17.40
   6   4  17   86.49   22.60
   7  -4  17   25.70   17.70
   7   4  17   25.70   17.10
   7   4  17   27.10   18.40
   6  -5 -17   23.80   20.80
   6  -5 -17   -7.10   12.50
   5  -5 -17    0.30   17.10
  -5   5  17   -4.70   13.80
   4  -5 -17   32.60   10.50
   4  -5 -17   27.60   13.80
  -4   5  17   49.20   15.20
   3  -5 -17   59.49   12.60
  -3  -5  17   51.79    9.50
   3  -5 -17   53.99   11.10
  -2  -5  17   89.79   13.00
   2  -5 -17   68.39   12.60
   2  -5 -17   93.89   14.90
   1  -5 -17   30.20    8.70
   1  -5 -17   14.80    8.60
  -1   5  17   25.60   11.60
   0  -5 -17  636.34   44.90
   0  -5  17  695.43   43.30
   0  -5 -17  651.03   46.40
   0   5  17  739.13   47.80
   1  -5  17   30.20    9.30
  -1  -5 -17   16.00    8.70
  -1  -5 -17   25.00    9.00
  -1   5 -17   22.20   12.80
   1   5  17   24.30   10.40
   2  -5  17   97.79   11.80
  -2  -5 -17  100.69   15.00
  -2  -5 -17   69.69   11.30
  -2   5 -17  115.29   17.40
  -2   5 -17   95.19   16.70
   2   5  17   88.29   18.60
  -3  -5 -17   72.89   15.00
  -3  -5 -17   76.79   11.80
   3  -5  17   45.90   11.00
   3   5  17   61.29   13.30
  -3   5 -17   76.89   17.90
  -3   5 -17   78.79   18.80
   4  -5  17   48.80   13.70
  -4  -5 -17   38.30   14.40
  -4  -5 -17   60.49   11.90
   4   5  17   52.79   12.30
  -4   5 -17   53.69   21.30
   4   5  17   43.70   14.70
  -4   5 -17   39.30   15.50
   6  -5  17    4.60   15.80
  -6   5 -17    5.00   20.30
   7  -5  17   16.70   26.00
  -7  -5 -17  -21.30   15.00
   7   5  17   39.10   19.40
   6  -6 -17   36.70   25.60
   5  -6 -17   17.50   20.10
   5  -6 -17    4.70   13.00
  -5   6  17   18.90   17.80
   3  -6 -17   11.00    9.20
   3  -6 -17   -2.40   11.20
  -3   6  17  -10.50   14.50
   2  -6 -17   65.89   13.40
   2  -6 -17   41.20   11.20
  -2  -6  17   68.89   10.50
   1  -6 -17   47.70   11.60
   1  -6 -17   35.10   10.10
  -1  -6  17   38.80    8.10
   1   6 -17   58.49   14.10
  -1   6  17   68.29   13.30
   0  -6  17   29.70    8.40
   0  -6 -17   26.30    9.50
   0  -6 -17    6.90    9.50
   0   6  17    5.80   12.00
   0   6 -17   21.00   13.50
  -1  -6 -17   49.60   10.40
  -1  -6 -17   44.90   12.20
  -1   6 -17   48.30   14.80
   1   6  17   42.30   15.30
  -2  -6 -17   60.69   11.50
   2  -6  17   55.89   12.10
  -2  -6 -17   92.29   16.20
   2   6  17   68.59   15.40
  -2   6 -17   89.39   19.70
  -3  -6 -17    5.40   12.60
   3  -6  17    4.80   12.20
  -3   6 -17   -4.70   16.00
   3   6  17    8.90   15.20
  -3   6 -17   20.10   21.60
  -4  -6 -17   36.10   11.80
   4  -6  17   17.00   14.60
  -4  -6 -17   -1.10   17.00
   4   6  17   -6.60   16.40
  -4   6 -17   30.90   22.70
  -4   6 -17   21.90   19.40
  -5  -6 -17    4.10   12.10
  -5  -6 -17   51.69   16.00
   5  -6  17  -18.90   16.10
  -5   6 -17   13.70   23.20
  -5   6 -17   16.50   19.80
   6  -6  17   24.10   19.20
  -6   6 -17   18.40   23.60
   6   6  17   -2.30   20.70
  -6   6 -17   -1.40   22.60
   4  -7 -17   26.40   19.80
   4  -7 -17    8.80   15.30
  -4   7  17   36.90   18.30
   4   7 -17   14.60   18.60
  -3  -7  17   -4.30    9.40
   3  -7 -17    7.00   13.30
   3  -7 -17    3.30   15.30
   3   7 -17   34.90   17.90
  -3   7  17   25.90   19.00
   2  -7 -17   46.90   14.10
   2  -7 -17   37.40   12.90
  -2   7  17   48.10   18.20
   2   7 -17   69.49   15.60
   1  -7 -17   18.90   13.20
   1  -7 -17   21.40   10.00
   1   7 -17   11.10   14.70
  -1   7  17   22.50   17.50
   0  -7 -17   13.70   12.70
   0   7 -17    4.70   15.30
   0   7  17   16.60   14.30
  -1  -7 -17   11.60   13.10
  -1  -7 -17    3.10   10.40
   1  -7  17    2.50   11.10
  -1   7 -17   36.20   16.40
   1   7  17   12.70   15.60
  -2  -7 -17   37.40   16.80
   2  -7  17   40.90   13.70
  -2   7 -17   50.39   21.40
   2   7  17   55.69   15.80
  -3  -7 -17    0.70   11.50
  -3  -7 -17   20.50   17.90
   3  -7  17   22.20   15.20
  -3   7 -17   24.90   20.20
  -3   7 -17   21.50   25.10
  -4  -7 -17    4.80   17.50
   4  -7  17   14.70   17.50
  -4   7 -17    1.10   25.70
  -4   7 -17   39.40   26.70
  -5  -7 -17   15.70   16.60
   5  -7  17   32.40   22.00
  -5  -7 -17   -7.30   19.40
  -5   7 -17  -13.20   26.00
  -5   7 -17   49.20   27.20
   5   7  17   58.19   21.70
   4   8 -17   65.79   20.30
  -4   8  17  -10.10   27.90
  -3  -8  17   10.20   10.40
   3   8 -17  -31.70   18.50
  -3   8  17  -22.00   23.30
   2  -8 -17   14.60   14.60
  -2  -8  17    5.00   10.50
  -2   8  17   13.00   22.10
   2   8 -17    1.90   18.30
   1  -8 -17   16.60   13.10
   1  -8 -17  -17.90   13.10
  -1  -8  17   39.10   10.90
   1   8 -17   -1.30   16.10
   0  -8 -17   10.90   15.70
   0  -8  17  -22.70   12.20
  -1  -8 -17   -1.70   15.20
   1  -8  17   -3.30   12.40
   1   8  17   36.20   16.10
  -1   8 -17  -18.70   22.90
   2  -8  17   14.30   16.00
  -2  -8 -17   33.50   20.70
   2   8  17    6.10   17.80
  -2   8 -17  -30.50   26.00
  -3  -8 -17   -5.70   22.80
   3  -8  17  -14.40   16.90
   3   8  17   40.60   18.60
  -4  -8 -17    6.10   19.10
   4  -8  17   11.10   22.00
   4   8  17   16.90   18.50
  -4   8 -17   19.90   29.40
   3   9 -17  -53.99   30.80
  -2  -9  17   -0.60   13.70
  -2   9  17   55.29   26.80
   0   9 -17   37.00   28.70
   1  -9  17  -15.90   15.90
   1   9  17  -17.50   18.30
  -1   9 -17   11.50   27.30
   2  -9  17    0.60   18.40
  -2  -9 -17   -1.50   22.40
  -2   9 -17   46.80   29.50
   3  -9  17    5.60   21.50
  -3  -9 -17   14.90   21.80
  -3   9 -17   52.39   30.70
   7   0 -18   15.60    6.60
   7   0 -18  -12.40   16.50
   5   0 -18  135.09   15.00
   4   0 -18  351.46   23.50
   1   0 -18   74.59   10.80
  -1   0  18   49.50    9.00
   0   0 -18  143.39   13.80
   1   0  18   37.60    8.90
   1   0  18   37.30    5.40
  -1   0 -18   39.10    7.30
   3   0  18   97.19   18.60
  -4   0 -18  118.59   18.70
   4   0  18  116.69   12.40
   4   0  18   96.89   14.00
  -5   0 -18  165.88   20.50
   5   0  18  161.38   20.00
  -5   0 -18  142.79   20.20
   5   0  18  129.09   23.50
   6   0  18   -1.90   11.90
   6   0  18   -7.40    9.90
   7   0  18   10.60   14.40
   7  -1 -18  232.88   20.30
   7   1 -18  183.78   26.40
   6  -1 -18  203.88   18.60
   6   1 -18  178.88   19.20
   5  -1 -18  145.39   16.30
   5  -1 -18  208.78   19.30
   4  -1 -18  206.68   19.80
   4   1 -18  285.47   18.60
   3  -1 -18  218.48   19.50
   3   1 -18  275.17   19.10
   1  -1 -18   69.29   10.70
   1   1 -18   83.29   12.10
  -3  -1 -18  193.48   21.20
   3  -1  18  253.27   20.10
   3   1  18  214.68   19.90
  -3   1 -18  233.18   17.60
  -3   1 -18  200.28   21.40
  -4  -1 -18   89.29   12.90
   4  -1  18  108.39   15.10
  -4   1 -18   76.09   11.90
   4   1  18   76.99   13.50
   4   1  18  114.89   12.20
   5  -1  18   15.20   10.50
  -5  -1 -18   14.80    9.30
  -5  -1 -18   18.60    8.60
  -5   1 -18   11.60   10.80
  -5   1 -18   17.90    9.80
   5   1  18   22.80   11.90
   5   1  18   14.60   10.00
   6  -1  18   -1.60   12.80
  -6  -1 -18    0.60   10.20
  -6   1 -18   -5.60   11.90
  -6   1 -18    1.00    7.60
   6   1  18   -6.40   15.50
   6   1  18    7.40   12.30
   7  -1  18   12.80   18.50
  -7  -1 -18    9.40   14.20
   7   1  18   -6.80   17.90
   7   1  18   -5.10   15.50
  -7   1 -18  -30.10   16.00
   7  -2 -18   19.80   10.60
   7  -2 -18    6.20   16.30
   7   2 -18   -4.90   12.80
   4  -2 -18   24.00   10.40
   3  -2 -18  143.69   15.10
   3  -2 -18  179.28   17.80
   3   2 -18  150.08   14.40
  -2  -2  18  357.36   23.20
   2  -2 -18  344.87   24.30
   2  -2 -18  324.87   23.70
   2   2 -18  350.16   24.20
   2   2 -18  315.37   22.40
  -2   2  18  304.27   26.20
  -1   2  18    1.30    8.30
   0  -2 -18   67.59   10.50
   0  -2 -18   54.49    8.20
   0  -2  18   76.49   10.90
   0   2  18  103.99   15.80
   0   2  18   69.89   13.20
   0   2 -18   71.49   12.50
   0   2 -18   94.19   11.20
  -1   2 -18    7.80    6.40
   1   2  18    6.10    7.20
   2  -2  18  372.96   26.00
  -2  -2 -18  322.77   25.90
  -2  -2 -18  312.97   23.50
  -2   2 -18  354.86   25.50
   2   2  18  326.07   25.70
  -2   2 -18  349.77   25.80
   2   2  18  356.16   28.10
   3  -2  18  150.88   13.00
  -3  -2 -18  166.08   19.50
  -3  -2 -18  136.69   14.40
  -3   2 -18  142.59   18.90
  -3   2 -18  185.98   18.80
   5  -2  18   52.79   12.70
  -5  -2 -18   47.00   10.80
  -5  -2 -18   46.60    9.70
  -5   2 -18   38.80   13.80
   5   2  18   29.80   10.30
   5   2  18   50.19   11.60
  -5   2 -18   46.70   12.00
   6  -2  18    5.80   12.60
  -6  -2 -18    7.70   10.00
  -6   2 -18   25.10   14.60
   6   2  18  -27.30   18.00
  -6   2 -18  -17.20   13.20
  -6   2 -18   21.80   10.90
   6   2  18    5.40   12.10
  -7  -2 -18   46.20   13.10
   7  -2  18   38.50   17.80
   7   2  18   38.20   16.70
   7  -3 -18    7.00   18.20
   7  -3 -18   13.00   10.30
   7   3 -18  -16.20   11.50
   6  -3 -18   47.40   17.70
   5  -3 -18    4.00    8.10
   5  -3 -18  -12.50   13.70
   5   3 -18   -2.40    9.30
   4  -3 -18    0.60   10.00
   4  -3 -18   -1.60    6.90
   4   3 -18    9.00    8.00
   4   3 -18   -0.50    5.70
   3  -3 -18   -6.30    6.50
   3  -3 -18   -5.40    7.40
  -3  -3  18   -9.30    5.70
   3   3 -18   -7.40    6.30
  -3   3  18   -5.60    7.80
   2  -3 -18  302.27   22.40
  -2  -3  18  332.37   21.60
   2   3 -18  268.87   24.40
   2   3 -18  268.27   22.80
  -2   3  18  322.47   28.10
  -1  -3  18   84.59   11.60
   1  -3 -18   88.69   11.80
   1   3 -18   90.09   14.40
   1   3 -18   63.49   12.20
  -1  -3 -18   78.49   16.20
  -1  -3 -18   66.19   10.00
   1   3  18   77.99   14.50
  -1   3 -18   77.69   14.50
  -2  -3 -18  340.47   26.10
   2  -3  18  272.77   25.10
  -2  -3 -18  305.37   25.20
  -2   3 -18  297.97   25.50
   2   3  18  318.77   23.00
   3  -3  18    9.00    5.50
  -3  -3 -18    9.00    8.10
  -3   3 -18    6.90    8.90
   3   3  18   20.70    6.00
  -3   3 -18   -2.10    8.40
   3   3  18   13.50   10.10
  -4   3 -18   33.40   14.20
  -5  -3 -18    7.00   11.30
  -5  -3 -18   -5.20    9.30
   5  -3  18   -4.10   10.40
  -5   3 -18   38.10   14.10
   5   3  18    6.60   12.10
   5   3  18    3.00   10.60
  -5   3 -18   15.70   11.70
   6  -3  18   32.90   14.90
  -6  -3 -18   -4.30   11.10
   6   3  18   19.40   18.80
   6   3  18   22.10   13.40
  -6   3 -18   12.10   15.10
   7  -3  18    6.00   16.90
   7   3  18   15.90   21.10
   7   3  18    9.80   16.50
   7  -4 -18   39.60   25.90
   7  -4 -18   -8.70   12.30
   7   4 -18   -3.70   13.80
   6  -4 -18   -4.10   18.50
   5  -4 -18   20.60   12.80
   5  -4 -18   15.60   10.10
   4  -4 -18   -2.30   10.50
   4  -4 -18   -4.90    8.00
  -4   4  18   11.00    9.60
   3  -4 -18   -2.70    8.00
   3  -4 -18    5.20    9.50
  -3  -4  18    3.80    5.70
  -3   4  18   -1.50    9.90
   3   4 -18    9.10    8.40
   2  -4 -18   14.90    7.40
  -2  -4  18    8.10    6.20
   2  -4 -18   22.50    9.30
   2   4 -18   13.50    8.50
  -2   4  18   22.60   10.30
   1  -4 -18   52.79    9.90
   1  -4 -18   55.89   11.60
  -1  -4  18   85.39   11.70
   1   4 -18   67.59   13.00
  -1  -4 -18   61.59   11.00
  -1  -4 -18   44.00    9.50
   1  -4  18   56.49    9.60
  -1   4 -18   59.69   10.70
   1   4  18   69.99   13.90
  -1   4 -18   57.79   11.60
  -2  -4 -18   21.50    9.00
  -2  -4 -18   16.10    8.30
  -2   4 -18   21.00   10.60
   2   4  18   25.60   11.20
  -2   4 -18   11.60   10.10
  -3  -4 -18   -1.30    9.00
  -3  -4 -18    0.90    7.20
   3   4  18    4.00    9.20
  -3   4 -18   -0.60   12.20
  -3   4 -18  -20.20   13.50
  -3   4 -18   -1.20    9.80
   3   4  18    3.50    9.70
  -6  -4 -18   60.09   13.00
   6   4  18   16.70   18.60
   7  -4  18   14.60   20.10
   7   4  18   11.40   17.70
   6  -5 -18   37.30   14.00
   6  -5 -18   21.50   23.00
   5  -5 -18   -2.70   20.50
  -5   5  18   26.50   12.70
  -2  -5  18   92.19   13.60
   2  -5 -18   96.29   15.70
   2  -5 -18   68.49   13.10
  -2   5  18  108.19   15.20
  -1  -5  18   22.10    8.70
   1  -5 -18   29.20    8.60
   1  -5 -18   10.30    9.10
  -1   5  18    3.30   11.50
   0  -5 -18   72.59   12.50
   0  -5 -18   91.29   15.10
   0   5  18  111.89   19.90
   1  -5  18   12.30    9.50
  -1  -5 -18   17.30    8.60
  -1  -5 -18   24.10    9.60
  -1   5 -18   19.30   12.70
   1   5  18   30.90   10.20
  -1   5 -18    3.00   10.00
  -2  -5 -18   98.79   14.70
  -2  -5 -18   88.79   13.70
   2  -5  18  106.09   15.80
  -2   5 -18  100.89   15.90
   2   5  18   80.89   13.20
  -2   5 -18  139.69   27.20
  -3  -5 -18   30.50   10.80
  -3  -5 -18   19.40    9.80
   3  -5  18   12.70   10.50
  -3   5 -18   23.80   15.20
  -3   5 -18   27.20   15.30
   3   5  18   16.10   13.70
  -4  -5 -18  -17.50   13.30
   4  -5  18    7.10   12.30
   4   5  18   19.50   11.80
   4   5  18   17.50   16.20
  -4   5 -18    7.50   14.00
  -4   5 -18   -1.40   19.50
  -5  -5 -18  -21.40   13.00
   5  -5  18    2.00   14.70
  -5   5 -18   -3.20   18.40
   5   5  18   -5.00   12.60
   5   5  18   11.20   18.20
  -5   5 -18   12.90   22.20
   6  -6 -18   49.99   27.70
   5  -6 -18   20.50   20.30
  -5   6  18   39.20   19.50
   3  -6 -18   -9.50   12.10
   3  -6 -18   -7.70   10.90
  -3   6  18    3.10   13.70
   2  -6 -18   17.40   12.60
  -2  -6  18   77.39   14.50
   2  -6 -18   39.00    9.60
  -2   6  18   40.90   16.10
  -1  -6  18  110.09   17.40
   1  -6 -18  114.69   22.90
  -1   6  18  147.49   27.70
   1   6 -18  107.79   19.60
   0  -6  18   12.10    8.90
   0  -6 -18   13.50   10.10
   0   6 -18   42.80   14.50
   0   6  18   18.70   13.00
   1  -6  18  137.79   14.10
  -1  -6 -18   75.49   14.00
  -1  -6 -18   98.79   17.30
   1   6  18  127.69   19.40
  -1   6 -18   99.59   19.00
  -2  -6 -18   26.80   13.20
   2  -6  18   17.70   11.50
  -2  -6 -18   -4.30   10.70
  -2   6 -18   30.70   17.50
   2   6  18   21.20   13.80
  -2   6 -18   10.60   17.90
   3  -6  18  -14.70   11.50
  -3  -6 -18    6.80   10.10
  -3  -6 -18    9.00   13.30
  -3   6 -18    5.60   21.70
   3   6  18    0.70   12.90
  -3   6 -18   10.80   19.10
  -4  -6 -18   43.50   19.00
   4  -6  18   11.60   14.20
  -4   6 -18   49.10   25.60
   4   6  18   15.20   16.00
  -4   6 -18   19.00   23.10
  -5  -6 -18   25.50   15.60
   5  -6  18    9.90   17.00
  -5   6 -18    1.50   21.90
   5   6  18   -5.90   18.30
  -5   6 -18  -12.40   25.80
   6  -6  18   12.80   19.20
  -6   6 -18   11.40   25.30
   6   6  18   23.50   24.40
  -6   6 -18   24.30   25.70
   4  -7 -18  -16.90   19.00
  -4   7  18   24.20   21.00
  -3  -7  18    6.90    8.50
   3  -7 -18   -5.00   16.20
   3   7 -18    8.30   19.60
  -3   7  18   18.70   20.50
   2  -7 -18  -13.00   12.60
  -2  -7  18    4.70    8.90
   2  -7 -18   22.90   11.10
  -2   7  18   -9.10   18.90
   2   7 -18   36.00   17.30
   1  -7 -18    9.80   11.60
   1  -7 -18    1.60   13.00
  -1  -7  18   10.00   10.10
  -1   7  18   -4.90   17.50
   1   7 -18   19.10   15.70
   0  -7 -18    0.40   11.00
   0  -7 -18   11.50   15.40
   0   7  18   -9.80   15.40
   0   7 -18  -14.60   15.00
   1  -7  18   10.10   10.60
  -1  -7 -18   -5.00   11.30
   1   7  18    4.50   17.90
  -1   7 -18   12.90   16.60
  -2  -7 -18   -1.70   15.00
   2  -7  18    4.60   12.80
  -2   7 -18   -7.00   20.70
   3  -7  18   19.40   15.70
  -3  -7 -18   -2.20   18.30
  -3   7 -18  -41.70   24.00
   3   7  18   13.40   19.20
  -3   7 -18   15.20   19.60
  -4  -7 -18   40.40   23.70
   4  -7  18    2.00   18.40
  -4  -7 -18  -19.00   15.80
  -4   7 -18  -35.50   27.60
  -4   7 -18  -15.40   28.20
   5  -7  18   28.30   20.60
  -5  -7 -18   -9.10   17.40
  -5  -7 -18   -0.50   19.90
  -5   7 -18  -10.60   28.60
   5   7  18   49.60   25.20
  -5   7 -18    2.00   26.50
   4   8 -18   49.50   24.80
  -4   8  18   15.30   28.00
  -3  -8  18   16.70   11.50
  -3   8  18   29.10   25.40
   3   8 -18   67.19   21.00
  -2  -8  18   45.20   14.70
   2   8 -18   56.29   20.10
   0  -8 -18   -6.60   15.20
   0  -8 -18    7.10   13.90
   0  -8  18   -5.80   11.20
   0   8  18   36.20   20.10
  -1  -8 -18    8.50   17.00
  -1  -8 -18   25.50   16.60
   1  -8  18   22.80   14.60
   1   8  18   25.50   21.80
  -1   8 -18   34.70   23.00
  -2  -8 -18   38.90   15.60
   2  -8  18    9.90   15.90
  -2  -8 -18   28.50   21.00
   2   8  18   53.79   17.30
  -2   8 -18   10.70   24.80
  -3  -8 -18   -2.50   26.40
   3  -8  18    6.60   19.30
   3   8  18   19.30   20.70
  -3   8 -18    4.20   29.70
  -4  -8 -18   14.30   21.70
   4  -8  18   50.99   23.50
  -4   8 -18    9.10   32.70
  -2  -9  18  171.68   26.80
  -2   9  18  254.57   41.10
  -1   9  18   95.49   25.40
   0  -9  18   -2.40   15.90
   1  -9  18  -13.10   17.00
   2  -9  18    0.80   22.90
  -2   9 -18  -27.60   34.10
   7   0 -19   11.50   18.30
   7   0 -19   14.70    7.90
   6   0 -19   -3.70    6.40
   5   0 -19   -1.30    5.60
   5   0 -19   22.10   12.90
   4   0 -19   63.79   11.30
   3   0 -19   71.49   11.90
   3   0 -19  114.19   12.90
  -2   0  19   82.89   11.20
   2   0 -19   54.39    8.40
  -1   0  19  129.39   14.60
   1   0 -19  159.18   14.70
   1   0  19  159.38   19.70
   1   0  19  133.79   15.70
  -1   0 -19  143.69   16.20
  -1   0 -19  141.49   16.20
   2   0  19   52.79    9.50
  -2   0 -19   62.49   10.70
  -2   0 -19   77.09   14.90
   3   0  19   -6.40    7.80
  -3   0 -19   -5.90    7.80
   6   0  19    8.70   12.10
   6   0  19   27.10   17.30
  -6   0 -19    4.60   11.00
  -6   0 -19   11.10    9.10
  -7   0 -19  -16.20   16.90
   7   0  19   22.30   14.60
   7  -1 -19   11.10   18.10
   7  -1 -19   22.30    9.70
   7   1 -19   -0.60   14.80
   6  -1 -19    9.70    7.50
   6  -1 -19   -2.20   16.10
   6   1 -19   -1.50    6.70
   3  -1 -19  112.29   19.40
   3   1 -19  162.58   15.00
  -2  -1  19   62.59   11.80
   2  -1 -19  111.29   13.00
   2  -1 -19   79.89   15.50
   2   1 -19   84.99   12.50
  -1  -1  19  202.78   16.50
   1  -1 -19  179.68   16.70
   1  -1 -19  161.98   17.70
  -1   1  19  165.08   23.30
   1   1 -19  182.38   17.90
   1   1 -19  219.88   16.90
  -1   1  19  174.78   15.80
   0  -1 -19  141.79   15.00
   0  -1 -19  133.19   16.10
   0  -1  19   97.19   13.10
   0   1 -19  142.49   15.50
   0   1  19  111.99   15.00
  -1  -1 -19  164.78   18.60
  -1  -1 -19  200.78   17.70
   1  -1  19  200.68   19.00
  -1   1 -19  174.88   19.60
  -1   1 -19  215.68   18.70
   1   1  19  200.08   17.50
   1   1  19  196.58   21.80
  -2  -1 -19   29.20    8.00
  -2  -1 -19   74.69   15.00
   2  -1  19   46.30    8.60
  -2   1 -19   50.39    9.40
  -2   1 -19   60.99   11.30
   2   1  19   28.50    8.60
  -3  -1 -19   98.19   18.00
   3  -1  19   84.89   11.80
  -3  -1 -19  118.09   15.80
   3   1  19  111.89   10.80
  -3   1 -19   74.49   12.20
   3   1  19   87.09   14.50
  -3   1 -19  110.99   19.10
  -4   1 -19   15.40    9.70
   4   1  19   17.10   11.20
   6  -1  19    8.80   13.90
   6   1  19   15.00   12.30
   6   1  19   -2.80   16.70
  -6   1 -19   30.00   13.20
  -6   1 -19    1.10   13.10
  -6   1 -19    9.60    9.70
   7  -1  19   42.60   18.90
  -7  -1 -19   13.80   14.90
   7   1  19   18.50   18.60
   7   1  19   21.00   19.00
   7  -2 -19    3.50    9.80
   7  -2 -19    4.70   18.60
   7   2 -19   10.10   16.50
   6  -2 -19    7.90   14.20
   6  -2 -19   -1.70    7.60
   5  -2 -19   -0.20    7.00
   5  -2 -19    0.70   13.70
   5   2 -19   -7.60    6.20
   4  -2 -19   66.49   11.80
   4  -2 -19   45.30   11.10
   4   2 -19   52.69   11.50
   4   2 -19   40.80    6.60
   3  -2 -19  173.58   16.80
  -3  -2  19  181.68   15.50
   3   2 -19  184.58   20.50
   3   2 -19  153.58   15.90
   2  -2 -19    8.40    5.70
  -2  -2  19   13.30    6.90
   2   2 -19    7.30    7.80
  -2   2  19   18.40   10.10
   2   2 -19   10.00    6.70
   1  -2 -19   25.90    6.60
  -1   2  19   30.80    9.50
   1   2 -19   12.90    9.80
   1   2 -19   13.90    7.00
   2   2  19    8.60    8.10
  -3  -2 -19  204.78   20.30
  -3  -2 -19  182.38   20.30
   3  -2  19  162.58   15.20
   3   2  19  203.28   23.40
   3   2  19  139.79   14.10
  -3   2 -19  126.19   20.60
  -3   2 -19  177.48   20.70
  -4  -2 -19   56.29   11.60
   4  -2  19   69.79   13.30
  -4   2 -19   42.10   10.80
   4   2  19   77.99   13.20
  -6  -2 -19   49.10   11.80
   6   2  19   12.20   18.40
   7  -2  19    2.70   16.40
   7   2  19  -16.80   17.90
   7   2  19   19.50   17.20
   7  -3 -19   59.89   20.50
   7   3 -19   61.39   17.10
   6  -3 -19    6.50    9.30
   6  -3 -19   27.30   17.00
   6   3 -19    3.70   11.40
   5  -3 -19   11.20   15.50
   5  -3 -19   -1.70    9.20
   5   3 -19    0.10    9.80
   4  -3 -19    6.60    8.20
   4  -3 -19   15.90   12.10
   4   3 -19   15.50    8.30
   4   3 -19   -9.30    6.70
   3  -3 -19  130.39   17.40
  -3  -3  19   90.29   13.80
   3  -3 -19  123.39   16.50
   3   3 -19  119.49   14.60
   3   3 -19   94.19   18.20
  -3   3  19  162.48   23.60
   2  -3 -19  217.88   24.40
   2  -3 -19  198.28   18.50
  -2  -3  19  203.48   17.00
   2   3 -19  161.18   21.40
   2   3 -19  192.48   20.30
   1  -3 -19  242.18   23.80
   1  -3 -19  242.88   20.10
  -1   3  19  215.48   23.90
   1   3 -19  225.08   21.00
   1   3 -19  232.88   23.00
   0  -3 -19   56.89   11.20
   0  -3  19   30.80    6.50
   0  -3 -19   33.90    7.50
   0   3 -19   39.40   10.30
   0   3 -19   30.70    7.90
  -1  -3 -19  222.58   22.30
   1  -3  19  294.87   22.10
  -1  -3 -19  265.67   23.90
   1   3  19  231.28   17.80
   1   3  19  264.07   24.90
  -1   3 -19  252.27   27.00
  -1   3 -19  243.78   21.60
  -2  -3 -19  193.28   21.30
   2  -3  19  237.18   16.40
  -2  -3 -19  205.78   21.30
   2   3  19  188.88   16.20
   2   3  19  191.38   24.00
  -2   3 -19  225.38   24.60
  -2   3 -19  192.78   22.50
   3  -3  19  117.89   18.90
  -3  -3 -19  141.39   18.40
  -3  -3 -19  135.49   15.60
   3   3  19  160.18   18.50
  -3   3 -19  118.69   18.80
  -3   3 -19  146.59   24.80
   3   3  19  172.58   21.30
   5  -3  19   10.60   11.00
  -5   3 -19   38.80   15.60
   5   3  19   11.00   12.30
  -7  -3 -19   36.70   18.80
   7  -3  19  104.99   22.70
   7   3  19   75.59   20.60
   6  -4 -19   24.70   20.90
   6  -4 -19   -4.40    9.30
   6   4 -19   11.60   21.20
   5  -4 -19    7.40   13.70
   5   4 -19   11.70   14.60
   4  -4 -19   19.80    9.10
   4  -4 -19   11.80   11.60
  -4   4  19   19.90   13.30
   3  -4 -19    5.20    9.00
   3   4 -19    0.40    6.90
   2  -4 -19   30.40    8.20
  -2  -4  19   39.40    8.80
   2  -4 -19   20.10    8.70
   2   4 -19   49.80   10.10
   2   4 -19   45.00   14.00
   1  -4 -19  155.18   21.90
  -1  -4  19  138.89   16.40
   1  -4 -19  182.78   18.80
   1   4 -19  157.38   25.00
  -1   4  19  126.79   21.30
   0  -4  19    6.40    8.30
   0  -4 -19    7.70    8.80
   0  -4 -19   13.10    8.50
   0   4 -19    8.80    9.40
   0   4 -19    8.50    7.60
   0   4  19   21.30    9.30
  -1  -4 -19  166.68   22.00
   1  -4  19  135.69   19.20
  -1  -4 -19  165.88   18.70
  -1   4 -19  123.89   20.80
   1   4  19  156.08   21.50
  -1   4 -19  176.38   24.90
  -2  -4 -19   37.90    9.10
  -2  -4 -19   48.00   10.80
  -2   4 -19   39.10   12.60
   2   4  19   27.30   10.40
  -2   4 -19   37.50   13.00
   2   4  19   58.19   12.10
  -3  -4 -19   -8.50    7.80
  -3  -4 -19   -6.30    8.80
  -3   4 -19   -5.10    9.30
   3   4  19   -8.40    7.90
  -3   4 -19  -10.70   14.30
   3   4  19  -19.10   13.00
  -3   4 -19   -5.90   11.30
  -4  -4 -19   20.60    9.40
   4  -4  19   13.10   11.50
  -4   4 -19   11.00   18.10
  -4   4 -19   18.70   15.00
   4   4  19    4.00   14.10
   4   4  19   30.40   10.50
  -4   4 -19   -6.30   11.80
  -6  -4 -19   74.69   13.90
   6  -4  19   30.30   16.90
   6  -5 -19   31.60   24.10
   5  -5 -19    9.70   11.60
   5  -5 -19   -7.60   18.50
  -5   5  19   14.60   14.50
   2  -5 -19   14.60    9.40
  -2  -5  19   20.40    7.40
   2  -5 -19    7.90   12.20
  -2   5  19    7.50   12.90
  -1  -5  19  148.99   18.00
   1  -5 -19  139.79   24.30
   1  -5 -19  169.88   19.60
  -1   5  19  196.58   23.00
   0  -5 -19    2.20    8.10
   0  -5  19    1.80    7.90
   0  -5 -19   -6.50    8.60
   0   5  19  -10.60   11.30
   0   5 -19    3.20   11.40
  -1  -5 -19  166.18   20.20
  -1  -5 -19  153.38   23.00
   1  -5  19  182.48   15.20
  -1   5 -19  190.58   28.30
   1   5  19  207.48   27.90
  -2  -5 -19   12.50   10.20
  -2  -5 -19   -9.40    8.80
  -2   5 -19    3.50   13.80
   2   5  19   18.90   14.50
  -2   5 -19   -0.90   15.70
   3  -5  19   16.70   11.60
  -3  -5 -19   14.20   11.00
  -3   5 -19   33.40   16.50
   3   5  19   28.30   15.00
  -3   5 -19  -10.40   16.00
  -4  -5 -19    7.60   13.60
   4  -5  19   -0.60   12.40
   4   5  19   -5.30   12.20
   4   5  19   20.60   17.10
  -4   5 -19    8.10   15.40
  -4   5 -19    9.10   21.30
   5  -5  19  -13.10   13.90
  -5   5 -19   14.70   19.20
  -5   5 -19   14.70   22.10
   5   5  19   -4.00   14.10
  -6   5 -19   32.40   20.70
   5  -6 -19   19.70   23.20
  -5   6  19  100.89   19.80
   4  -6 -19   23.80   16.30
  -4   6  19   28.50   17.00
   3  -6 -19   -9.70   10.50
  -3  -6  19    0.30    7.80
   3  -6 -19    6.70   14.20
  -3   6  19   24.30   16.60
   2  -6 -19   17.70   12.90
  -2  -6  19   12.40    8.20
   2  -6 -19   12.80    9.00
  -2   6  19   26.00   15.70
   1  -6 -19   11.60   11.40
   1  -6 -19   -3.40    9.60
  -1  -6  19   28.90   11.30
  -1   6  19    8.10   15.30
   0  -6 -19   10.10   11.10
   0  -6 -19   22.50    9.20
   0   6  19   21.70   16.80
   0   6 -19   15.50   14.60
  -1  -6 -19  -11.80   11.20
  -1  -6 -19    2.90    9.80
   1  -6  19   -9.20    9.80
   1   6  19    4.60   14.20
  -1   6 -19   -0.90   16.30
  -1   6 -19    6.00   18.20
   2  -6  19   -3.30   11.00
  -2  -6 -19   11.20   13.30
   2   6  19   -2.00   14.20
  -2   6 -19    2.60   17.60
  -2   6 -19   -4.70   16.70
  -3  -6 -19   -5.80   14.10
   3  -6  19   -3.40   12.70
  -3   6 -19   -7.80   21.10
  -3   6 -19  -23.30   19.10
   3   6  19   12.30   16.10
  -4  -6 -19   14.10   20.40
   4  -6  19   30.50   15.40
  -4   6 -19   50.29   26.30
  -4   6 -19   23.90   21.70
  -5  -6 -19    4.80   21.70
   5  -6  19   20.10   19.20
  -5   6 -19  -10.10   26.40
  -5   6 -19   17.80   27.90
   4   7 -19   23.60   22.10
  -4   7  19    5.50   25.90
  -3  -7  19   34.80    9.50
   3  -7 -19   26.40   16.20
   3   7 -19   -1.50   22.90
  -3   7  19   36.20   23.00
  -2  -7  19   28.50   11.20
   2  -7 -19   29.00   13.60
   2   7 -19  -11.10   21.10
  -2   7  19   44.20   21.80
  -1  -7  19   -1.40   12.40
   1  -7 -19    9.00   13.00
   1  -7 -19  -17.90   13.20
  -1   7  19   40.90   17.80
   1   7 -19  -16.10   18.10
   0  -7  19   26.60   10.40
   0  -7 -19   31.70   12.00
   0  -7 -19   -5.20   15.60
   0   7  19    3.90   17.40
  -1  -7 -19   38.20   13.30
  -1  -7 -19   12.00   12.90
   1  -7  19   40.30   12.60
  -1   7 -19  -31.00   18.50
  -2  -7 -19   32.30   16.80
   2  -7  19   50.79   14.20
  -2  -7 -19   47.30   13.10
   2   7  19   20.50   15.80
  -2   7 -19   65.59   26.50
  -3  -7 -19   60.49   22.40
   3  -7  19   46.00   17.20
  -3   7 -19  -27.40   26.60
  -3   7 -19   43.90   22.80
   3   7  19   19.00   17.90
  -4  -7 -19   -5.80   27.50
   4  -7  19    8.40   17.30
  -4  -7 -19   -3.90   15.70
  -4   7 -19   -4.70   31.30
  -4   7 -19   24.10   28.90
   4   7  19  -16.10   22.10
   5  -7  19   -6.50   21.80
  -3  -8  19  148.19   19.90
   3   8 -19  116.19   23.00
  -2  -8  19   49.70   14.10
   2   8 -19   94.89   24.10
   1   8 -19   54.59   19.70
   0  -8  19   33.80   13.70
   0  -8 -19    1.70   17.30
   0   8  19   10.30   21.20
   0   8 -19   37.40   19.10
   1  -8  19   20.50   14.90
  -1  -8 -19   29.70   18.30
   1   8  19   46.50   20.00
  -2  -8 -19   25.80   20.40
   2  -8  19  -12.20   16.40
  -3  -8 -19   51.79   29.20
   3  -8  19   21.80   20.90
  -1  -9  19  -10.10   14.60
   0  -9  19   19.60   15.70
   0   9 -19  -51.39   37.20
   0   9  19  -44.50   25.70
   1  -9  19    8.10   18.70
   7   0 -20   21.90    9.40
   7   0 -20    8.30   17.60
   6   0 -20   33.50   18.70
   6   0 -20   77.59   13.70
   5   0 -20   68.69   12.40
   5   0 -20   32.80   14.90
   4   0 -20    2.30    9.30
   4   0 -20   15.70    6.40
   1   0 -20    0.00    5.90
   0   0 -20    4.00    5.90
   0   0  20    7.10    7.60
  -3   0 -20   28.60    9.70
  -3   0 -20   14.50    8.50
   3   0  20   21.60    9.70
   4   0  20   13.10    9.50
  -4   0 -20   19.50    9.80
   4   0  20   18.40   11.60
   5   0  20   30.10   13.40
   5   0  20   33.40   10.70
   6   0  20   48.10   15.10
  -6   0 -20   47.00   11.90
   6   0  20   45.50   18.00
  -6   0 -20   23.90   11.90
  -6   0 -20   21.30   13.60
   7   0  20   -3.80   15.50
   7  -1 -20    7.50   20.80
   7  -1 -20   -7.60    8.40
   7   1 -20   14.60   17.30
   6  -1 -20    3.70   16.90
   6  -1 -20    0.40    8.40
   6   1 -20    1.20   11.10
   6   1 -20    2.90    5.90
   5  -1 -20    3.20    7.50
   5  -1 -20   23.40   13.60
   5   1 -20   -1.90   10.80
   5   1 -20    8.50    6.40
   4  -1 -20   83.39   14.20
   4  -1 -20   79.59   14.70
   4   1 -20   83.69   14.20
   4   1 -20   52.29   10.70
   3  -1 -20  117.79   14.90
   3  -1 -20  139.89   16.00
   2  -1 -20   19.40    8.00
  -2  -1  20   24.90    6.40
   2  -1 -20   14.70    6.20
   2   1 -20   28.40    7.40
   0  -1  20   78.29   14.00
   0  -1 -20   42.40    7.70
   0   1  20   56.49   12.10
   0   1 -20   55.69    9.50
   0   1  20   55.99    9.10
  -1  -1 -20   32.50    7.90
  -1  -1 -20   13.70    6.50
   1  -1  20   29.40    8.30
   1   1  20   20.40    8.00
  -1   1 -20   29.30    6.70
  -2  -1 -20   20.30    7.30
  -2  -1 -20   23.80    8.80
  -2   1 -20   32.40    9.30
  -2   1 -20   26.10    9.20
   2   1  20   23.40   12.70
   3  -1  20  142.99   16.30
  -3  -1 -20  123.59   18.00
  -3  -1 -20  101.59   13.70
  -3   1 -20  116.09   20.40
   3   1  20  119.49   16.00
   3   1  20  104.59   15.60
  -3   1 -20  111.29   18.00
  -4  -1 -20   65.29   10.90
   4  -1  20   97.49   15.10
  -4  -1 -20   71.09   12.70
  -4   1 -20   47.30   12.20
   4   1  20   74.59   15.10
   4   1  20   74.49   12.70
  -4   1 -20   87.29   14.20
   5  -1  20   13.30   12.80
   5   1  20   12.60   14.70
   5   1  20   10.30   11.50
  -5   1 -20   33.40   12.50
  -6  -1 -20   55.49   12.20
   7  -1  20   42.80   19.50
   7   1  20   21.90   18.50
   7  -2 -20    5.70   11.00
   7  -2 -20   36.70   21.00
   7   2 -20   13.20   16.10
   6  -2 -20   53.19   17.80
   6  -2 -20   31.40   10.40
   6   2 -20   34.70   12.70
   5  -2 -20   -1.00    7.70
   5  -2 -20    1.90   14.50
   5   2 -20   -3.90    7.50
   5   2 -20   -0.80   10.50
   4  -2 -20   27.50   11.90
   4  -2 -20   25.40    8.60
   4   2 -20   19.30    6.40
   4   2 -20   20.00   10.60
   3  -2 -20   28.00    7.90
   3  -2 -20   24.70   11.40
  -3  -2  20   35.60    7.60
   3   2 -20   17.20    9.20
   3   2 -20   26.70    9.60
   2  -2 -20  167.48   16.40
  -2  -2  20  162.08   14.80
   2  -2 -20  158.68   23.20
   2   2 -20  164.58   21.00
  -1  -2  20   27.30    5.80
   1  -2 -20   24.80    9.80
   1  -2 -20    9.90    6.90
  -1   2  20   15.20    8.80
   1   2 -20   12.90    9.20
   0  -2  20   66.99    9.90
   0  -2 -20   74.29   12.10
   0  -2 -20   52.19    8.70
   0   2 -20   51.69   11.70
   0   2 -20   72.79   10.20
  -1  -2 -20   11.20    8.60
  -1  -2 -20   21.70    8.80
   1  -2  20   23.20    8.50
   1   2  20   16.10    9.50
  -1   2 -20   22.90    8.60
  -1   2 -20   24.30    9.20
  -2  -2 -20  135.99   20.50
  -2  -2 -20  157.68   18.50
   2  -2  20  166.18   12.80
  -2   2 -20  176.38   22.60
   2   2  20  155.18   23.30
  -2   2 -20  146.19   20.30
   2   2  20  117.29   13.50
  -3  -2 -20   31.60    9.10
   3  -2  20   13.60    9.20
  -3  -2 -20   24.10    7.70
   3   2  20    7.20    9.20
  -3   2 -20   28.40    9.00
  -3   2 -20   33.00   12.50
   4  -2  20   33.10   11.10
  -4  -2 -20   25.20   11.40
  -4   2 -20   38.20   12.70
   4   2  20   36.60   14.00
   4   2  20   39.30   10.70
   5   2  20   25.20   18.70
  -6  -2 -20   48.60   14.90
   6  -2  20   35.00   15.20
  -6  -2 -20   58.29   12.40
  -6   2 -20   48.60   18.90
   6   2  20   44.00   15.10
   6   2  20   22.60   17.90
  -6   2 -20   26.10   15.40
   7  -2  20   22.70   18.90
   7   2  20   27.30   16.80
   7   2  20  -17.90   21.80
   7  -3 -20   25.80   20.60
   7   3 -20   16.20   16.00
   6  -3 -20   54.39   19.60
   6  -3 -20   42.70   11.10
   6   3 -20   49.10   15.00
   5  -3 -20   -6.00    8.50
   5  -3 -20    8.90   16.30
   5   3 -20    2.40   10.40
   4  -3 -20   -3.40    7.70
   4  -3 -20   14.60   12.00
   4   3 -20    5.10    9.40
   4   3 -20   11.50    7.70
   3  -3 -20  142.09   19.40
   3  -3 -20  113.69   17.10
  -3  -3  20   93.99   13.50
   3   3 -20   96.99   15.10
   3   3 -20  114.89   16.70
   2  -3 -20  284.27   29.10
   2  -3 -20  279.57   24.10
  -2  -3  20  234.88   20.40
  -2   3  20  278.17   27.90
   2   3 -20  295.57   28.00
   2   3 -20  323.47   23.40
   0  -3 -20   18.10    9.00
   0  -3  20   30.20    9.20
   0  -3 -20   14.70    7.50
   0   3  20    9.00    9.50
   0   3 -20   11.90    9.40
   0   3 -20   18.00    8.40
  -1  -3 -20   35.50    9.10
  -1  -3 -20   39.40   10.00
   1  -3  20   44.80   11.30
  -1   3 -20   62.89   14.30
   1   3  20   64.69   10.50
   1   3  20   59.39   12.90
  -1   3 -20   33.00    9.30
  -2  -3 -20  290.17   24.60
  -2  -3 -20  301.27   27.00
   2   3  20  266.37   24.40
  -2   3 -20  274.87   27.30
   2   3  20  315.77   27.10
  -2   3 -20  296.27   30.00
  -3  -3 -20  114.49   18.10
  -3  -3 -20  106.99   15.30
   3  -3  20  133.49   17.90
  -3   3 -20  148.29   19.90
   3   3  20  110.39   23.00
   3   3  20  116.09   16.90
  -3   3 -20   81.09   12.90
   4  -3  20   -0.30   10.60
  -4  -3 -20   -4.40    7.70
   4   3  20   -2.10   14.10
  -4   3 -20    8.60   14.70
  -4   3 -20  -10.80   16.60
   4   3  20   19.90   10.40
  -4   3 -20   -5.90   10.00
   6  -3  20   70.99   18.60
   6   3  20   71.69   21.50
  -6   3 -20   51.69   14.20
   6   3  20   62.69   17.60
   7  -3  20    3.90   20.00
   7   3  20   18.60   19.40
   6  -4 -20   -4.80   11.00
   6  -4 -20  -13.90   21.10
   6   4 -20  -14.80   13.40
   5  -4 -20   21.00   16.40
   5  -4 -20   11.80   10.50
   5   4 -20   13.30   12.20
   4  -4 -20   22.00   12.20
   4  -4 -20   10.70   10.10
   4   4 -20   30.00   16.50
  -4   4  20   45.80   16.30
   3  -4 -20   50.79   13.80
   3  -4 -20   30.00    9.90
  -3  -4  20   46.00    8.60
   3   4 -20   60.79   15.20
   3   4 -20   49.99   10.20
   2  -4 -20   16.80   10.70
  -2  -4  20   20.40    6.50
   2  -4 -20   36.90    9.10
   2   4 -20   11.00   12.10
  -2   4  20    9.90   11.20
  -1  -4  20   19.10    7.50
   1  -4 -20   17.30    8.00
   1  -4 -20   20.30   10.60
   1   4 -20   18.70   10.90
  -1   4  20    0.80   11.50
   0  -4 -20   21.80    8.00
   0  -4  20   16.10    8.90
   0  -4 -20    9.70    8.40
   0   4  20   18.60    9.70
   0   4 -20   15.60    8.10
   0   4 -20   33.50   11.40
  -1  -4 -20   13.00    8.70
  -1  -4 -20   20.30    9.60
  -1   4 -20    0.90   10.40
   1   4  20   11.40   10.50
  -1   4 -20   10.90   10.50
  -2  -4 -20   29.70   10.80
  -2  -4 -20   14.30    8.70
  -2   4 -20   17.60   12.40
   2   4  20   11.50    9.60
   2   4  20   32.90   13.00
  -2   4 -20   17.50   10.10
  -3  -4 -20   22.30   11.50
   3  -4  20   42.80   11.10
  -3  -4 -20   31.60   10.30
  -3   4 -20   28.70   16.00
  -3   4 -20   42.40   14.60
   3   4  20   59.09   11.90
   3   4  20   48.10   15.50
  -4  -4 -20    5.50   11.40
  -4  -4 -20   17.60   11.00
   4  -4  20   24.90   12.30
   4   4  20   17.00   15.60
   4   4  20   35.90   11.40
  -4   4 -20   49.80   12.60
  -4   4 -20   60.19   16.30
  -4   4 -20   38.60   15.80
   5  -4  20   18.50   14.30
   5   4  20   36.70   17.20
  -5   4 -20   47.50   21.40
   5   4  20    8.70   13.10
  -5   4 -20   -5.00   22.90
   6  -5 -20  -31.30   25.50
   6  -5 -20  -12.90   12.80
   5  -5 -20   -5.40   18.70
   3  -5 -20    5.10    9.60
  -3  -5  20   35.10    7.50
   3  -5 -20   13.20   13.80
  -3   5  20   18.20   14.30
   2  -5 -20   30.50   12.90
   2  -5 -20   21.70   10.70
  -2   5  20   48.60   13.30
  -1  -5  20   18.90   11.00
   1  -5 -20  -11.50    8.90
   1  -5 -20    9.50   10.70
  -1   5  20   23.90   12.90
   1   5 -20    6.70   13.70
   0  -5  20   -4.30   10.70
   0  -5 -20    1.00   10.70
   0   5 -20   -1.20   12.40
   0   5  20   -3.80   16.50
   1  -5  20   25.90    7.10
  -1  -5 -20   11.10    9.70
  -1   5 -20   20.70   15.50
   1   5  20    7.30   13.80
  -2  -5 -20   48.60   12.90
  -2  -5 -20   23.60    9.40
   2  -5  20   25.80   11.40
   2   5  20   49.00   16.90
  -2   5 -20   41.10   16.10
  -2   5 -20   25.70   18.50
  -3  -5 -20   20.90   11.50
   3  -5  20   14.10   12.80
  -3  -5 -20   -7.40   11.00
  -3   5 -20   30.60   17.10
  -3   5 -20   24.80   19.30
   3   5  20   38.70   16.20
  -4  -5 -20   20.70   15.50
  -4  -5 -20   17.90   11.70
   4  -5  20    7.10   13.00
  -4   5 -20    3.40   19.00
   4   5  20  -24.00   17.80
  -4   5 -20   16.50   22.90
   4   5  20    8.80   13.80
   5  -5  20  -11.50   15.50
  -5  -5 -20   -8.30   19.40
   5   5  20   -3.20   14.70
  -5   5 -20    8.30   21.40
  -5   5 -20   10.70   25.20
   5   5  20   -9.20   19.40
   6  -5  20   21.80   17.70
   6   5  20    0.80   18.60
  -6   5 -20  -10.20   19.70
  -6   5 -20  -25.10   26.20
   6   5  20   41.90   22.60
   4  -6 -20   14.30   17.80
   4  -6 -20   -3.10   12.80
  -4   6  20   31.30   17.50
  -3  -6  20   18.60    7.90
   3  -6 -20   23.80   15.90
   3  -6 -20   10.00   11.90
  -3   6  20   22.60   18.40
   2  -6 -20   -1.90   12.40
  -2  -6  20   -1.90    8.20
   2  -6 -20   -1.10   11.60
  -2   6  20   -2.60   16.60
  -1  -6  20   31.60   11.40
   1  -6 -20   58.39   10.80
   1  -6 -20   29.00   13.20
  -1   6  20    9.70   18.00
   0  -6 -20  121.79   19.50
   0  -6  20  140.19   14.70
   0   6 -20  101.09   19.80
   0   6  20  155.48   30.80
   1  -6  20   22.50   10.30
  -1  -6 -20   13.30   12.30
  -1   6 -20   37.80   19.40
  -1   6 -20   21.70   18.90
   1   6  20   44.00   15.70
   2  -6  20    9.30   12.30
  -2  -6 -20   -7.80   10.70
  -2  -6 -20    9.50   12.60
  -2   6 -20   31.50   21.50
   2   6  20    8.30   15.30
  -2   6 -20    8.00   17.10
  -3  -6 -20   41.20   12.80
  -3  -6 -20   32.80   17.60
   3  -6  20   25.00   14.10
  -3   6 -20   17.00   20.40
  -3   6 -20   18.20   20.40
   4  -6  20   45.60   17.90
  -4  -6 -20   13.40   21.10
  -4   6 -20   -3.10   26.30
   4   6  20  -18.60   21.10
  -4   6 -20   12.60   22.10
   5  -6  20   42.60   20.70
  -5  -6 -20   17.60   24.60
  -5   6 -20   17.10   30.50
   5   6  20   68.59   25.90
  -5   6 -20   16.10   28.40
  -4   7  20   -7.80   23.60
   4   7 -20   61.29   24.00
  -3  -7  20    6.60   10.10
  -3   7  20   16.00   22.30
   3   7 -20  -24.20   21.40
  -2  -7  20   33.10   14.50
   2  -7 -20   15.00   14.40
  -2   7  20    3.20   22.50
   2   7 -20  -21.90   20.20
   1   7 -20    6.20   18.20
   0  -7 -20  -32.70   17.00
   0  -7 -20   29.50   16.40
   0  -7  20  -12.10   12.50
   0   7 -20    4.00   18.90
   0   7  20  -26.60   21.10
   1  -7  20  -12.80   11.60
  -1  -7 -20   10.00   14.20
  -1   7 -20  -17.90   20.40
   1   7  20   25.10   16.30
   2  -7  20   30.40   14.90
  -2  -7 -20   23.90   17.70
  -2   7 -20   17.00   21.00
  -2   7 -20   -7.80   20.20
   3  -7  20  -22.50   15.50
  -3  -7 -20    0.90   16.80
  -3  -7 -20   16.00   22.80
  -3   7 -20    9.90   25.00
   3   7  20  -10.30   20.20
  -4  -7 -20   27.80   27.50
   4  -7  20    7.20   17.70
  -4   7 -20   30.50   31.20
  -4   7 -20  -45.90   32.70
  -3  -8  20   74.69   11.80
  -3   8  20   70.79   28.30
  -2  -8  20   35.90   17.00
  -2   8  20  -28.10   25.50
   2   8 -20    5.40   22.50
   1   8 -20   93.39   21.60
  -1   8  20   78.79   21.00
   0  -8  20   -9.00   13.20
   0   8 -20   52.79   22.00
   1  -8  20   36.30   16.40
   1   8  20   57.19   19.10
  -2  -8 -20   18.20   23.00
   2  -8  20   28.20   16.80
  -3  -8 -20   35.70   28.20
   7   0 -21   -3.90   19.00
   3   0 -21   97.59   15.30
   3   0 -21   62.59    9.70
  -2   0  21  233.28   20.80
   2   0 -21  231.98   28.00
   2   0 -21  234.88   21.10
  -1   0  21   29.80    9.80
   1   0 -21   24.70   11.20
   1   0 -21   29.10    6.90
   0   0  21    2.40    7.90
   0   0 -21   -1.20    6.70
   0   0 -21   -9.30    9.10
  -1   0 -21   28.90   10.30
  -1   0 -21   24.50   10.80
   2   0  21  176.58   16.30
  -2   0 -21  240.48   23.50
   2   0  21  206.98   25.70
  -2   0 -21  235.08   25.60
  -3   0 -21   72.49   12.10
  -3   0 -21   84.59   14.20
   3   0  21   53.09   10.50
   3   0  21   71.89   14.50
  -4   0 -21   -0.40   10.10
  -4   0 -21    0.20   11.40
   4   0  21   13.50   10.70
   4   0  21    5.90   14.10
   5   0  21   15.60   11.50
  -5   0 -21   30.40   11.20
   5   0  21   22.00   16.60
   7   0  21   -2.10   17.90
   7  -1 -21   25.60   23.10
   7   1 -21   30.50   22.50
   6  -1 -21    7.00    8.40
   6  -1 -21    4.10   20.30
   6   1 -21   -9.20   13.50
   6   1 -21    4.10    6.90
   5  -1 -21    7.10   14.70
   5  -1 -21    2.30    7.50
   5   1 -21    3.30    7.60
   5   1 -21   -8.90    9.80
   4   1 -21   12.30    9.80
   3  -1 -21    3.70    6.60
   3  -1 -21    1.10    9.60
   3   1 -21    0.10    7.20
   3   1 -21    5.90   10.30
   2  -1 -21   48.30   12.20
   2  -1 -21   30.00    7.20
  -2  -1  21   40.00    8.60
   2   1 -21   36.50   11.10
   1  -1 -21   38.40    8.00
   1  -1 -21   54.39   12.30
  -1  -1  21   44.70   10.40
  -1   1  21   29.40   11.90
   1   1 -21   30.20    9.30
  -1   1  21   52.59   10.00
   1   1 -21   47.40    9.30
   0  -1  21   20.70    7.10
   0  -1 -21   10.40    7.20
   0  -1 -21   22.00   10.90
   0   1 -21    7.00    7.80
   0   1 -21    2.40    8.60
  -1  -1 -21   34.60    8.90
   1  -1  21   55.19    9.70
  -1  -1 -21   50.49   11.50
   1   1  21   46.10   13.50
  -1   1 -21   29.80   10.50
  -1   1 -21   32.00    8.80
  -2  -1 -21   44.60   11.00
  -2  -1 -21   38.40   10.90
  -2   1 -21   52.69   11.60
  -2   1 -21   48.90   11.00
   2   1  21   33.40   12.40
  -3  -1 -21   17.60   10.10
  -3  -1 -21    9.60   10.10
   3  -1  21   -4.60    7.40
  -3   1 -21    2.80    9.10
   3   1  21   16.40    7.40
   3   1  21   -3.50   12.30
  -3   1 -21    9.70    9.80
  -4  -1 -21  -12.80   10.20
  -4  -1 -21    3.50    8.00
   4  -1  21   -3.00    9.40
   4   1  21   12.40    9.10
   4   1  21  -10.10   15.70
  -4   1 -21    3.20   10.30
  -4   1 -21    5.20    8.60
   5  -1  21    6.10   11.30
  -5  -1 -21   26.20   10.70
   5   1  21   -1.20   11.30
  -5   1 -21   20.90   12.70
  -5   1 -21   -9.70   11.70
   5   1  21   -8.60   16.90
   7  -1  21   -0.90   19.10
   7   1  21    0.30   18.60
   7  -2 -21   48.80   12.40
   6  -2 -21   13.90   12.40
   6  -2 -21   -1.60   17.00
   6   2 -21   20.50   16.40
   5  -2 -21   10.90    9.40
   5  -2 -21   21.70   15.60
   5   2 -21    7.60    6.30
   5   2 -21    9.20   11.90
   4  -2 -21   12.70   12.80
   4  -2 -21    5.50    9.70
   4   2 -21   16.60    8.20
   4   2 -21    9.20   11.40
  -3  -2  21  187.88   18.60
   3  -2 -21  209.38   29.50
   3  -2 -21  263.07   21.90
   3   2 -21  236.68   27.10
  -1  -2  21  133.89   16.40
   1  -2 -21  142.39   21.90
   1  -2 -21  152.18   18.20
   1   2 -21  134.49   21.10
   1   2 -21  128.39   17.80
   0  -2  21  160.08   16.90
   0  -2 -21  121.79   20.70
   0  -2 -21  124.39   17.30
   0   2  21  128.59   21.90
   0   2 -21  131.39   21.20
   0   2  21  167.88   12.60
   0   2 -21  161.48   17.60
  -1  -2 -21  150.68   18.80
  -1  -2 -21  148.49   20.90
   1   2  21  121.09   13.20
  -1   2 -21  139.19   23.40
  -1   2 -21  131.19   20.20
   1   2  21  151.28   22.00
  -2  -2 -21   -5.70    7.50
  -2  -2 -21   -7.00    7.10
  -2   2 -21   -8.10   10.30
   2   2  21   13.20   10.30
  -2   2 -21   11.50    8.60
   2   2  21    1.50    8.10
   3  -2  21  220.18   24.60
  -3  -2 -21  245.28   25.00
  -3  -2 -21  204.78   23.90
  -3   2 -21  189.28   23.80
   3   2  21  253.57   29.30
  -3   2 -21  243.58   27.90
   3   2  21  225.08   23.10
  -4  -2 -21   46.30   10.70
  -4  -2 -21   37.60   10.30
   4  -2  21   12.70   10.20
  -4   2 -21   19.30   12.80
  -4   2 -21   26.70   10.60
   4   2  21   42.70   15.90
   4   2  21   20.90   10.10
   7  -2  21   29.80   21.50
   7   2  21   41.10   18.70
   6  -3 -21   48.10   22.20
   6   3 -21    3.90   15.80
   5  -3 -21   15.50   16.30
   5  -3 -21   12.90    9.70
   5   3 -21   11.70   12.40
   4  -3 -21    8.20    8.60
   4  -3 -21   16.80   12.80
   4   3 -21   17.20    8.00
   4   3 -21    0.50   10.40
  -3  -3  21   13.90    7.80
   3   3 -21    9.50    9.70
  -1  -3  21   72.89   11.80
   1  -3 -21  103.29   16.40
   1  -3 -21   91.99   15.20
   1   3 -21   73.69   12.90
   1   3 -21   88.59   13.30
  -1   3  21   84.29   15.00
   0  -3 -21  158.38   22.20
   0  -3 -21  119.29   17.80
   0  -3  21  161.88   18.20
   0   3 -21  117.09   24.10
   0   3  21  127.89   21.40
   0   3 -21  140.69   18.70
  -1  -3 -21   57.09   10.70
  -1  -3 -21   91.59   16.00
   1   3  21   55.79   11.40
  -1   3 -21   62.69   11.90
  -1   3 -21   81.59   14.00
   2  -3  21   -2.70    8.70
  -2  -3 -21   14.10    8.70
  -2  -3 -21   -0.40    9.30
  -2   3 -21   12.70    8.60
  -2   3 -21   -0.40   10.90
   2   3  21   10.80   10.40
   2   3  21   -4.00    7.50
  -3  -3 -21   10.80    9.80
  -3  -3 -21  -18.00    9.40
   3  -3  21    4.70    9.80
   3   3  21   -3.40    9.00
  -3   3 -21    0.00   12.20
   3   3  21    4.10   12.40
  -3   3 -21  -17.60    9.70
   4  -3  21   22.40   12.30
  -4  -3 -21  -20.40   10.60
  -4  -3 -21    7.50    8.60
   4   3  21  -22.90   13.60
  -4   3 -21   11.30   17.00
  -4   3 -21   -0.90   16.20
   4   3  21   21.30   11.70
   5  -3  21   24.30   14.50
  -5  -3 -21    0.50   10.10
  -5   3 -21    9.10   15.10
   5   3  21   24.90   14.20
  -5   3 -21   14.50   20.90
   5   3  21   12.10   17.60
   6  -4 -21   -5.70   13.60
   6  -4 -21    1.10   21.40
   6   4 -21    3.90   17.00
   5  -4 -21   35.90   18.90
   5   4 -21   20.60   13.90
   4  -4 -21   12.90   10.80
   4   4 -21   15.00   13.30
   2  -4 -21   52.99   10.70
  -2  -4  21   68.79   10.60
   2  -4 -21   51.59   11.80
   2   4 -21   65.89   13.30
  -2   4  21   69.49   16.30
   1  -4 -21    5.20    8.90
   1  -4 -21   -0.30    8.20
  -1  -4  21   15.80    8.40
   1   4 -21   10.10    9.40
  -1   4  21    9.80    9.80
   1   4 -21   14.70   13.00
   0  -4 -21   54.69   12.00
   0  -4  21   34.90   11.90
   0  -4 -21   47.20   10.00
   0   4  21   68.29   14.80
   0   4 -21   47.10   13.10
   0   4 -21   51.59   10.90
  -1  -4 -21   11.00   11.00
  -1  -4 -21    0.50    8.60
   1   4  21    4.30   13.60
  -1   4 -21    1.90   12.50
  -1   4 -21    9.10   10.30
  -2  -4 -21   43.60   11.10
  -2  -4 -21   52.69   12.50
   2  -4  21   65.19   12.50
  -2   4 -21   95.89   18.70
   2   4  21   50.09   11.80
   2   4  21   46.50   13.70
  -2   4 -21   58.69   13.20
  -3  -4 -21   12.90   11.10
  -3  -4 -21    6.00    9.60
   3  -4  21   11.30   11.10
  -3   4 -21    4.80   10.60
  -3   4 -21   32.80   15.90
   3   4  21   17.90   10.70
   3   4  21    7.20   13.70
  -3   4 -21   11.40   17.90
  -4  -4 -21   16.90   12.50
   4  -4  21   19.90   12.80
  -4  -4 -21    8.40   11.40
  -4   4 -21   21.00   15.60
  -4   4 -21   66.29   20.00
   4   4  21   22.10   15.60
   4   4  21   35.10   12.30
  -5  -4 -21   10.40   15.90
   5  -4  21   13.50   14.40
  -5   4 -21   32.20   19.30
   5   4  21   13.40   13.40
  -5   4 -21   68.19   25.00
  -6   4 -21   24.60   21.60
   6   4  21   72.89   22.40
   5  -5 -21   18.10   22.20
   5   5 -21   15.80   21.00
   3  -5 -21   44.90   16.30
  -3  -5  21   36.90    9.20
   3  -5 -21   57.69   10.80
   3   5 -21   40.70   18.90
  -3   5  21   60.29   15.90
   2  -5 -21   34.50   14.80
  -2  -5  21   46.90    9.30
  -2   5  21   30.10   14.60
   2   5 -21   14.30   18.10
   1  -5 -21    3.30   10.90
  -1  -5  21   41.80    9.30
   1  -5 -21   18.30    9.20
  -1   5  21   16.90   17.30
   1   5 -21    5.40   14.60
   0  -5 -21   53.59   10.70
   0  -5 -21   59.39   13.90
   0   5  21   94.89   19.20
   0   5 -21   68.09   17.80
   0   5 -21   94.09   15.90
  -1  -5 -21    3.10   11.00
   1  -5  21    4.30   10.70
  -1   5 -21   23.30   16.50
   1   5  21   28.70   15.00
  -1   5 -21    2.10   12.00
  -2  -5 -21   37.40   12.90
   2  -5  21   47.70   12.60
  -2  -5 -21   24.70   11.00
  -2   5 -21   32.80   16.90
   2   5  21   38.30   16.70
  -2   5 -21   33.50   17.20
  -3  -5 -21   44.20   12.00
   3  -5  21   19.30   12.80
  -3  -5 -21   18.30   12.00
  -3   5 -21   38.90   19.40
  -3   5 -21   42.20   20.20
   3   5  21   42.60   19.70
   4  -5  21    4.20   14.20
  -4  -5 -21    8.90   13.40
  -4  -5 -21    1.10   15.70
  -4   5 -21    9.50   23.40
   4   5  21  -17.90   13.80
  -4   5 -21   18.00   20.50
  -5  -5 -21   -8.60   20.40
   5  -5  21   12.20   17.80
  -5   5 -21  -40.30   28.00
   5   5  21   -0.20   15.90
  -5   5 -21    6.00   24.00
  -5   6  21  552.04   49.99
   4  -6 -21   23.90   20.60
  -4   6  21   92.69   21.20
   3  -6 -21    0.70   14.40
  -3  -6  21    9.80    9.20
   3  -6 -21  -13.80   13.90
  -3   6  21   16.20   19.30
  -2  -6  21   13.30    9.80
   2  -6 -21   14.10   13.00
   2  -6 -21  -12.80   12.90
  -2   6  21   14.30   18.70
   1  -6 -21   41.70   11.00
   1  -6 -21   14.40   12.50
  -1   6  21   42.10   18.80
   0  -6 -21    2.20   13.00
   0  -6 -21   25.20   11.80
   0  -6  21   23.00   11.20
   0   6 -21   15.10   17.70
   0   6  21  -17.10   15.00
   0   6 -21   -5.40   17.40
  -1  -6 -21    7.00   11.90
   1  -6  21   51.09   13.40
  -1   6 -21  -14.30   17.90
   1   6  21   -8.30   17.20
  -1   6 -21   19.90   17.60
   2  -6  21    2.80   13.10
  -2  -6 -21    5.90   12.40
  -2  -6 -21   -0.40   13.70
  -2   6 -21   -7.90   20.40
  -2   6 -21   -3.80   18.90
  -3  -6 -21    7.90   17.10
   3  -6  21    3.90   16.10
  -3   6 -21  -15.10   24.10
  -3   6 -21   -2.60   22.20
   4  -6  21    9.50   18.50
  -4  -6 -21   17.60   24.10
  -4   6 -21    7.80   29.80
   4   6  21   35.90   24.70
  -4   6 -21   19.10   22.40
   5  -6  21   19.10   21.40
  -5  -6 -21  -13.10   26.20
  -5   6 -21    2.80   30.40
  -5   6 -21   55.89   33.60
  -4   7  21   15.60   25.10
   4   7 -21   91.49   27.40
  -3  -7  21  110.99   18.90
  -3   7  21    6.40   26.40
   3   7 -21   69.99   21.90
  -2  -7  21   75.69   14.10
   1  -7 -21   -5.30   15.20
   1   7 -21   14.60   22.10
   0  -7  21   -0.20   13.60
   0  -7 -21    9.00   13.80
   0   7 -21  -13.70   18.50
   0   7  21   11.30   17.50
  -1  -7 -21   19.10   17.00
   1  -7  21   -1.70   14.00
  -1   7 -21   -5.60   20.80
   1   7  21  -27.80   19.20
  -1   7 -21    6.80   22.50
  -2  -7 -21   31.90   18.90
   2  -7  21   19.60   15.00
  -2   7 -21   41.00   26.80
  -2   7 -21   36.90   22.60
   3  -7  21   22.10   18.40
  -3  -7 -21  -20.70   23.20
   3   7  21   12.30   22.60
  -4  -7 -21   40.00   28.00
   4  -7  21    4.90   18.70
   4   7  21  -24.20   28.20
  -4   7 -21  -10.10   34.10
  -2   8  21  165.68   30.30
   0  -8  21    0.70   14.70
   0   8  21  -15.90   25.20
   1  -8  21    3.10   16.20
  -2   8 -21  -45.20   35.90
   5   0 -22   72.89   21.50
   5   0 -22   33.90    8.80
   4   0 -22   70.59   10.60
   4   0 -22   85.09   16.10
   3   0 -22   51.69    9.00
   3   0 -22   45.60   14.40
  -2   0  22   -2.60    8.30
   2   0 -22    6.50   12.20
   2   0 -22    1.90    7.30
  -1   0  22    7.10    8.70
   1   0 -22    1.70    7.10
   1   0 -22   -2.60   11.20
  -1   0 -22   -7.10    9.10
  -1   0 -22   -7.90   10.30
  -2   0 -22    2.10    9.00
  -2   0 -22   -9.70    9.50
   2   0  22   -0.30   11.70
   3   0  22   49.30   12.00
  -3   0 -22   39.80   12.20
   3   0  22   58.59   17.70
   4   0  22   81.59   18.80
  -4   0 -22   84.19   15.40
   4   0  22   66.19   13.90
  -5   0 -22    7.20   12.90
  -5   0 -22   24.50   10.40
   5   0  22   52.89   15.20
  -6   0 -22   12.50   20.30
   6   0  22   17.10   17.50
   6  -1 -22    5.00    8.70
   6  -1 -22   12.60   22.70
   6   1 -22   26.90   10.40
   6   1 -22   27.80   18.00
   5  -1 -22   19.00   16.80
   5  -1 -22    8.60    8.50
   5   1 -22    8.90   11.70
   3  -1 -22   64.19   10.10
   3  -1 -22   86.69   14.80
   3   1 -22   65.59   13.30
  -2  -1  22  166.78   19.10
   2  -1 -22  135.89   17.00
   2  -1 -22  155.08   25.30
   2   1 -22  136.19   23.60
   2   1 -22  169.18   19.20
   1  -1 -22   99.99   17.50
  -1  -1  22  118.69   16.60
   1  -1 -22   88.49   14.30
   1   1 -22  103.69   15.30
   1   1 -22   79.99   11.40
   0  -1 -22   -0.10    8.70
   0  -1 -22   17.60    8.50
   0   1 -22   -2.00   10.70
   0   1 -22    2.50    8.60
   1  -1  22  109.99   12.20
  -1  -1 -22   85.19   13.50
  -1  -1 -22   80.79   12.40
   1   1  22  109.59   20.90
   1   1  22  123.19   14.10
  -1   1 -22  111.19   18.20
  -1   1 -22  110.49   19.20
  -2  -1 -22  153.68   20.70
   2  -1  22  102.39   19.50
  -2  -1 -22  147.99   24.20
  -2   1 -22  134.19   20.20
   2   1  22  136.69   17.00
  -2   1 -22  177.08   24.80
  -3  -1 -22   87.99   15.10
   3  -1  22   88.39   13.80
  -3  -1 -22   53.79   14.10
  -3   1 -22  114.79   16.80
   3   1  22  105.29   19.00
   3   1  22   83.09   13.10
  -3   1 -22   53.39   12.70
  -4  -1 -22    7.40    8.40
   4  -1  22   22.00   11.70
  -4   1 -22  -13.50    9.30
   4   1  22    1.10   14.00
   4   1  22   11.60   10.60
  -4   1 -22   13.50   11.40
  -5  -1 -22   20.80   12.20
   5  -1  22   23.30   14.60
  -5  -1 -22   18.70   10.90
   5   1  22    2.30   17.30
   5   1  22   18.80   12.70
  -5   1 -22   26.90   14.00
   6  -2 -22   26.90   10.80
   6  -2 -22   26.20   19.20
   6   2 -22   17.60   17.10
   5  -2 -22   43.50   18.30
   5  -2 -22   16.20   10.00
   5   2 -22   21.10    8.00
   5   2 -22   23.60   13.90
   4  -2 -22   10.90    9.80
   4  -2 -22   -1.60   14.40
   4   2 -22    8.10   11.50
   3  -2 -22   22.30    9.40
  -1  -2  22  161.98   18.40
   1  -2 -22  146.69   24.20
   1  -2 -22  160.38   19.10
   1   2 -22  125.99   18.30
   1   2 -22  167.38   23.70
  -1   2  22  151.38   25.00
   0  -2 -22    3.40    9.10
   0  -2 -22    4.50    7.80
   0   2  22   -4.90   11.80
   0   2 -22    5.70    9.50
   0   2 -22   -9.90    8.40
   1  -2  22  183.28   15.40
  -1  -2 -22  134.29   19.70
  -1  -2 -22  132.19   23.50
  -1   2 -22  164.88   25.90
  -1   2 -22  149.39   22.10
   1   2  22  169.88   24.00
  -2  -2 -22   11.10    9.10
  -2  -2 -22   12.30    8.60
  -2   2 -22   24.30   10.50
   2   2  22   39.20   12.40
   2   2  22   10.90    9.30
  -2   2 -22   16.80   13.40
  -3  -2 -22   -4.80   10.40
  -3  -2 -22   22.50   10.40
   3  -2  22    1.80   10.20
   3   2  22   31.10   14.60
  -3   2 -22   14.10   12.90
   3   2  22   16.20   10.60
   4  -2  22    3.70   12.30
  -4  -2 -22   10.60    9.60
  -4  -2 -22   36.10   11.30
  -4   2 -22    7.20   13.70
   4   2  22    0.60   10.10
   4   2  22    6.00   15.10
  -5  -2 -22    6.90   10.10
   5  -2  22   29.20   15.80
   5   2  22   16.70   13.10
  -5   2 -22    8.20   13.80
  -5   2 -22   13.10   13.60
  -5   2 -22   13.90   20.70
   5   2  22   17.10   16.90
  -6  -2 -22  215.48   27.70
   6  -3 -22   14.90   11.00
   6  -3 -22   25.00   22.00
   6   3 -22    5.30   17.90
   5  -3 -22   14.00   17.90
   5   3 -22   15.00   15.00
   4  -3 -22   30.50   14.60
   4  -3 -22   43.40   10.70
   4   3 -22   27.90   12.90
   4   3 -22   32.30   10.70
  -3  -3  22   81.59   14.60
   2  -3 -22   39.70   10.30
  -2  -3  22   54.99    9.90
   2  -3 -22   45.50   14.40
   2   3 -22   65.09   10.70
  -2   3  22   43.30   15.00
   2   3 -22   56.99   14.30
   1  -3 -22  116.89   18.20
  -1  -3  22  153.58   18.10
   1  -3 -22  114.19   23.70
  -1   3  22  130.59   22.40
   1   3 -22   92.79   18.10
   1   3 -22   98.09   17.00
   0  -3 -22   19.80    9.30
   0  -3 -22   11.40    9.00
   0   3 -22    5.00   11.80
   0   3 -22   -2.30    9.60
   0   3  22    6.00   14.50
  -1  -3 -22   87.49   16.90
  -1  -3 -22   89.79   14.00
  -1   3 -22   96.09   13.50
   1   3  22   99.19   18.20
  -1   3 -22   99.59   15.90
   2  -3  22   65.69   13.00
  -2  -3 -22   42.80   11.50
   2   3  22   66.89   12.30
  -2   3 -22   65.59   17.10
  -2   3 -22   51.49   11.40
   2   3  22   28.20   13.30
   3  -3  22   21.80   12.10
  -3  -3 -22   24.90   10.70
   3   3  22   53.09   15.50
  -3   3 -22   30.00   15.70
  -3   3 -22    3.10    9.50
   3   3  22   25.60   11.10
   4  -3  22   24.20   14.10
  -4  -3 -22   26.50   10.70
  -4  -3 -22   41.70   12.50
  -4   3 -22   25.40   19.60
   4   3  22   27.40   12.90
  -4   3 -22   53.09   17.60
   4   3  22   39.20   16.10
   5  -3  22   43.10   15.10
   5   3  22   36.90   16.20
  -5   3 -22   51.79   19.40
  -5   3 -22    7.80   19.40
  -6  -3 -22  233.68   34.80
   6  -4 -22  -18.80   14.60
   6  -4 -22   17.30   25.00
   6   4 -22   10.40   18.10
   5  -4 -22   -6.20   10.70
   5  -4 -22    1.00   17.50
   5   4 -22    5.40   15.40
   4  -4 -22   -4.80   13.80
   4   4 -22    8.80   13.60
   3  -4 -22   18.50    9.20
  -3  -4  22   39.80    7.70
   3   4 -22   24.00   14.40
  -3   4  22    7.90   15.60
   2  -4 -22    3.10   10.30
  -2  -4  22    0.70    7.60
   2  -4 -22   -6.90   10.20
   2   4 -22   17.50   12.90
   2   4 -22    6.30    8.90
   1  -4 -22   65.19   12.70
   1  -4 -22   70.99   13.10
  -1  -4  22  111.99   17.90
   1   4 -22  117.79   18.50
   1   4 -22  112.49   18.00
   0   4 -22   -2.10    9.90
   0   4 -22    3.80   12.10
  -1  -4 -22   74.19   13.70
  -1  -4 -22   95.79   17.80
   1  -4  22   82.99   15.20
   1   4  22  131.89   20.70
  -1   4 -22   96.59   13.90
  -1   4 -22  113.49   20.20
  -2  -4 -22   14.90   11.30
  -2  -4 -22   -1.70    9.90
   2  -4  22   28.40   12.00
  -2   4 -22   -8.50   12.70
   2   4  22   12.90   14.10
   2   4  22   10.30   10.70
  -2   4 -22    2.40   14.60
   3  -4  22   14.20   12.00
  -3  -4 -22    7.20   11.30
  -3  -4 -22   11.90   10.70
  -3   4 -22   10.50   17.20
   3   4  22   18.30   11.60
  -3   4 -22    4.50   20.30
   3   4  22  -10.90   13.90
  -4  -4 -22   -4.80   12.60
  -4  -4 -22    0.40   13.60
   4  -4  22    9.20   14.00
  -4   4 -22   34.40   22.60
  -4   4 -22    1.90   19.70
   4   4  22   20.00   12.50
   5  -4  22    4.90   15.80
  -5  -4 -22    4.40   16.30
  -5   4 -22   20.90   26.00
   5   4  22  -11.90   14.70
  -5   4 -22   16.70   20.70
   6  -4  22   35.50   21.00
  -6  -4 -22   31.50   22.30
  -6   4 -22   27.10   23.20
   6   4  22   32.10   18.40
  -6   4 -22   77.39   26.50
   6   4  22   80.09   23.30
   5  -5 -22   26.60   22.30
   5   5 -22   13.30   16.80
   4  -5 -22   -1.90   18.60
   4   5 -22   -5.90   21.40
  -4   5  22   10.00   18.50
   3  -5 -22   11.90   14.90
   3  -5 -22   44.40   11.80
  -3   5  22   16.40   18.00
   2  -5 -22   10.70   10.40
   2  -5 -22    9.40   13.20
  -2  -5  22   11.10   11.60
   2   5 -22    9.60   15.70
  -2   5  22   30.90   17.10
  -1  -5  22   14.70   11.00
   1  -5 -22    0.00   12.40
   1   5 -22    6.00   12.50
   1   5 -22   11.60   14.30
  -1   5  22  -14.30   18.50
   0  -5 -22    3.20   12.50
   0   5  22    9.80   14.50
   0   5 -22   12.20   13.70
   1  -5  22   18.70   11.80
  -1  -5 -22   11.90   10.60
  -1  -5 -22   11.20   11.10
   1   5  22   25.90   15.20
  -1   5 -22   14.80   16.70
  -1   5 -22  -13.80   13.00
  -2  -5 -22   -1.20   11.10
   2  -5  22    5.90   12.40
  -2  -5 -22   28.40   12.70
  -2   5 -22   20.80   18.60
  -2   5 -22   -6.50   17.90
   2   5  22   -0.20   15.60
  -3  -5 -22    3.50   13.80
   3  -5  22    5.60   12.70
  -3   5 -22   16.90   20.30
  -3   5 -22  -14.30   17.40
   3   5  22   -5.40   18.70
  -4  -5 -22    2.20   12.90
  -4  -5 -22   21.50   17.90
   4  -5  22    0.00   15.20
  -4   5 -22  -34.40   23.70
  -4   5 -22    1.70   23.80
   5  -5  22    1.00   16.20
  -5  -5 -22   15.50   22.40
  -5   5 -22  -22.20   30.00
   5   5  22   10.00   17.60
  -5   5 -22    8.90   26.50
  -4   6  22   24.50   20.20
  -3   6  22    9.50   19.80
  -2  -6  22   32.30   13.20
   2  -6 -22    7.50   13.10
   2  -6 -22   11.20   14.80
   2   6 -22   28.10   23.40
  -2   6  22   -0.60   18.90
   0  -6 -22   -5.70   12.50
   0   6 -22  -12.00   15.40
  -1  -6 -22   20.40   14.20
   1  -6  22    0.00   12.30
   1   6  22  -17.20   20.30
  -1   6 -22    0.10   19.90
  -2  -6 -22   12.70   13.60
  -2  -6 -22    7.10   15.90
   2  -6  22    9.60   14.10
  -2   6 -22   20.70   20.30
   3  -6  22    9.30   15.60
  -3  -6 -22    7.60   18.50
  -3   6 -22  -27.20   24.20
   3   6  22   28.10   20.70
   4  -6  22   -2.40   18.70
  -4  -6 -22   28.80   22.80
  -4   6 -22   47.20   27.10
   3   7 -22    8.30   25.80
  -3   7  22    5.20   28.20
  -2  -7  22  172.28   25.80
   2   7 -22  160.48   27.10
  -1   7  22   97.09   26.30
   1   7 -22  131.09   23.90
   0  -7  22   12.40   12.90
   0   7  22   72.89   21.10
   0   7 -22   36.40   20.30
   1   7  22  226.78   41.70
  -2  -7 -22    7.60   20.40
   2  -7  22   52.59   18.90
   2   7  22   90.49   26.80
  -1  -8  22  -10.20   16.60
   0  -8  22    9.60   16.70
   0   8 -22  -12.20   32.40
   1  -8  22  -10.80   19.30
  -1   8 -22  -53.19   34.70
   6   0 -23    0.10   21.50
   6   0 -23    1.50   10.20
   5   0 -23   42.10   22.00
   4   0 -23    9.70   15.60
   4   0 -23   17.10    8.50
   3   0 -23   20.30   16.20
   3   0 -23   19.70    8.80
   2   0 -23   30.80   15.00
  -2   0  23   -1.60   10.30
   2   0 -23   21.70    8.50
   0   0 -23    0.00    9.00
   0   0 -23   -6.70   11.10
  -1   0 -23   20.70   10.10
   1   0  23   -4.30    8.80
  -1   0 -23    6.20   10.30
  -2   0 -23   10.90   10.50
   2   0  23   15.70   10.60
  -2   0 -23   12.10   10.90
  -3   0 -23    8.40    9.10
   3   0  23   13.10   10.50
  -3   0 -23   -0.40   10.70
   4   0  23    2.10   12.40
  -4   0 -23  -14.40   12.30
  -4   0 -23   18.80   13.20
   5   0  23  -17.80   14.60
  -5   0 -23  -12.70   13.10
  -5   0 -23    1.20    9.80
   6  -1 -23   40.10   24.10
   6   1 -23   32.40   21.90
   5  -1 -23   41.10   10.90
   5  -1 -23   82.39   20.80
   5   1 -23   55.99   16.60
   4  -1 -23  -11.10   15.50
   4  -1 -23   -8.30    8.60
   4   1 -23   10.30    8.20
   4   1 -23    1.70   10.90
   3  -1 -23   11.10   12.80
   3  -1 -23    7.20    8.50
   3   1 -23   15.00   11.20
   3   1 -23   13.10    9.70
  -2  -1  23  104.49   17.20
   2  -1 -23   57.89   10.60
   2  -1 -23   57.59   13.50
   2   1 -23   89.59   16.80
   2   1 -23   62.19   14.00
   1  -1 -23   18.40   10.10
  -1  -1  23    3.10   10.40
   1  -1 -23   -5.60    9.20
   1   1 -23    6.20   10.10
   1   1 -23    9.60    9.50
   0  -1  23  151.08   14.40
   0  -1 -23  184.28   20.40
   0  -1 -23  149.79   25.60
   0   1 -23  138.99   24.40
   0   1 -23  185.08   23.30
   0   1  23  187.48   24.60
   0   1  23  163.58   18.60
  -1  -1 -23   13.50    9.10
  -1  -1 -23   12.50   10.20
   1  -1  23   14.10    9.50
  -1   1 -23   -3.40   12.50
   1   1  23    0.20   10.80
  -1   1 -23    3.60    9.70
   1   1  23  -15.70    8.50
   2  -1  23   61.99   13.10
  -2  -1 -23   59.59   13.10
   2   1  23   79.09   12.80
  -2   1 -23   80.59   13.80
  -2   1 -23   69.49   14.60
   2   1  23   83.99   16.60
   3  -1  23    9.90   10.90
  -3  -1 -23   11.50    9.70
  -3  -1 -23    8.00   11.30
  -3   1 -23   -6.10    9.30
   3   1  23   12.80    9.90
   3   1  23    4.40   12.50
  -3   1 -23   16.80   14.00
   4  -1  23  -15.10   10.60
  -4  -1 -23    1.80    9.30
  -4  -1 -23   16.40   12.00
  -4   1 -23   12.70   11.90
   4   1  23   -2.00   15.20
  -4   1 -23   24.70   12.60
   4   1  23    7.50   11.10
  -5  -1 -23   56.89   12.80
   5  -1  23   55.19   15.90
  -5  -1 -23   38.90   14.10
  -5   1 -23   66.09   17.50
   5   1  23   53.39   15.00
  -5   1 -23   34.80   20.40
   6  -2 -23   -6.90   19.50
   6  -2 -23   17.10   12.30
   6   2 -23   -1.90   18.40
   5  -2 -23    1.00   10.40
   5  -2 -23    4.10   19.50
   5   2 -23   24.10   16.30
   5   2 -23   22.80   10.80
   4  -2 -23   10.00    9.10
   4  -2 -23    4.50   14.70
   4   2 -23   10.60   13.90
   3  -2 -23   43.80   10.10
   3   2 -23   69.99   15.20
   3   2 -23   46.60   10.60
  -2  -2  23  117.79   15.30
   2  -2 -23  116.69   18.70
   2  -2 -23  122.89   17.40
   2   2 -23  122.49   25.70
   2   2 -23  110.39   18.70
  -2   2  23  120.29   18.80
   1  -2 -23    6.00    7.70
   1  -2 -23    8.30   10.90
  -1  -2  23   18.10    9.00
  -1   2  23   12.70   13.70
   1   2 -23    1.80    9.60
   1   2 -23    0.40   11.00
   0  -2 -23    8.30    9.00
   0  -2 -23   13.90    9.40
   0   2  23   23.60   12.30
   0   2 -23   23.10   10.50
   0   2 -23    9.30   12.70
  -1  -2 -23   12.70   11.50
  -1  -2 -23   -0.10    9.50
   1  -2  23    5.10    9.80
   1   2  23   -2.00    9.70
   1   2  23   13.50   14.20
  -1   2 -23    3.90   11.20
  -1   2 -23   21.70   10.20
   2  -2  23  108.59   19.50
  -2  -2 -23   99.19   14.60
  -2  -2 -23   89.99   14.40
   2   2  23  105.59   17.60
  -2   2 -23   98.89   17.10
  -2   2 -23   94.49   14.60
   2   2  23  135.79   21.30
  -3  -2 -23   55.19   13.10
   3  -2  23   60.99   13.40
   3   2  23   71.19   13.70
  -3   2 -23   48.70   16.10
   3   2  23   50.29   14.90
   4  -2  23   13.40   14.10
  -4  -2 -23   33.40   12.00
  -4  -2 -23   19.10   10.10
   4   2  23   29.80   15.60
   4   2  23    4.00   11.50
  -4   2 -23   21.20   12.20
  -4   2 -23    1.40   16.30
  -5  -2 -23  -11.70    9.90
  -5  -2 -23  -11.30   15.40
   5  -2  23    6.20   16.60
   5   2  23   39.10   17.40
  -5   2 -23    2.40   19.30
   5   2  23    1.20   13.80
  -5   2 -23    0.70   14.90
   6  -3 -23   23.70   12.70
   6  -3 -23   48.20   23.80
   6   3 -23    9.50   18.00
   5  -3 -23  -17.60   18.10
   5  -3 -23   18.40   10.90
   5   3 -23   28.50   17.20
   5   3 -23    2.80    8.40
   4   3 -23   17.40   14.30
  -3   3  23  187.48   30.30
   2  -3 -23   -6.80   11.80
  -2   3  23    1.30   14.40
   2   3 -23    7.70   10.40
   2   3 -23    0.40   13.10
   1  -3 -23  -11.40    8.30
   1  -3 -23   -0.70   11.00
  -1  -3  23   -0.50    9.10
   1   3 -23   -6.00   13.40
   1   3 -23  -14.10   10.20
  -1   3  23    2.40   14.10
   0  -3 -23    5.60    9.50
   0  -3 -23  -11.90    8.60
   0   3 -23  -10.00   10.50
   0   3  23    2.50   15.70
   0   3 -23    4.90   12.30
  -1  -3 -23   16.70    9.90
  -1  -3 -23   -5.30    8.90
  -1   3 -23   -3.90   12.80
   1   3  23   -5.20    9.90
  -1   3 -23   -4.80   10.20
   1   3  23   -2.80   14.80
   2  -3  23    9.70   11.00
  -2  -3 -23    8.40    9.50
  -2  -3 -23  -15.90    9.80
  -2   3 -23   -1.00   13.70
   2   3  23    9.50   10.30
   2   3  23  -23.90   13.50
  -3  -3 -23    1.80   11.30
   3  -3  23   29.60   14.20
  -3  -3 -23   -2.80   10.80
   3   3  23    1.70   10.60
   3   3  23    4.40   17.30
  -3   3 -23   12.70   17.40
   4  -3  23    0.10   13.00
  -4  -3 -23   15.40   14.30
  -4   3 -23   18.90   22.40
  -4   3 -23   14.70   18.00
   4   3  23    4.00   13.20
  -5  -3 -23   13.90   13.70
   5  -3  23    7.10   17.80
  -5   3 -23   12.20   23.30
   5   3  23   27.80   16.00
  -5   3 -23   34.50   20.50
   6  -3  23    7.80   20.10
  -6  -3 -23   38.70   17.40
   6   3  23   31.30   19.70
  -6   3 -23   48.00   26.20
  -6   3 -23   48.80   21.50
   5  -4 -23   13.50   18.40
   5   4 -23   16.90   17.50
   4  -4 -23    5.60   10.50
   4  -4 -23   11.70   16.40
   4   4 -23   26.00   12.10
   4   4 -23   28.20   15.10
  -3   4  23   43.10   16.10
   3   4 -23   22.40   14.70
   2  -4 -23   -5.50   10.40
  -2  -4  23   18.70   12.40
   2   4 -23   25.50    9.70
  -2   4  23    2.60   14.20
   2   4 -23    7.20   13.40
   1  -4 -23   -7.40   10.50
   1  -4 -23   18.30   11.40
   1   4 -23   19.80   10.60
  -1   4  23   19.90   15.00
   1   4 -23   14.20   14.10
   0  -4 -23    4.90   10.80
   0   4  23    1.00   13.10
   0   4 -23    1.70    9.90
   0   4 -23   -3.90   14.40
  -1  -4 -23   15.40   11.60
  -1  -4 -23   27.00    9.90
   1  -4  23   10.00   12.00
  -1   4 -23   24.40   17.80
   1   4  23   11.40   13.50
  -1   4 -23   23.10   11.00
   2  -4  23   -5.80   12.50
  -2  -4 -23    5.50   11.80
   2   4  23    7.80   13.90
  -2   4 -23   21.60   15.00
   2   4  23   -5.20   11.30
  -2   4 -23   11.10   12.50
  -3  -4 -23   11.70   12.10
  -3  -4 -23    2.00   12.00
   3  -4  23   18.70   14.30
   3   4  23    2.40   13.10
  -3   4 -23    5.40   19.60
  -3   4 -23   -7.90   18.00
   4  -4  23   24.70   17.90
  -4  -4 -23    3.20   13.80
  -4  -4 -23   39.70   14.70
   4   4  23   38.30   16.00
   4   4  23    0.80   16.80
  -4   4 -23   38.60   23.60
  -4   4 -23   30.80   22.00
  -5  -4 -23   31.60   18.90
   5  -4  23   51.79   19.00
  -5   4 -23   52.89   21.70
   5   4  23   25.20   16.40
  -5   4 -23   33.10   27.60
   5   5 -23    7.00   19.00
   4  -5 -23  -13.00   13.60
   4  -5 -23    6.70   20.70
   4   5 -23   -7.80   18.10
  -4   5  23   43.60   18.60
  -3  -5  23   25.80   11.90
   3  -5 -23   35.50   17.50
   3   5 -23    7.30   16.90
  -3   5  23   36.90   21.20
   2  -5 -23    6.30   14.30
   2  -5 -23   -1.80   11.80
  -2  -5  23    9.20   10.60
   2   5 -23   13.80   15.00
  -2   5  23    6.10   17.80
   1  -5 -23   27.30   11.40
   1  -5 -23    4.10   15.00
   1   5 -23   -1.40   14.40
  -1   5  23    3.70   17.10
   1   5 -23   -7.60   17.10
   0  -5  23  -18.30   11.50
   0  -5 -23   -0.20   12.00
   0   5  23   15.20   16.20
   0   5 -23    5.40   13.50
   0   5 -23   -8.90   17.60
  -1  -5 -23   -0.60   13.00
  -1  -5 -23   -6.80   11.20
   1  -5  23    5.60   12.30
  -1   5 -23  -14.00   18.60
  -2  -5 -23   -3.60   12.80
   2  -5  23    1.50   13.10
  -2   5 -23   13.10   21.40
   3  -5  23    4.70   14.50
  -3  -5 -23   16.10   14.20
  -3  -5 -23   13.50   14.00
  -3   5 -23  -18.30   25.00
  -3   5 -23   -4.70   19.90
  -4  -5 -23   14.50   18.90
   4  -5  23    4.40   14.30
   4   5  23   17.90   19.00
  -4   5 -23  -25.60   24.70
  -4   5 -23  -11.40   25.00
  -5  -5 -23   48.20   23.80
   5  -5  23   15.70   20.00
   5   5  23   25.60   19.50
  -5   5 -23   24.90   31.70
  -5   5 -23   34.90   33.80
  -4   6  23   -2.20   24.60
  -3  -6  23   25.40   10.20
   3   6 -23    6.10   23.10
  -3   6  23   41.90   20.50
  -2  -6  23    7.60   13.40
   2   6 -23   19.50   25.80
  -2   6  23   34.80   19.20
   1  -6 -23    1.10   14.20
   1   6 -23    9.90   18.20
   0  -6 -23   14.10   15.00
   0  -6  23    3.10   14.80
   0   6 -23   10.20   16.70
   0   6 -23  -29.10   16.90
   0   6  23   26.30   17.50
  -1  -6 -23    3.20   13.20
   1  -6  23    4.70   13.80
  -1   6 -23   15.00   22.80
  -1   6 -23    8.90   19.50
  -2  -6 -23   19.20   15.20
   2  -6  23   34.20   16.30
  -2   6 -23   -9.00   22.50
   2   6  23   38.10   21.80
  -2   6 -23   13.20   23.40
   3  -6  23    4.30   17.00
  -3  -6 -23   38.60   20.00
   3   6  23   53.29   23.10
  -3   6 -23   44.70   29.20
  -3   6 -23   -6.70   26.20
   4  -6  23   -4.70   17.50
  -4  -6 -23   -4.70   25.20
  -4   6 -23  -29.20   32.30
   4   6  23   -1.00   28.40
  -2  -7  23  268.77   24.80
   0  -7  23  -13.10   14.70
   0   7 -23  -24.80   25.20
   1  -7  23   62.49   17.90
  -1   7 -23   57.99   24.00
   1   7  23  -30.80   27.30
   2  -7  23    7.60   16.50
   2   7  23    6.90   28.60
  -2   7 -23   30.90   25.40
   6   0 -24   24.30   11.30
   6   0 -24   41.30   23.70
   5   0 -24   -6.90   10.60
   5   0 -24    5.60   19.90
   4   0 -24  116.59   20.30
   4   0 -24  194.48   35.80
   3   0 -24  -12.70   18.50
   3   0 -24  -10.40   10.20
   2   0 -24   39.40   17.10
   2   0 -24   23.70    9.30
   1   0 -24  165.68   28.10
  -1   0  24  173.98   16.00
   1   0 -24  163.78   20.80
   0   0  24  -15.80    9.90
   0   0 -24    7.00   10.00
   0   0 -24   -2.90   12.40
  -1   0 -24  147.89   27.40
   1   0  24  175.38   20.80
  -1   0 -24  168.68   22.60
  -2   0 -24   26.10   14.00
  -2   0 -24   15.00   10.70
   2   0  24   29.60   11.00
   4   0  24  151.28   25.30
  -4   0 -24  177.68   31.00
   5   0  24    5.30   14.30
  -5   0 -24   -4.80   10.40
   6  -1 -24   -5.70   23.90
   6  -1 -24    8.50   10.30
   6   1 -24   19.70   25.80
   5  -1 -24    9.40   10.00
   5  -1 -24   -0.70   20.20
   5   1 -24   25.60   17.70
   4  -1 -24    8.40   16.30
   4  -1 -24    5.80    9.20
   4   1 -24   25.10   10.50
   4   1 -24   23.70   15.00
   3  -1 -24    3.10    8.00
   3  -1 -24   24.50   16.20
   3   1 -24   -4.40   13.30
   3   1 -24   18.40   10.90
   2  -1 -24   59.69   12.30
   2  -1 -24   58.59   15.90
   2   1 -24   66.29   14.50
   2   1 -24   77.29   12.70
   1   1 -24    8.50   11.00
   0  -1 -24  118.19   19.40
   0  -1  24  122.09   18.70
   0  -1 -24  115.29   18.40
   0   1  24  111.09   16.50
   0   1  24  131.59   17.70
   0   1 -24  135.99   26.40
   0   1 -24  133.99   20.70
  -1  -1 -24    9.30   10.10
   1  -1  24  -10.50    8.40
   1   1  24    3.00   14.40
   1   1  24    0.30   10.10
  -1   1 -24   17.60   10.50
  -1   1 -24   14.50   15.20
  -2  -1 -24   59.49   11.30
   2  -1  24   67.39   12.60
  -2  -1 -24   66.19   14.30
   2   1  24   60.19   13.60
   2   1  24   77.29   14.70
  -2   1 -24   67.99   14.70
  -2   1 -24   52.99   13.00
  -3  -1 -24   18.20   13.80
  -3  -1 -24   15.00   11.20
   3  -1  24   12.90   12.20
   3   1  24    1.00   10.20
   3   1  24   29.90   16.20
  -3   1 -24    5.00   14.80
  -3   1 -24   28.30   11.40
  -4  -1 -24    6.40   10.00
   4  -1  24   11.60   13.60
  -4   1 -24    8.80   13.50
   4   1  24   23.70   12.10
  -5  -1 -24   21.20   11.60
   5  -1  24    8.00   15.80
  -5   1 -24   10.30   17.10
   5   1  24   33.10   14.40
   5  -2 -24    6.30   19.10
   5   2 -24  -11.20   16.60
   3  -2 -24   12.50   14.90
   3  -2 -24   15.80    9.30
   3   2 -24   36.50   15.70
   3   2 -24   20.90   10.10
  -2  -2  24   23.50   10.60
   2  -2 -24   10.30   13.00
   2  -2 -24   22.20    8.90
   2   2 -24   13.80   10.40
   2   2 -24   29.10   13.70
   1  -2 -24   28.20   13.70
   1  -2 -24   20.30    9.00
  -1   2  24   31.60   14.40
   1   2 -24   32.90   13.50
   1   2 -24   57.79   12.20
   0  -2 -24    3.90    9.50
   0  -2 -24    8.40   11.70
   0   2 -24   10.00   11.10
   0   2  24    7.30   10.80
   0   2 -24   20.60   12.90
   0   2  24   18.00   16.60
   1  -2  24   17.00   11.10
  -1  -2 -24   32.70   11.90
  -1  -2 -24   23.30   10.00
  -1   2 -24   58.59   17.50
  -1   2 -24   20.70   11.10
   1   2  24   55.19   18.90
   1   2  24   31.80   11.20
  -2  -2 -24   28.00   10.80
   2  -2  24   13.60   11.50
   2   2  24   35.30   11.90
  -2   2 -24   33.80   15.90
  -2   2 -24   29.50   10.30
   2   2  24   26.60   15.10
  -3  -2 -24   51.19   14.40
  -3  -2 -24   22.90   11.70
   3  -2  24   15.50   13.10
   3   2  24   16.10   17.30
  -3   2 -24   19.20   15.90
  -3   2 -24   18.20   11.20
   3   2  24   39.40   13.60
  -4  -2 -24    7.20   10.70
   4  -2  24    4.90   14.90
   4   2  24   -7.10   13.00
  -4   2 -24   -4.60   13.40
  -4   2 -24  -12.10   17.60
  -5  -2 -24   -3.60   15.70
   5  -2  24   -2.70   15.90
  -5   2 -24   11.00   23.10
  -5   2 -24    7.60   16.00
   5   2  24    1.90   14.90
   5   2  24   24.00   20.90
   6  -2  24   48.60   23.70
   6   2  24   35.90   19.30
   5  -3 -24   10.80   11.80
   5  -3 -24  -26.30   20.90
   5   3 -24   -9.20   16.60
  -3  -3  24   38.70   12.70
   3  -3 -24   12.30   14.50
   3  -3 -24   35.60   10.00
   3   3 -24   33.90   16.60
   3   3 -24   58.19   13.40
   2  -3 -24    5.00    9.00
   2  -3 -24  -11.20   11.60
  -2  -3  24   10.90   11.80
   2   3 -24  -14.80   13.80
   2   3 -24    4.80   12.00
  -2   3  24   21.30   15.50
   1  -3 -24    5.20   11.00
  -1   3  24    0.00   16.20
   1   3 -24    2.50   13.00
   0  -3 -24   11.20   11.40
   0  -3  24   14.20   12.10
   0  -3 -24   22.10    9.00
   0   3 -24   24.20   14.50
   0   3 -24    9.40   11.20
   0   3  24   20.60   15.40
  -1  -3 -24   -2.60    9.20
   1  -3  24    2.60   10.20
   1   3  24    2.80   11.00
   1   3  24    7.90   14.30
  -1   3 -24    2.50   14.40
  -2  -3 -24  -20.00   10.40
  -2  -3 -24    7.10   10.10
   2  -3  24    4.40   11.50
   2   3  24    1.60   11.20
  -2   3 -24   16.60   16.30
  -2   3 -24  -19.70   11.30
   2   3  24   20.10   17.50
   3  -3  24   36.60   14.90
  -3  -3 -24   35.10   13.70
   3   3  24   41.30   13.50
  -3   3 -24   43.20   11.80
  -3   3 -24   52.29   18.80
  -4  -3 -24    8.00   16.40
   4  -3  24   -6.50   16.40
  -4  -3 -24    1.50   18.60
   4   3  24   10.30   21.50
  -4   3 -24   -3.20   22.10
  -4   3 -24   28.50   17.70
   4   3  24  -18.30   13.40
   5  -3  24    2.30   18.80
  -5   3 -24  -19.30   25.80
  -5   3 -24    5.10   21.40
   5  -4 -24   -2.70   21.50
   5   4 -24   -4.60   19.40
   4  -4 -24   -3.90   16.70
   4  -4 -24   21.00   13.30
   4   4 -24   39.30   12.00
   4   4 -24   21.90   16.50
   3  -4 -24   -0.30   13.20
  -3  -4  24    4.80    8.90
   3   4 -24    8.10   14.50
  -3   4  24   44.00   17.60
   3   4 -24    8.00   11.40
   2  -4 -24   11.80   10.90
   2  -4 -24    1.00   11.70
  -2  -4  24    8.90   11.80
   2   4 -24   16.70   15.70
  -2   4  24    8.90   17.20
   2   4 -24   16.40   11.60
   1  -4 -24    6.40   10.90
   1  -4 -24  -10.80   11.60
   1   4 -24    3.30   16.20
  -1   4  24    7.00   16.40
   1   4 -24    9.80   11.90
   0  -4 -24   10.00   10.20
   0  -4 -24    4.30   11.10
   0   4 -24   12.10   11.80
   0   4 -24    1.60   17.80
   0   4  24  -13.30   13.90
  -1  -4 -24    0.70   12.60
   1  -4  24    2.10   12.10
   1   4  24   -3.90   13.50
  -2  -4 -24    9.60   14.20
   2  -4  24   16.20   14.80
  -2   4 -24   29.40   18.40
   2   4  24    2.80   12.60
   3  -4  24   13.70   15.90
  -3  -4 -24   10.30   12.10
  -3  -4 -24    2.80   12.90
   3   4  24   25.20   14.60
  -3   4 -24    1.10   19.50
   3   4  24    0.60   16.70
   4  -4  24  -21.30   14.80
  -4  -4 -24    3.50   14.30
  -4   4 -24   13.00   22.40
  -4   4 -24  -25.90   25.30
   4   4  24   35.10   16.00
   5  -4  24   -3.30   17.70
  -5  -4 -24   19.00   16.40
  -5   4 -24   16.30   27.90
  -5   4 -24    8.80   22.10
   5   4  24   19.30   17.10
  -4   5  24   83.89   24.30
  -3  -5  24   18.30   10.70
   3  -5 -24   12.40   21.00
   3  -5 -24   -0.60   15.30
  -3   5  24   29.50   22.50
   3   5 -24   40.60   20.40
  -2  -5  24    0.90   13.00
   2  -5 -24  -21.60   13.20
   2  -5 -24    5.20   16.10
  -2   5  24  -19.90   18.40
   2   5 -24    3.80   16.50
   1  -5 -24   10.40   14.70
  -1   5  24   59.59   19.80
   1   5 -24   23.00   18.80
   1   5 -24   13.80   14.90
   0  -5 -24   14.90   13.80
   0  -5  24   27.50   14.00
   0   5 -24   20.90   14.80
   0   5 -24   40.20   18.90
   1  -5  24   -2.40   13.50
  -1  -5 -24   23.00   13.40
  -1  -5 -24    9.20   13.30
   1   5  24   -1.50   16.00
  -1   5 -24    9.30   18.10
   2  -5  24  -12.10   15.20
  -2  -5 -24   11.30   13.10
  -2   5 -24   14.40   21.10
  -2   5 -24  -12.50   15.00
   2   5  24  -17.20   15.80
   3  -5  24   17.10   15.60
  -3  -5 -24  -11.40   14.90
  -3   5 -24   18.20   22.70
   3   5  24   45.00   20.20
   4  -5  24   48.80   19.60
  -4  -5 -24   54.89   19.20
  -4   5 -24   32.80   31.20
  -4   5 -24   71.09   25.70
  -3  -6  24   11.50   12.30
  -3   6  24   34.80   24.70
  -2  -6  24  239.88   24.50
  -1   6  24   26.70   21.60
   0  -6  24   52.69   17.20
   0   6  24   74.39   21.30
  -2  -7  24  185.98   24.60
  -1  -7  24   13.10   15.90
   1   7 -24  -28.80   27.50
   0  -7  24   30.60   17.50
   0   7  24  -19.00   30.60
   1  -7  24   34.50   18.80
  -1   7 -24  -26.20   25.20
   1   7  24   36.00   28.30
   2  -7  24    7.40   18.50
   5   0 -25   24.40   22.10
   5   0 -25   -4.90   12.00
   4   0 -25   12.70   17.60
   4   0 -25  -14.50   10.20
   3   0 -25    6.60   19.50
   3   0 -25   11.00   11.10
   2   0 -25   47.70   11.50
   2   0 -25   65.79   18.40
  -1   0  25  395.66   34.30
   1   0 -25  451.35   41.20
   1   0 -25  489.65   34.80
   0   0 -25    4.70   11.10
   0   0  25   -3.40   10.70
   0   0 -25   -4.70   14.20
   1   0  25  448.76   34.70
  -1   0 -25  432.96   36.60
  -1   0 -25  469.45   40.90
   2   0  25   49.40   12.50
  -2   0 -25   46.90   14.80
  -3   0 -25   29.00   11.20
   3   0  25   10.90   13.00
  -3   0 -25   20.10   15.40
   4   0  25    2.30   13.10
  -4   0 -25   -4.60   16.70
   5   0  25    6.70   15.70
  -5   0 -25   -7.40   11.40
   5  -1 -25   -1.90   24.30
   5  -1 -25   19.30   10.10
   5   1 -25   33.20   21.20
   5   1 -25   18.30   12.50
   4  -1 -25   10.30    9.60
   4  -1 -25   -7.00   16.20
   4   1 -25   -0.80   13.10
   4   1 -25   -4.40   16.60
   3  -1 -25    6.10    9.70
   3  -1 -25   13.80   16.20
   3   1 -25   26.60   14.40
   3   1 -25   31.70   14.50
   2  -1 -25   13.20   10.50
   2  -1 -25   -3.00   14.60
   2   1 -25   13.00   11.90
   2   1 -25   -4.80   13.00
   1  -1 -25  150.48   21.70
  -1  -1  25  148.39   20.80
   1  -1 -25  119.49   21.20
   1   1 -25  171.38   23.60
  -1   1  25  135.59   17.80
   1   1 -25  150.18   30.40
   0  -1  25   -5.20    8.80
   0  -1 -25  -11.00    9.70
   0  -1 -25   16.00   11.60
   0   1  25   11.80   10.90
   0   1 -25    2.00   10.80
   0   1 -25   23.40   13.80
  -1  -1 -25  116.89   20.80
   1  -1  25  139.39   21.10
  -1  -1 -25  170.28   30.20
  -1   1 -25  117.69   17.20
   1   1  25  122.49   20.90
  -1   1 -25  176.98   31.70
   1   1  25  149.99   29.60
  -2  -1 -25    0.80   11.60
  -2  -1 -25   33.30   12.10
   2  -1  25    4.00   10.70
   2   1  25   -4.60   11.70
   2   1  25   -9.30   14.70
  -2   1 -25    3.90   12.70
  -3  -1 -25  -13.30   12.80
  -3  -1 -25   24.00   13.80
   3  -1  25   21.90   14.30
  -3   1 -25    6.10   15.20
   3   1  25  -28.00   15.20
  -3   1 -25   31.40   12.20
   3   1  25   23.50   12.20
  -4  -1 -25   10.20   11.40
   4  -1  25   20.80   15.40
   4   1  25  -16.70   15.30
  -4   1 -25  -10.80   14.60
   4   1  25  -12.00   12.00
  -5  -1 -25   18.20   12.90
   5  -1  25   22.50   16.70
   5   1  25    9.90   15.10
   5   1  25   31.00   21.00
  -5   1 -25    3.20   19.40
   4  -2 -25   10.50   17.50
   4   2 -25   14.80   11.30
   4   2 -25  -18.30   16.80
   3  -2 -25    3.90   15.50
   3   2 -25  -11.30   14.50
   3   2 -25    1.50   11.20
   1  -2 -25    2.20    9.70
   1  -2 -25   -0.50   11.10
  -1   2  25   26.70   17.50
   1   2 -25   -5.20   11.20
   1   2 -25  -12.50   14.40
   0  -2 -25   -0.30   11.30
   0  -2 -25    7.60    9.40
   0  -2  25    7.20    9.10
   0   2 -25   15.00   13.70
   0   2 -25   25.60   11.80
   0   2  25   13.50   15.70
   0   2  25    7.10   11.90
   1  -2  25  -10.20   10.10
  -1  -2 -25   12.30    9.80
  -1  -2 -25    3.40   11.60
  -1   2 -25    0.60   14.10
   1   2  25   -4.10   11.50
   1   2  25   18.40   14.10
  -2  -2 -25   38.50   13.70
  -2  -2 -25   33.10   12.60
   2  -2  25   22.60   13.90
   2   2  25   46.20   17.90
   2   2  25   40.00   13.40
  -2   2 -25   46.90   12.20
  -2   2 -25   37.80   16.50
  -3  -2 -25   -0.80   12.40
   3  -2  25   -5.70   12.30
  -3   2 -25   13.00   17.10
   3   2  25   11.50   12.80
   4  -2  25   18.00   15.70
  -4  -2 -25   14.00   12.20
  -4   2 -25  -18.60   19.00
   4   2  25    0.90   14.40
  -5  -2 -25    5.30   17.40
   5  -2  25    8.20   18.90
  -5   2 -25   32.90   26.90
   5  -3 -25   -6.80   24.90
   5  -3 -25    5.00   14.70
   5   3 -25   -6.80   20.10
   3  -3 -25   30.40   10.60
  -3  -3  25   31.90   11.40
   3  -3 -25   -8.10   13.10
   3   3 -25    5.80   12.20
   3   3 -25   16.50   17.00
   2  -3 -25   15.50   10.20
   2  -3 -25   14.10   12.60
   2   3 -25   14.60   13.90
  -2   3  25   27.30   19.20
   2   3 -25    5.00   14.70
   1  -3 -25   34.00   12.40
   1  -3 -25   35.60    9.90
  -1   3  25   60.69   19.10
   1   3 -25   28.90   13.40
   1   3 -25   57.99   15.30
   0  -3 -25   58.09   16.10
   0  -3  25   38.10   11.90
   0   3  25   90.59   18.30
   0   3 -25   62.29   15.50
   0   3 -25   53.19   13.50
   1  -3  25   41.40   13.70
  -1  -3 -25   40.70   12.80
  -1  -3 -25   23.40   11.00
   1   3  25   53.19   17.60
  -1   3 -25   31.90   12.00
  -1   3 -25   67.49   20.40
   1   3  25   50.99   14.10
   2  -3  25    8.80   12.70
  -2  -3 -25    8.40   11.00
  -2   3 -25   10.50   16.50
  -2   3 -25   27.30   12.10
   2   3  25   26.30   13.10
  -3  -3 -25    4.70   12.50
   3  -3  25   -2.30   15.80
  -3  -3 -25    4.30   13.60
   3   3  25   -2.90   17.30
   3   3  25    5.00   12.50
  -3   3 -25    7.00   19.90
  -4  -3 -25    6.70   16.60
   4  -3  25   21.00   19.10
  -4   3 -25   13.40   19.30
   4   3  25   12.80   15.00
   5  -3  25   10.10   20.40
  -5  -3 -25    3.80   16.70
   5   3  25  -21.90   17.50
  -5   3 -25  -29.80   23.00
  -5   3 -25  -11.40   27.10
   3  -4 -25  -16.10   13.70
  -3  -4  25   28.40   14.20
  -3   4  25    4.40   22.60
   3   4 -25   19.30   17.80
   3   4 -25   12.00   11.90
   1  -4 -25   -2.50   11.70
   1  -4 -25   -4.70   12.40
  -1  -4  25   18.90   12.50
  -1   4  25   -2.70   17.70
   1   4 -25   -0.10   12.50
   1   4 -25   12.30   19.00
   0  -4  25   -0.80   12.10
   0  -4 -25   18.20   12.60
   0   4 -25    8.30   13.00
   0   4 -25   20.80   19.30
   0   4  25  -13.00   18.40
  -1  -4 -25    6.60   13.40
   1  -4  25   11.80   13.10
  -1   4 -25    9.90   13.00
  -1   4 -25   29.10   18.00
  -2  -4 -25   15.80   13.90
   2  -4  25   -5.30   14.60
  -2  -4 -25    5.30   16.00
  -2   4 -25   10.60   19.80
   2   4  25  -10.30   15.90
  -2   4 -25   17.00   14.30
   3  -4  25    4.00   16.60
  -3  -4 -25    0.40   13.70
  -3   4 -25  -12.50   20.30
   3   4  25   13.70   15.90
   3   4  25   16.70   21.30
   4  -4  25  -10.40   16.70
  -4  -4 -25  -14.80   15.50
   4   4  25    4.50   16.60
  -4   4 -25   11.30   27.00
  -3  -5  25   36.60   15.20
  -3   5  25   20.70   21.90
   1  -5 -25   17.30   17.70
   1   5 -25   30.40   16.50
   1   5 -25   16.70   19.70
   0  -5  25   21.00   13.50
   0  -5 -25    6.50   16.40
   0   5  25   54.89   17.20
   0   5 -25    4.90   16.50
   0   5 -25   -4.00   20.80
   1  -5  25   25.50   15.40
  -1  -5 -25   33.10   15.40
  -1   5 -25   17.40   16.20
   1   5  25   49.70   17.90
  -1   5 -25   28.90   23.50
   2  -5  25  -13.90   16.50
  -2  -5 -25   -5.40   12.80
  -2   5 -25  -21.70   18.00
   2   5  25   50.19   21.30
  -2   5 -25   -0.20   21.30
  -3  -5 -25   10.70   15.90
   3  -5  25   -3.50   17.20
  -3   5 -25  -27.30   27.60
   4  -5  25   24.70   19.40
  -2  -6  25  144.79   21.20
   0   6  25  214.18   43.90
   1  -6  25  -13.60   17.90
  -1   6 -25    3.20   24.00
   2  -6  25    0.90   19.30
  -2   6 -25   28.00   29.50
   5   0 -26   71.59   25.70
   5   0 -26   43.40   12.80
   4   0 -26    5.60   11.50
   4   0 -26   29.60   19.50
   3   0 -26    3.00   18.90
   3   0 -26    2.00    9.50
   2   0 -26    9.40   15.70
   2   0 -26    0.10   10.00
   1   0 -26   50.99   15.80
  -1   0  26   43.40   13.80
   0   0 -26  503.35   39.10
   0   0 -26  514.85   45.30
   0   0  26  527.15   38.90
  -1   0 -26   48.30   14.90
   1   0  26   58.59   14.10
   2   0  26    2.90   11.70
  -2   0 -26   -5.30   12.60
  -2   0 -26   21.10   13.90
  -3   0 -26   20.00   15.30
  -3   0 -26  -23.70   13.60
   3   0  26    7.20   14.00
  -4   0 -26  -11.70   16.80
   4   0  26    0.80   15.20
  -5   0 -26   34.00   13.70
   5   0  26   21.00   18.20
   5  -1 -26  -17.30   11.50
   5  -1 -26   18.60   23.00
   5   1 -26    9.50   12.60
   5   1 -26    3.30   24.50
   4  -1 -26  -16.70   18.90
   4   1 -26  -12.20   13.30
   4   1 -26   -8.80   18.60
   3  -1 -26   13.90   16.90
   3   1 -26   -4.30   13.20
   3   1 -26   24.50   18.70
   2  -1 -26    4.60   15.10
  -2  -1  26    4.20   12.00
   2   1 -26   -8.00   11.70
   2   1 -26   18.70   17.10
   1  -1 -26   -3.40   10.80
  -1  -1  26   16.10   10.70
   1  -1 -26   16.40   13.50
   1   1 -26   36.60   18.10
  -1   1  26    4.10   12.20
   1   1 -26   29.80   12.90
   0  -1 -26  131.79   19.30
   0  -1  26  108.29   17.70
   0  -1 -26   93.39   14.50
   0   1  26  132.89   18.40
   1  -1  26   -6.50   11.10
  -1  -1 -26   16.40   12.60
  -1   1 -26    3.30   12.50
   1   1  26   41.10   16.50
   1   1  26   22.20   12.60
  -1   1 -26   28.60   14.90
  -2  -1 -26   16.40   12.90
  -2  -1 -26    0.60   13.40
   2  -1  26   -5.30   12.00
   2   1  26    0.40   13.10
  -2   1 -26   20.30   15.10
   3  -1  26   -8.40   14.30
  -3  -1 -26    0.70   13.70
  -3  -1 -26    2.90   14.30
  -3   1 -26    1.60   16.10
   3   1  26   -6.00   13.50
   3   1  26    8.40   14.10
  -4  -1 -26   -7.60   11.60
   4  -1  26   -2.50   16.20
  -4   1 -26  -14.00   17.50
   4   1  26   -2.90   14.10
   4   1  26   19.70   17.30
  -5  -1 -26   -1.00   13.50
   5  -1  26   -0.70   19.10
   5   1  26   13.40   15.40
  -5   1 -26   14.30   19.90
   5  -2 -26   17.70   26.90
   5  -2 -26    7.40   11.60
   5   2 -26   27.60   19.10
   4  -2 -26   12.80   21.00
   4   2 -26   -3.80   15.80
   4   2 -26   12.00   12.70
   3  -2 -26   -6.30   16.60
   3   2 -26   14.40   18.50
   3   2 -26   23.60   13.50
   2  -2 -26    7.00   14.40
   2  -2 -26   -5.10    9.80
   2   2 -26    4.20   15.20
   2   2 -26   -2.10   12.20
   1  -2 -26    9.60   13.50
   1  -2 -26    2.10   10.80
  -1   2  26    2.90   16.90
   1   2 -26   14.40   14.00
   1   2 -26    6.20   12.30
   0  -2 -26   80.79   17.20
   0  -2 -26  119.89   23.10
   0  -2  26  107.29   16.10
   0   2 -26   89.19   21.10
   0   2  26  100.59   16.40
   0   2  26  130.59   21.80
  -1  -2 -26    5.30   12.00
  -1  -2 -26   -0.20   14.90
   1  -2  26    2.20   11.80
  -1   2 -26  -10.20   16.00
   1   2  26  -15.70   17.50
   1   2  26   -4.70   12.80
  -1   2 -26   -6.40   12.70
  -2  -2 -26   24.60   13.90
   2  -2  26    6.70   14.00
   2   2  26    8.50   12.00
  -2   2 -26   15.40   20.70
  -2   2 -26   43.80   13.60
  -3  -2 -26   13.30   13.60
   3  -2  26   14.30   15.30
  -3   2 -26   14.20   14.70
   3   2  26   21.60   14.10
  -3   2 -26    8.50   19.60
  -4  -2 -26    8.60   13.00
   4  -2  26   -8.60   15.60
   4   2  26   47.90   23.80
  -4   2 -26  -26.80   21.30
   4   2  26   27.20   16.80
  -5  -2 -26   37.30   20.00
   5  -2  26   27.50   19.80
   5   2  26   20.40   19.50
  -5   2 -26   50.39   28.10
  -5   2 -26   22.80   23.20
   4  -3 -26    5.60   12.30
   4  -3 -26    8.50   23.20
   4   3 -26  -13.10   20.10
   4   3 -26    9.10   13.40
   2  -3 -26   25.10   12.80
   2  -3 -26    5.10   15.50
   2   3 -26    9.10   16.90
  -2   3  26   10.00   19.90
   2   3 -26   11.80   14.60
  -1  -3  26   42.40   12.30
   1  -3 -26   57.99   15.30
   1   3 -26   51.19   16.10
  -1   3  26   95.39   19.50
   1   3 -26   66.99   17.70
   0  -3  26   29.90   12.60
   0  -3 -26   42.50   11.90
   0  -3 -26   27.60   13.70
   0   3  26   30.20   20.10
   0   3 -26   43.40   20.60
   1  -3  26   35.30   15.00
  -1  -3 -26   37.60   13.10
  -1   3 -26   59.99   18.20
  -1   3 -26   45.70   13.70
   1   3  26   44.40   14.80
  -2  -3 -26   -0.90   12.80
   2  -3  26    4.50   13.60
  -2  -3 -26   -0.70   14.70
  -2   3 -26   27.70   19.70
   2   3  26   -8.00   14.00
  -3  -3 -26   -4.80   13.40
   3  -3  26   46.10   17.90
   3   3  26    4.30   14.40
  -3   3 -26   13.90   21.00
   3   3  26   18.00   19.70
  -4  -3 -26    7.10   18.50
   4  -3  26   23.50   18.90
   4   3  26   -5.50   15.50
  -4   3 -26   18.10   21.90
  -3  -4  26   40.20   15.00
   3   4 -26   -2.80   13.50
  -3   4  26  -31.80   23.60
   3   4 -26   11.60   22.10
   2  -4 -26  -13.50   13.50
  -2   4  26    0.40   20.10
   2   4 -26   -3.70   20.30
   2   4 -26  -14.90   13.30
   1  -4 -26    1.70   13.40
   1  -4 -26   31.40   14.10
  -1  -4  26   -4.80   11.40
   1   4 -26    8.50   19.50
  -1   4  26  -35.90   20.70
   1   4 -26   25.50   13.30
   0  -4 -26   10.50   13.00
   0  -4 -26    9.90   13.20
   0  -4  26   26.30   14.10
   0   4 -26   33.10   12.90
   0   4 -26    9.80   17.10
   0   4  26   36.90   20.20
  -1  -4 -26   40.50   15.40
   1  -4  26   29.30   14.10
  -1   4 -26    3.40   14.70
  -1   4 -26   12.90   20.70
   2  -4  26   12.70   16.40
  -2  -4 -26   15.40   15.80
  -2   4 -26   -3.60   23.40
  -2   4 -26  -33.10   17.10
   2   4  26    2.70   21.10
  -3  -4 -26   13.10   14.40
   3  -4  26    0.50   18.30
  -3   4 -26    9.00   25.80
   3   4  26    4.40   16.50
   4  -4  26   34.20   20.00
  -4  -4 -26  -15.70   17.30
   4   4  26   15.60   17.50
  -4   4 -26  -50.49   29.20
   4   4  26   -3.20   30.40
  -4   4 -26   12.40   30.20
  -3   5  26   56.19   23.90
  -2  -5  26   61.89   14.00
  -1  -5  26   11.60   14.30
  -1   5  26  -13.90   22.30
   0   5  26  196.28   36.40
  -1  -6  26    9.50   16.70
  -1   6  26   81.49   25.70
   0  -6  26    5.30   16.10
   1  -6  26    6.00   19.80
  -1   6 -26  -25.10   27.40
   1   6  26   12.40   29.20
   4   0 -27   10.90   21.70
   4   0 -27    8.50   11.30
   3   0 -27   -2.10   18.50
   3   0 -27  -22.60   11.40
   2   0 -27   40.10   17.90
  -1   0  27   12.00   12.80
   1   0 -27   14.50   15.50
   1   0 -27    4.00   12.40
  -1   0 -27   14.70   15.50
  -1   0 -27  -16.30   15.30
   1   0  27    0.40   13.50
   2   0  27   50.09   14.50
  -2   0 -27   25.60   15.60
  -3   0 -27    8.30   17.80
   3   0  27   -6.50   13.90
   4   0  27    7.20   15.80
  -4   0 -27    2.30   19.90
   4  -1 -27   10.10   12.30
   4  -1 -27    5.90   25.40
   4   1 -27   -7.50   23.30
   4   1 -27  -15.30   13.80
   3  -1 -27    3.80   11.50
   3  -1 -27   -3.00   17.60
   3   1 -27   38.40   22.00
   3   1 -27   -4.80   13.70
  -2  -1  27   19.70   12.70
   2  -1 -27   22.20   16.20
   2  -1 -27   -2.80   12.20
   2   1 -27    4.30   18.70
   2   1 -27   -0.90   14.10
  -1  -1  27   53.69   14.20
   1  -1 -27   68.79   16.40
   1   1 -27   66.29   18.50
  -1   1  27   60.09   15.40
   1   1 -27   24.90   16.20
   0  -1  27  106.49   18.40
   0  -1 -27  139.89   22.50
   0   1  27  100.99   17.70
   0   1 -27  177.18   27.70
  -1  -1 -27   56.29   16.40
   1  -1  27   56.99   15.30
  -1  -1 -27   81.49   15.40
  -1   1 -27   80.79   18.90
   1   1  27   70.59   16.70
  -2  -1 -27   11.00   14.50
  -2  -1 -27    3.20   15.90
   2  -1  27   22.60   14.20
   2   1  27   22.70   15.80
  -2   1 -27   16.70   16.30
   2   1  27   37.90   16.60
   3  -1  27   19.80   15.50
  -3  -1 -27   10.90   15.90
   3   1  27    6.20   15.60
  -3   1 -27   17.10   18.00
  -4  -1 -27   -3.40   13.30
   4  -1  27   14.40   17.90
   4   1  27   -7.30   14.80
  -4   1 -27   14.30   20.40
   4  -2 -27    5.80   12.50
   4   2 -27   12.50   21.20
   4   2 -27    8.50   14.90
   3  -2 -27   17.80   19.00
   3   2 -27  -19.00   15.70
   3   2 -27    1.70   14.20
  -2  -2  27   11.70   12.90
   2  -2 -27   36.90   17.50
   2  -2 -27    9.60   12.40
   2   2 -27   27.30   14.10
   2   2 -27   37.90   18.50
   1  -2 -27    9.50   13.60
   1   2 -27    4.00   17.40
   0  -2 -27   13.00   12.10
   0  -2 -27    6.20   14.10
   0  -2  27   24.70   13.40
   0   2 -27   21.30   15.10
   0   2  27    4.30   13.70
  -1  -2 -27    2.20   13.90
   1  -2  27    8.00   13.20
   1   2  27   -4.20   13.60
  -1   2 -27    6.60   20.70
  -1   2 -27   25.90   15.00
   1   2  27  -19.10   17.60
   2  -2  27   30.10   15.20
  -2  -2 -27   61.09   14.90
  -2   2 -27   52.29   21.10
   2   2  27   24.10   20.60
   2   2  27   50.79   15.30
  -3   2 -27   -0.90   20.30
   4  -2  27   -6.30   19.20
  -4  -2 -27  -17.90   13.80
  -4   2 -27   -4.10   22.70
   4   2  27   -3.00   17.60
   4  -3 -27  -13.50   13.20
   4   3 -27   -0.40   20.40
   3   3 -27   11.70   20.50
   2  -3 -27    1.60   13.70
   2   3 -27   40.00   21.50
  -2   3  27    0.10   19.70
   2   3 -27   20.00   16.20
   1  -3 -27   34.50   17.40
  -1  -3  27    7.40   13.80
   1   3 -27   50.89   22.30
  -1   3  27  -32.80   19.50
   0  -3 -27    4.20   13.70
   0  -3  27   21.80   13.30
   0  -3 -27    3.00   12.40
   0   3 -27    7.30   18.40
  -1  -3 -27   19.60   14.10
   1  -3  27  -14.80   14.50
  -1   3 -27   17.80   22.20
   1   3  27   23.00   15.20
   2  -3  27  -25.30   15.60
  -2  -3 -27   -3.70   13.10
  -2   3 -27  -11.20   14.50
  -2   3 -27    8.70   20.70
   2   3  27   -6.30   14.50
   2   3  27   -0.50   20.20
  -3  -3 -27   33.70   14.80
   3  -3  27    5.70   16.60
  -3   3 -27   22.00   26.00
   3   3  27   14.70   16.20
  -4  -3 -27    2.10   18.10
   4  -3  27   -4.20   18.70
  -4   3 -27   -1.60   26.90
   4   3  27   -8.40   16.00
   2   4 -27   32.80   15.10
  -1  -4  27   12.20   14.80
  -1   4  27   34.00   20.40
   0  -4  27   76.39   17.30
   0   4  27   97.19   23.30
   0   4 -27   84.09   15.60
   2  -4  27   12.50   17.40
  -3  -4 -27    5.10   17.50
   3  -4  27   35.50   21.40
   3   4  27   24.50   24.40
   3   4  27  -23.90   16.50
  -2  -5  27   -0.90   13.70
   0  -5  27   10.70   16.00
   0   5 -27   41.80   21.50
   1  -5  27    9.90   18.40
  -1   5 -27   26.50   21.80
   2  -5  27   26.10   20.10
   4   0 -28  -22.70   14.40
   3   0 -28   14.40   20.30
   3   0 -28   38.50   12.00
   2   0 -28  -13.70   15.90
   2   0 -28   35.20   19.80
  -1   0  28    1.90   13.80
   1   0 -28   -7.90   16.10
   0   0  28   12.00   14.20
   0   0 -28   53.69   15.50
   0   0 -28   28.70   17.90
  -1   0 -28   30.60   17.30
   1   0  28    4.30   15.20
  -2   0 -28   29.50   17.40
   2   0  28   33.80   15.40
   3   0  28   27.70   15.10
  -3   0 -28   44.80   18.80
  -4   0 -28   23.70   18.50
   4   0  28   35.00   16.80
   4  -1 -28   44.90   15.00
   4   1 -28  -14.50   16.30
   3  -1 -28   36.80   14.10
  -2  -1  28   24.70   14.40
   2  -1 -28  -15.30   12.20
   2  -1 -28   -6.40   19.40
   2   1 -28   11.90   23.30
   2   1 -28  -10.80   15.10
  -1  -1  28   54.39   16.00
   1  -1 -28   42.90   18.80
   1   1 -28   72.09   21.90
   0  -1  28   -6.40   15.20
   0  -1 -28    7.70   15.40
   0   1 -28   21.10   15.50
   0   1 -28   19.20   19.70
   0   1  28   -1.40   14.30
  -1  -1 -28   53.89   17.50
   1  -1  28   63.09   17.00
  -1  -1 -28   80.89   20.20
  -1   1 -28   74.59   19.10
   1   1  28   55.39   17.30
  -2  -1 -28   30.30   17.10
   2  -1  28   20.40   15.10
   2   1  28   21.20   15.00
  -2   1 -28   28.10   17.80
  -3  -1 -28   19.90   15.80
   3  -1  28   21.30   16.90
   3   1  28   -3.00   17.70
  -3   1 -28    7.20   18.90
  -4  -1 -28    3.30   13.40
   4  -1  28   20.00   18.70
  -4   1 -28   40.60   24.60
   3  -2 -28  -30.10   16.00
   3   2 -28   40.30   15.30
  -2  -2  28   12.70   15.90
  -1  -2  28   36.20   15.90
   1  -2 -28    9.60   14.20
   1   2 -28   27.40   18.60
   1   2 -28    2.70   15.70
   0  -2 -28   15.40   13.80
   0  -2 -28    2.10   15.40
   0  -2  28    8.20   14.40
   0   2  28   12.10   16.00
   0   2  28   45.40   20.90
   0   2 -28   33.10   22.80
   1  -2  28   34.80   15.50
  -1  -2 -28   29.30   18.00
   1   2  28   39.00   15.60
   1   2  28   24.60   19.90
  -1   2 -28   36.80   21.10
   2  -2  28   17.80   15.70
  -2  -2 -28   31.90   15.60
  -2   2 -28   13.30   22.20
   2   2  28   27.90   15.80
   2   2  28   58.99   20.50
  -3  -2 -28    8.90   14.90
   3  -2  28   51.99   20.60
   3   2  28   38.60   18.30
   3   3 -28   17.00   16.20
  -2  -3  28    8.70   15.70
  -1  -3  28   27.80   16.00
  -1   3  28   47.00   23.20
   0  -3  28    4.10   14.80
   0   3 -28   17.40   17.40
   0   3  28   32.00   22.50
   2  -3  28   -5.10   18.20
   2   3  28   15.20   17.60
   3  -3  28   10.80   19.20
   3   3  28   23.60   28.10
   3   3  28   -6.90   16.30
  -2   4  28   39.60   23.50
   2   4 -28  -32.00   16.00
  -1  -4  28   -7.40   16.30
   1  -4  28   -3.60   17.20
  -1   4 -28    0.20   18.70
   2  -4  28    9.50   18.00
   2   4  28   23.30   24.80
   1   5 -28  277.27   41.00
   0  -5  28    9.60   18.20
   3   0 -29   91.69   18.60
   2   0 -29   20.30   18.70
  -1   0  29   17.40   15.20
   1   0 -29   46.30   16.90
   0   0  29    4.00   15.20
   1   0  29   18.90   17.10
   2   0  29    9.60   17.50
   3   0  29   16.40   16.30
   3  -1 -29   13.90   15.00
   3   1 -29  -15.60   14.80
  -2  -1  29   11.20   17.20
   2   1 -29   18.70   15.20
  -1  -1  29    9.40   15.80
   1   1 -29   36.30   17.10
   0  -1  29    1.00   16.90
   0   1  29    1.50   15.70
   1  -1  29    6.30   16.00
   1   1  29    9.90   16.00
   2  -1  29    5.20   16.50
   2   1  29    1.40   16.50
   3  -1  29   16.20   17.00
   3   1  29  -18.70   17.40
   3  -2 -29    2.00   19.80
  -2  -2  29    6.80   15.10
  -1  -2  29   25.70   16.70
   1   2 -29   -5.00   16.80
   0  -2  29  -11.60   15.40
   1  -2  29   28.00   17.50
   1   2  29   23.20   17.00
   2  -2  29   -2.50   18.10
   2   2  29  -10.10   17.10
   3  -2  29   27.80   19.40
   3   2  29   -0.50   17.30
  -2  -3  29   27.30   17.40
   2   3 -29    5.00   17.50
  -1  -3  29    0.00   18.40
   1   3 -29   30.50   18.20
  -1   3  29   47.30   23.20
   1  -3  29   28.10   17.30
   2  -3  29   -6.80   19.10
   2   3  29   10.80   17.90
   2   3  29   46.10   26.80
   0  -4  29   -1.00   18.60
   0   4 -29    4.10   17.70
   1  -4  29    9.10   20.80
   1   0 -30   -6.70   20.10
  -1   0  30   -4.90   17.40
   0   0  30    3.50   17.10
   1   0  30   -3.80   18.00
   2   0  30   34.30   19.10
   2   1 -30   53.99   17.10
  -1  -1  30    3.50   18.50
   0  -1  30   17.90   17.90
   0   1  30    0.20   17.70
   1  -1  30    3.70   19.80
   1   1  30    6.60   18.40
   2  -1  30   10.20   18.00
   2   1  30    4.40   17.30
   2   2 -30  224.78   35.80
  -1  -2  30   21.90   19.00
   0  -2  30   -1.60   19.00
   1  -2  30   31.20   18.60
   1   2  30   16.90   18.50
   2  -2  30   72.69   21.80
   2   2  30   32.70   21.30
   0  -3  30    2.40   19.10
  -1   0  31   -3.60   20.00
   0   0  31    4.20   20.20
   1   0  31   18.80   20.00
   0  -1  31  -33.10   18.30
   0   1  31   19.20   19.60
   0   0   0    0.00    0.00
_computing_structure_solution     'SHELXT 2014/5 (Sheldrick, 2014)'
;
_shelx_hkl_checksum     54089
_shelx_res_file
;
    shelx.res created by SHELXL-2014/7
TITL RAM-1 in P2(1)2(1)2(1)
CELL  0.71073   7.8028   9.2422  24.9524   90.000   90.000   90.000
ZERR     4.00   0.0021   0.0028   0.0071    0.000    0.000    0.000
LATT  -1
SYMM  1/2 - X, - Y, 1/2 + Z
SYMM  - X, 1/2 + Y, 1/2 - Z
SYMM  1/2 + X, 1/2 - Y, - Z
SFAC  C    H    O
UNIT  80 128 8
MERG   2
FMAP   2
PLAN    3
ACTA
BOND
BOND   $H
CONF
L.S.  13
WGHT    0.007900    2.060900
FVAR       0.77071
C1    1    0.097676    0.935986    0.690444    11.00000    0.02482    0.04046 =
         0.03812    0.00113    0.00174    0.00124
C2    1    0.018529    0.866920    0.640581    11.00000    0.02472    0.03879 =
         0.04734    0.00001   -0.00549   -0.00250
AFIX  23
H2A   2   -0.049885    0.784330    0.651431    11.00000   -1.20000
H2B   2   -0.057582    0.936337    0.623740    11.00000   -1.20000
AFIX   0
C3    1    0.151065    0.817312    0.599620    11.00000    0.03247    0.04025 =
         0.02975   -0.00005   -0.01427    0.00333
AFIX  23
H3A   2    0.211300    0.900349    0.585113    11.00000   -1.20000
H3B   2    0.094706    0.767417    0.570310    11.00000   -1.20000
AFIX   0
C4    1    0.278362    0.715237    0.627330    11.00000    0.02207    0.03070 =
         0.02109   -0.00031   -0.00249   -0.01006
AFIX  13
H4    2    0.206149    0.641763    0.644417    11.00000   -1.20000
AFIX   0
C5    1    0.366022    0.793910    0.674463    11.00000    0.02314    0.02720 =
         0.02698   -0.00578   -0.00345    0.00196
C6    1    0.465690    0.683689    0.707179    11.00000    0.03863    0.04114 =
         0.02785   -0.00281   -0.01068    0.00673
AFIX  23
H6A   2    0.385677    0.618361    0.724490    11.00000   -1.20000
H6B   2    0.529219    0.733630    0.735006    11.00000   -1.20000
AFIX   0
C7    1    0.590112    0.595918    0.673095    11.00000    0.02464    0.03808 =
         0.04324   -0.00343   -0.00713    0.00352
AFIX  23
H7A   2    0.646786    0.524586    0.695434    11.00000   -1.20000
H7B   2    0.677184    0.659708    0.658549    11.00000   -1.20000
AFIX   0
C8    1    0.497089    0.518839    0.626860    11.00000    0.02964    0.03005 =
         0.03292   -0.00005    0.00759    0.00305
AFIX  13
H8    2    0.405793    0.463801    0.644521    11.00000   -1.20000
AFIX   0
C9    1    0.400100    0.627698    0.590244    11.00000    0.04061    0.02774 =
         0.02204   -0.00240    0.00071   -0.00545
C10   1    0.289783    0.537461    0.550550    11.00000    0.05109    0.04576 =
         0.03465   -0.00221   -0.00992   -0.00045
AFIX  23
H10A  2    0.200491    0.487477    0.570267    11.00000   -1.20000
H10B  2    0.234996    0.602066    0.525152    11.00000   -1.20000
AFIX   0
C11   1    0.396140    0.428547    0.520552    11.00000    0.06633    0.04226 =
         0.04242   -0.01653    0.00442   -0.01029
C12   1    0.498073    0.327260    0.554654    11.00000    0.05787    0.04016 =
         0.05393   -0.01575    0.00959    0.00005
AFIX  23
H12A  2    0.573051    0.271252    0.531608    11.00000   -1.20000
H12B  2    0.419885    0.260214    0.571879    11.00000   -1.20000
AFIX   0
C13   1    0.608467    0.400994    0.598485    11.00000    0.03257    0.03336 =
         0.04862   -0.00439    0.00665   -0.00290
C14   1    0.658193    0.283121    0.639013    11.00000    0.05550    0.03721 =
         0.07576   -0.00247    0.00428    0.01587
AFIX 137
H14A  2    0.557513    0.250337    0.657493    11.00000   -1.50000
H14B  2    0.738228    0.322054    0.664427    11.00000   -1.50000
H14C  2    0.709914    0.203312    0.620444    11.00000   -1.50000
AFIX   0
C15   1    0.774740    0.458838    0.573240    11.00000    0.05167    0.06289 =
         0.08605   -0.01064    0.02928    0.00424
AFIX 137
H15A  2    0.837462    0.513365    0.599462    11.00000   -1.50000
H15B  2    0.747120    0.520123    0.543401    11.00000   -1.50000
H15C  2    0.843415    0.379130    0.561099    11.00000   -1.50000
AFIX   0
C16   1    0.481979    0.920840    0.659556    11.00000    0.03065    0.03460 =
         0.05511   -0.00716    0.00007   -0.00456
AFIX 137
H16A  2    0.427314    0.978314    0.632449    11.00000   -1.50000
H16B  2    0.589050    0.884715    0.646136    11.00000   -1.50000
H16C  2    0.502450    0.979266    0.690716    11.00000   -1.50000
AFIX   0
C17   1    0.158915    1.087873    0.682078    11.00000    0.03350    0.03536 =
         0.04776   -0.00534   -0.00270    0.00565
AFIX  43
H17   2    0.234737    1.123145    0.707696    11.00000   -1.20000
AFIX   0
C18   1    0.119515    1.177184    0.643421    11.00000    0.04292    0.03933 =
         0.06810    0.00017    0.00415    0.00054
AFIX  93
H18A  2    0.044295    1.148377    0.616551    11.00000   -1.20000
H18B  2    0.166683    1.269577    0.642769    11.00000   -1.20000
AFIX   0
C19   1   -0.031804    0.939948    0.735979    11.00000    0.05306    0.06773 =
         0.05723    0.00506    0.02432    0.01744
AFIX 137
H19A  2   -0.072357    0.843740    0.743017    11.00000   -1.50000
H19B  2   -0.126590    1.000521    0.726065    11.00000   -1.50000
H19C  2    0.021804    0.978083    0.767596    11.00000   -1.50000
AFIX   0
C20   1    0.515392    0.726844    0.555932    11.00000    0.07021    0.04026 =
         0.03770    0.00358    0.02390    0.00436
AFIX 137
H20A  2    0.449202    0.806910    0.542806    11.00000   -1.50000
H20B  2    0.560365    0.672910    0.526211    11.00000   -1.50000
H20C  2    0.608323    0.762381    0.577436    11.00000   -1.50000
AFIX   0
O1    3    0.233526    0.844284    0.710848    11.00000    0.03232    0.04412 =
         0.02670    0.00000    0.00249    0.01002
O2    3    0.392980    0.421353    0.472057    11.00000    0.13235    0.08201 =
         0.03546   -0.01944    0.00463   -0.00394
HKLF 4
REM  RAM-1 in P2(1)2(1)2(1)
REM R1 =  0.0962 for    2120 Fo > 4sig(Fo)  and  0.1729 for all    3530 data
REM    204 parameters refined using      0 restraints
END
WGHT      0.0079      2.0609
REM Highest difference peak  0.212,  deepest hole -0.254,  1-sigma level  0.055
Q1    1   0.7914  0.2790  0.6799  11.00000  0.05    0.21
Q2    1   0.6201  0.4783  0.7100  11.00000  0.05    0.21
Q3    1   0.7879  0.1543  0.6914  11.00000  0.05    0.20
;
_shelx_res_checksum     52793
