# Supplementary material for: Crystal structure and Hirshfeld surface analysis of 2-oxo-13-epi-manoyl oxide isolated from Sideritis perfoliata
Source: Acta Crystallogr E Crystallogr Commun. 2018 Apr 27;74(Pt 5):713–7. doi: 10.1107/S2056989018005807 (PMC5947494; doi:10.1107/S2056989018005807)
Supplement: Supplementary file 2 [file e-74-00713-Isup2.hkl]

data_I                                                                          
_shelx_title ' RAM-1 in P2(1)2(1)2(1)'                                          
_shelx_refln_list_code          4                                               
_shelx_F_calc_maximum      130.58                                               
_exptl_crystal_F_000       672.00                                               
_reflns_d_resolution_high  0.7985                                               
                                                                                
loop_                                                                           
 _space_group_symop_operation_xyz                                               
 'x, y, z'                                                                      
 '-x+1/2, -y, z+1/2'                                                            
 '-x, y+1/2, -z+1/2'                                                            
 'x+1/2, -y+1/2, -z'                                                            
                                                                                
_cell_length_a     7.8028                                                       
_cell_length_b     9.2422                                                       
_cell_length_c    24.9524                                                       
_cell_angle_alpha  90.000                                                       
_cell_angle_beta   90.000                                                       
_cell_angle_gamma  90.000                                                       
                                                                                
_shelx_F_squared_multiplier     1.000                                           
                                                                                
loop_                                                                           
 _refln_index_h                                                                 
 _refln_index_k                                                                 
 _refln_index_l                                                                 
 _refln_F_squared_calc                                                          
 _refln_F_squared_meas                                                          
 _refln_F_squared_sigma                                                         
 _refln_observed_status                                                         
   2   0   0       3789.32       3689.52       207.22 o                         
   4   0   0         31.33         34.51         6.73 o                         
   6   0   0          1.42         12.63         9.26 o                         
   8   0   0        604.98        586.31        42.76 o                         
   1   1   0       2106.65       2075.04        67.25 o                         
   2   1   0       1166.00       1190.24        38.94 o                         
   3   1   0         35.49         23.57         3.37 o                         
   5   1   0         24.92         15.87         4.37 o                         
   6   1   0         24.90         23.28         5.50 o                         
   8   1   0         12.84         16.21         9.59 o                         
   9   1   0         14.49         35.22        13.03 o                         
   0   2   0          2.56         10.44         3.37 o                         
   1   2   0        119.35         93.09         6.59 o                         
   2   2   0         88.31         78.65         5.56 o                         
   3   2   0        275.65        311.82        17.60 o                         
   4   2   0          6.47          8.75         2.78 o                         
   5   2   0        207.35        217.79        14.99 o                         
   6   2   0         57.03         64.45        12.34 o                         
   7   2   0        293.66        218.18        15.73 o                         
   8   2   0          6.50          2.99         6.84 o                         
   9   2   0         20.39        -17.00        17.00 o                         
   1   3   0       2383.91       2294.06        75.77 o                         
   2   3   0       1004.64        915.23        28.11 o                         
   4   3   0          0.01         16.16         5.72 o                         
   5   3   0        133.01        136.59         8.92 o                         
   7   3   0          0.89         44.61        13.13 o                         
   8   3   0        136.43        135.47        27.02 o                         
   9   3   0         70.38         68.11        21.05 o                         
   0   4   0        468.04        497.25        24.04 o                         
   1   4   0         53.94         51.35         4.53 o                         
   2   4   0         43.27         41.44         4.34 o                         
   3   4   0          3.44          5.14         2.99 o                         
   4   4   0        193.88        205.66         9.56 o                         
   5   4   0         47.61         67.88         9.74 o                         
   6   4   0        144.52        140.54        16.22 o                         
   7   4   0          0.12         21.23        24.49 o                         
   9   4   0          8.33         15.82        36.87 o                         
   1   5   0         67.72         45.89         6.10 o                         
   2   5   0        108.15         97.48         7.83 o                         
   3   5   0         76.92         73.68         7.09 o                         
   4   5   0        345.07        366.20        15.25 o                         
   5   5   0        254.35        314.51        28.91 o                         
   6   5   0        207.12        213.64        22.68 o                         
   7   5   0         11.33         30.35        12.15 o                         
   8   5   0         83.12         99.03        20.10 o                         
   0   6   0        128.96        155.41        16.04 o                         
   1   6   0          0.04          2.23         4.68 o                         
   2   6   0        112.96         90.34         7.94 o                         
   3   6   0         44.87        139.57        22.90 o                         
   4   6   0        381.82        271.91        26.21 o                         
   5   6   0        314.44        293.38        15.43 o                         
   6   6   0         75.37         55.17        15.92 o                         
   7   6   0         59.31         84.53        22.74 o                         
   8   6   0          7.67        -15.04        19.81 o                         
   1   7   0          4.26         57.76        10.47 o                         
   2   7   0          5.67         10.14        16.16 o                         
   3   7   0        300.86        264.44        20.05 o                         
   4   7   0         75.16         75.78         9.21 o                         
   5   7   0        218.35        170.39        26.02 o                         
   7   7   0          0.67          2.05        19.15 o                         
   0   8   0        419.62        479.09        33.27 o                         
   1   8   0        171.72        145.08        11.75 o                         
   2   8   0          0.03         -8.57         8.57 o                         
   3   8   0        132.07        119.68        14.89 o                         
   6   8   0          6.28         12.08        15.82 o                         
   7   8   0         60.18         85.55        24.23 o                         
   1   9   0          6.86         21.38        12.54 o                         
   2   9   0          3.74         11.61        14.95 o                         
   3   9   0         77.60         77.36        18.20 o                         
   4   9   0          7.77         14.19        18.09 o                         
   5   9   0         22.07         31.69        16.09 o                         
   6   9   0         26.59        938.79        90.05 o                         
   0  10   0         55.34         30.18        69.94 o                         
   1  10   0        186.13        152.98        18.62 o                         
   2  10   0          6.47         -6.09        18.54 o                         
   3  10   0         61.84          7.22        15.53 o                         
   4  10   0         75.97        106.39        26.11 o                         
   1  11   0         51.13         77.24        81.22 o                         
   2  11   0         87.99        486.82        92.24 o                         
   3  11   0          6.13         48.15        27.10 o                         
   2   0   1          0.19         24.07         3.87 o                         
   3   0   1        592.85        529.47        91.15 o                         
   4   0   1         12.09          2.16         3.62 o                         
   5   0   1          2.87         -3.27         3.68 o                         
   6   0   1        122.63         80.54        19.02 o                         
   7   0   1         11.94         10.68         7.54 o                         
   8   0   1         70.70        113.76        25.59 o                         
   9   0   1         22.07         47.34        13.23 o                         
  -9   1   1        117.90        117.15        17.00 o                         
  -8   1   1         14.89         -4.54        14.56 o                         
  -7   1   1         10.19         19.87        12.12 o                         
  -6   1   1          1.41         -5.05         9.09 o                         
  -5   1   1        203.89        203.28        27.53 o                         
  -4   1   1        629.83        551.19        94.10 o                         
  -3   1   1        410.34        401.03        13.97 o                         
  -2   1   1        308.82        287.59        22.82 o                         
  -1   1   1      17050.94      16376.65       656.56 o                         
   1   1   1      17047.96      16833.28       930.03 o                         
   2   1   1        309.15        304.12        13.22 o                         
   3   1   1        410.31        336.33        22.73 o                         
   4   1   1        629.89        655.65        39.56 o                         
   5   1   1        204.18        190.54        12.05 o                         
   6   1   1          1.42          0.07         4.85 o                         
   7   1   1         10.24        126.75        23.40 o                         
   8   1   1         14.88         31.76        10.94 o                         
   9   1   1        117.85        198.95        66.99 o                         
  -7   2   1         15.55         10.41         5.71 o                         
  -6   2   1         15.55         13.28         6.87 o                         
  -5   2   1          6.49          4.90         5.29 o                         
  -4   2   1        510.32        506.07        15.80 o                         
  -3   2   1        407.55        355.91        26.35 o                         
  -2   2   1       1671.96       1713.09        48.94 o                         
  -1   2   1        795.71        710.56        21.25 o                         
   0   2   1       1588.75       1581.51        45.38 o                         
   1   2   1        796.83        722.97        24.69 o                         
   2   2   1       1674.38       1720.84        49.00 o                         
   3   2   1        407.32        381.53        16.58 o                         
   4   2   1        510.42        482.78        21.74 o                         
   5   2   1          6.53          6.58         3.04 o                         
   6   2   1         15.63          7.43        12.04 o                         
   7   2   1         15.51         17.07         6.07 o                         
   8   2   1         85.31         26.77        22.90 o                         
   9   2   1         15.95         19.64        26.09 o                         
  -9   3   1          7.80         40.57        29.80 o                         
  -8   3   1         10.60         15.15        18.69 o                         
  -7   3   1         36.78         43.36        14.06 o                         
  -6   3   1        121.52        124.41        16.58 o                         
  -5   3   1        124.67        120.87        11.27 o                         
  -4   3   1        189.92        183.24         9.56 o                         
  -3   3   1          2.47          5.56         4.71 o                         
  -2   3   1        204.26        228.94         9.04 o                         
  -1   3   1       2087.39       2007.13        63.42 o                         
   0   3   1        587.07        525.11        25.89 o                         
   1   3   1       2087.97       2047.75        67.39 o                         
   2   3   1        204.15        214.07        13.59 o                         
   4   3   1        190.20        205.84        31.14 o                         
   5   3   1        124.66        130.54         9.57 o                         
   6   3   1        121.51        122.78         9.78 o                         
   7   3   1         36.73         25.97        18.30 o                         
   8   3   1         10.55         42.84        15.91 o                         
   9   3   1          7.82         11.61        19.58 o                         
  -9   4   1         11.97         20.88        37.88 o                         
  -7   4   1         48.69         41.31        23.32 o                         
  -6   4   1         77.81         83.39        17.19 o                         
  -5   4   1        342.58        346.19        14.70 o                         
  -4   4   1        203.42        210.36         9.51 o                         
  -3   4   1        479.54        455.65        15.71 o                         
  -2   4   1       1074.18       1094.23        29.88 o                         
  -1   4   1        195.07        201.29         9.50 o                         
   0   4   1         33.33         30.99         3.50 o                         
   1   4   1        194.88        205.27         9.52 o                         
   2   4   1       1073.74       1119.39        39.24 o                         
   3   4   1        479.32        451.19        15.77 o                         
   4   4   1        203.13        190.93        12.06 o                         
   5   4   1        342.73        382.98        22.31 o                         
   6   4   1         77.70         92.59        11.92 o                         
   7   4   1         48.73         42.08        14.11 o                         
   8   4   1          7.82        -25.93        25.93 o                         
   9   4   1         11.93         55.39        39.06 o                         
  -8   5   1         33.78         16.75        16.24 o                         
  -7   5   1         53.12         41.68        13.36 o                         
  -6   5   1        112.16        107.22        22.90 o                         
  -5   5   1        639.83        628.82        22.26 o                         
  -4   5   1        307.40        338.81        14.61 o                         
  -3   5   1        179.59        165.00        14.29 o                         
  -2   5   1        130.90        120.92         9.25 o                         
  -1   5   1         23.38         14.02         3.86 o                         
   0   5   1         39.69         35.08         4.27 o                         
   1   5   1         23.47         13.98         4.11 o                         
   2   5   1        131.08        122.78        12.00 o                         
   3   5   1        179.12        166.06        10.93 o                         
   4   5   1        307.32        331.00        18.20 o                         
   5   5   1        640.44        644.34        29.17 o                         
   6   5   1        112.11        122.37        22.05 o                         
   7   5   1         53.02         55.69        15.66 o                         
   8   5   1         33.74         34.65        15.66 o                         
  -8   6   1          5.08          4.38        30.47 o                         
  -7   6   1         27.89         65.66        20.88 o                         
  -6   6   1          0.69         15.30        12.13 o                         
  -5   6   1         88.78         73.57        13.96 o                         
  -4   6   1        448.21        380.25        22.52 o                         
  -3   6   1        465.10        411.28        28.13 o                         
  -2   6   1         17.78         20.95         5.77 o                         
  -1   6   1         20.37         16.71         5.53 o                         
   0   6   1         68.01         68.59         6.61 o                         
   1   6   1         20.34         19.70         5.12 o                         
   2   6   1         17.83         21.02         6.72 o                         
   3   6   1        465.31        364.74        18.03 o                         
   4   6   1        448.31        408.87        18.05 o                         
   5   6   1         88.96         96.79        11.71 o                         
   6   6   1          0.70          5.26        15.49 o                         
   7   6   1         27.80         28.39        20.37 o                         
   8   6   1          5.05        -26.42        29.21 o                         
  -7   7   1         32.66         38.25        28.02 o                         
  -6   7   1         11.85         -2.91        11.05 o                         
  -4   7   1         79.55         78.85        12.84 o                         
  -3   7   1        139.98        125.48        22.05 o                         
  -2   7   1        113.02        116.66        15.95 o                         
  -1   7   1        142.26        210.25        17.96 o                         
   0   7   1          3.87         46.99         6.10 o                         
   1   7   1        142.25        224.16        18.36 o                         
   2   7   1        113.01        172.88        29.29 o                         
   3   7   1        140.12        136.78        17.48 o                         
   4   7   1         79.61         76.23        18.94 o                         
   6   7   1         11.88         10.58        22.81 o                         
   7   7   1         32.68         19.06        19.36 o                         
  -7   8   1          1.28         -7.14        23.30 o                         
  -6   8   1         54.09         48.32        14.57 o                         
  -5   8   1         90.80        103.90        12.30 o                         
  -3   8   1         70.82         55.44        12.18 o                         
  -2   8   1         79.71         96.46        10.90 o                         
  -1   8   1         15.62          5.77         8.89 o                         
   0   8   1          6.23          8.47         8.84 o                         
   1   8   1         15.62         20.77         8.59 o                         
   2   8   1         79.76         86.03        12.63 o                         
   3   8   1         70.72         86.29        10.84 o                         
   5   8   1         90.84         71.41        11.76 o                         
   6   8   1         53.98         70.46        17.99 o                         
   7   8   1          1.27        -15.81        24.76 o                         
  -6   9   1         32.56        915.74        84.16 o                         
  -5   9   1          6.86         18.89        31.31 o                         
  -4   9   1          0.22         54.33        21.14 o                         
  -3   9   1          9.14          4.69        14.14 o                         
  -2   9   1        143.92        117.82        14.68 o                         
  -1   9   1          8.28          1.47        10.96 o                         
   0   9   1        116.56        112.89        13.85 o                         
   1   9   1          8.25         12.32        11.65 o                         
   2   9   1        143.89        128.71        18.00 o                         
   3   9   1          9.17          6.91        20.18 o                         
   5   9   1          6.84         21.04        18.22 o                         
  -4  10   1         41.32         44.74        17.09 o                         
  -3  10   1          1.64        -24.91        31.06 o                         
  -2  10   1         20.93          2.63        29.63 o                         
  -1  10   1        174.50        199.12        46.67 o                         
   0  10   1         15.90         40.79        22.22 o                         
   1  10   1        174.56        127.19        21.59 o                         
   2  10   1         20.95          5.27        22.43 o                         
   3  10   1          1.65        -12.34        16.34 o                         
   4  10   1         41.33         60.50        28.14 o                         
  -3  11   1         10.65          7.24        25.08 o                         
  -2  11   1          7.53        162.95        57.24 o                         
  -1  11   1          8.88         57.79        38.88 o                         
   0  11   1         51.98         61.87        35.01 o                         
   1  11   1          8.91        151.33        40.91 o                         
   2  11   1          7.53        443.89        90.56 o                         
   3  11   1         10.69        -20.20        24.75 o                         
   1   0   2       4478.94       4020.35       159.44 o                         
   2   0   2        128.30        116.75        13.89 o                         
   3   0   2         17.24         17.09         4.04 o                         
   4   0   2        103.44         99.37        11.87 o                         
   5   0   2          4.44          1.52         5.39 o                         
   6   0   2          0.73          1.09         5.39 o                         
   7   0   2          3.48        -10.19        10.19 o                         
   8   0   2          5.28          3.79         9.23 o                         
   9   0   2        128.39        202.19        23.89 o                         
  -9   1   2         40.39         14.14        14.31 o                         
  -8   1   2        150.45        157.08        26.18 o                         
  -7   1   2        119.12        100.15        14.31 o                         
  -6   1   2         79.85         78.93         8.21 o                         
  -5   1   2         47.20         71.04         7.24 o                         
  -4   1   2         81.19         73.40         4.94 o                         
  -3   1   2        259.79        265.50         8.89 o                         
  -2   1   2       1614.31       1600.43        53.09 o                         
  -1   1   2       4210.05       3912.53        99.25 o                         
   1   1   2       4209.00       4006.53       110.67 o                         
   2   1   2       1615.38       1623.33        45.68 o                         
   3   1   2        259.95        271.68        16.67 o                         
   4   1   2         81.09         81.65         9.09 o                         
   5   1   2         47.32         59.77         6.13 o                         
   6   1   2         79.68         70.39         7.85 o                         
   7   1   2        118.98        147.96        17.85 o                         
   8   1   2        150.37        141.18        16.30 o                         
   9   1   2         40.37         51.52        19.19 o                         
  -9   2   2         31.72         43.27        23.91 o                         
  -7   2   2        125.87        133.79        16.11 o                         
  -6   2   2         69.57         90.22        17.68 o                         
  -5   2   2         66.28         62.22         5.73 o                         
  -4   2   2         11.02         15.40         4.05 o                         
  -3   2   2        375.59        404.84        15.19 o                         
  -2   2   2       2931.21       2960.25        84.50 o                         
  -1   2   2       3957.52       3881.44        98.04 o                         
   0   2   2        207.97        223.29         7.85 o                         
   1   2   2       3957.64       3909.41       126.92 o                         
   2   2   2       2932.58       3024.22        84.69 o                         
   3   2   2        375.47        386.07        12.16 o                         
   4   2   2         11.01         15.49         4.12 o                         
   5   2   2         66.19         64.48         6.38 o                         
   6   2   2         69.63         67.54         9.13 o                         
   7   2   2        125.75        119.23        14.39 o                         
   8   2   2         15.74        -10.27        22.39 o                         
   9   2   2         31.67        171.46       130.37 o                         
  -9   3   2         38.47         13.13        26.26 o                         
  -8   3   2        112.49         70.51        15.66 o                         
  -7   3   2         61.54         45.79        14.81 o                         
  -6   3   2         72.75         51.28        23.57 o                         
  -5   3   2         33.84         42.95         5.64 o                         
  -4   3   2         15.15         21.64         3.40 o                         
  -3   3   2        430.82        427.07        19.60 o                         
  -2   3   2        188.33        155.04        14.16 o                         
  -1   3   2        434.88        441.91        17.00 o                         
   0   3   2        911.59        935.22        28.09 o                         
   1   3   2        435.37        457.79        17.17 o                         
   2   3   2        188.75        171.86         8.79 o                         
   3   3   2        430.85        384.67        15.98 o                         
   4   3   2         15.08         16.83         6.82 o                         
   5   3   2         34.00         51.90         7.65 o                         
   6   3   2         72.79         65.59        10.25 o                         
   7   3   2         61.49         75.39        13.13 o                         
   8   3   2        112.55         99.31        24.75 o                         
   9   3   2         38.40         24.07        29.80 o                         
  -9   4   2         20.11         -1.85        35.52 o                         
  -7   4   2         64.96         18.67        26.68 o                         
  -6   4   2        241.24        222.50        13.43 o                         
  -5   4   2        714.50        694.90        24.19 o                         
  -4   4   2        339.70        382.37        13.80 o                         
  -3   4   2        119.28        126.17         7.43 o                         
  -2   4   2        247.18        244.69        10.57 o                         
  -1   4   2        537.87        552.95        18.68 o                         
   0   4   2        307.26        306.97        11.86 o                         
   1   4   2        537.80        565.18        18.83 o                         
   2   4   2        247.40        244.72        12.99 o                         
   3   4   2        119.39        114.16         6.55 o                         
   4   4   2        339.84        361.59        17.01 o                         
   5   4   2        714.31        769.94        46.04 o                         
   6   4   2        241.39        235.00        24.57 o                         
   7   4   2         64.83         53.70        18.57 o                         
   8   4   2         34.65         25.00        19.76 o                         
   9   4   2         20.16         34.01        38.38 o                         
  -8   5   2          3.39        -15.54        15.54 o                         
  -7   5   2         13.33        -13.22        13.22 o                         
  -6   5   2        282.43        237.03        22.13 o                         
  -5   5   2        766.52        688.91        22.44 o                         
  -4   5   2       1412.34       1297.76        42.01 o                         
  -3   5   2        338.84        336.59        16.13 o                         
  -2   5   2        136.62        114.97         8.82 o                         
  -1   5   2        217.29        167.69         9.99 o                         
   0   5   2        325.17        355.31        14.50 o                         
   1   5   2        217.17        171.25        15.53 o                         
   2   5   2        136.56        122.82        11.46 o                         
   3   5   2        339.13        335.97        14.03 o                         
   4   5   2       1412.59       1336.17        59.13 o                         
   5   5   2        766.31        771.13        30.26 o                         
   6   5   2        282.23        275.39        33.67 o                         
   7   5   2         13.33         14.45        11.90 o                         
   8   5   2          3.37         21.15        16.07 o                         
  -7   6   2         16.65          7.11        14.94 o                         
  -6   6   2         75.98         56.89        15.37 o                         
  -5   6   2         18.77         -3.22         6.73 o                         
  -4   6   2        169.95        159.40        11.92 o                         
  -3   6   2        219.32        239.66        16.99 o                         
  -2   6   2         54.52         57.11         7.32 o                         
  -1   6   2        192.25        178.48        12.44 o                         
   0   6   2         82.12         75.95         6.60 o                         
   1   6   2        192.16        175.70        11.97 o                         
   2   6   2         54.41         55.31         7.59 o                         
   3   6   2        219.41        229.94        18.48 o                         
   4   6   2        170.14        201.43        11.91 o                         
   5   6   2         18.81         22.89        12.99 o                         
   6   6   2         76.11         85.74        17.04 o                         
   7   6   2         16.63         36.15        21.67 o                         
   8   6   2          9.24         37.57        27.35 o                         
  -7   7   2          5.55         13.19        17.63 o                         
  -6   7   2         23.21          2.35         9.47 o                         
  -5   7   2         93.41        104.58        12.11 o                         
  -4   7   2        160.38        148.60        11.81 o                         
  -3   7   2        164.06        206.22        28.23 o                         
  -2   7   2        112.51        118.27        32.63 o                         
  -1   7   2         25.54         56.10        11.50 o                         
   0   7   2          0.87         36.17         5.79 o                         
   1   7   2         25.54         61.09        11.36 o                         
   3   7   2        164.06        169.51        31.82 o                         
   4   7   2        160.31        132.83        15.15 o                         
   5   7   2         93.32         85.09        15.57 o                         
   6   7   2         23.23         -4.02        27.86 o                         
   7   7   2          5.58         -1.80        41.41 o                         
  -7   8   2         38.63         27.27        56.06 o                         
  -6   8   2          1.04         -2.19         9.08 o                         
  -5   8   2        107.95         95.18        20.61 o                         
  -3   8   2         63.56         56.65         9.42 o                         
  -2   8   2         36.70         29.38         9.58 o                         
  -1   8   2         57.36         35.05        10.07 o                         
   0   8   2         21.53         15.83         8.97 o                         
   1   8   2         57.39         71.86        10.02 o                         
   2   8   2         36.68         38.72        11.77 o                         
   3   8   2         63.57         55.08        12.16 o                         
   4   8   2         13.38         12.63        24.41 o                         
   5   8   2        108.05        132.64        31.82 o                         
   6   8   2          1.04         27.31        18.28 o                         
  -6   9   2         16.70        820.12        80.98 o                         
  -5   9   2          4.43         30.04        20.44 o                         
  -4   9   2         27.09         27.49        17.27 o                         
  -3   9   2          6.34         20.10        12.58 o                         
  -2   9   2         81.77         70.58        14.49 o                         
  -1   9   2         11.43         16.06        12.35 o                         
   0   9   2        300.60        311.16        24.74 o                         
   1   9   2         11.41         38.46        14.87 o                         
   2   9   2         81.86         81.19        16.61 o                         
   3   9   2          6.37          2.86        20.53 o                         
   4   9   2         27.08         52.85        19.56 o                         
   5   9   2          4.41         -9.35        15.74 o                         
  -4  10   2          6.52          5.05        23.57 o                         
  -3  10   2         11.33         14.00        29.88 o                         
  -2  10   2         36.11         30.12        16.10 o                         
  -1  10   2         92.44         45.61        24.01 o                         
   0  10   2          9.03         40.63        21.43 o                         
   1  10   2         92.35         61.29        24.40 o                         
   2  10   2         36.01         47.14        35.02 o                         
   3  10   2         11.32         -3.23        23.57 o                         
   4  10   2          6.52         52.61        30.66 o                         
  -2  11   2         51.36        232.31        57.07 o                         
  -1  11   2         20.90         58.79        30.03 o                         
   0  11   2         37.29         -5.32        34.54 o                         
   1  11   2         20.91         76.09        37.54 o                         
   2  11   2         51.36        293.57        56.57 o                         
   1   0   3       5866.56       5398.54       135.62 o                         
   2   0   3       8687.40       8219.76       265.67 o                         
   3   0   3        395.40        424.68        19.27 o                         
   4   0   3         86.74         59.67        21.29 o                         
   5   0   3         42.33         45.92         6.31 o                         
   6   0   3        197.60        193.68        19.78 o                         
   7   0   3         21.41        109.92        20.03 o                         
   8   0   3         90.41         88.05        16.99 o                         
   9   0   3        150.02        215.05        48.14 o                         
  -9   1   3          8.73         74.36       119.77 o                         
  -8   1   3         51.02         72.50         9.88 o                         
  -7   1   3          0.08         -7.41        12.79 o                         
  -6   1   3        133.43        119.45        10.96 o                         
  -5   1   3        126.29        147.23        17.92 o                         
  -4   1   3        339.27        346.94        11.69 o                         
  -3   1   3         99.43        114.16         6.43 o                         
  -2   1   3        765.73        748.40        25.40 o                         
  -1   1   3       2553.84       2388.10        67.33 o                         
   0   1   3       7320.95       6701.23       167.73 o                         
   1   1   3       2554.12       2383.84        60.27 o                         
   2   1   3        766.14        741.36        19.49 o                         
   3   1   3         99.00        118.84         9.09 o                         
   4   1   3        339.05        362.76        23.74 o                         
   5   1   3        126.60        117.15        13.47 o                         
   6   1   3        133.23        126.10        11.68 o                         
   7   1   3          0.07          0.74         8.21 o                         
   8   1   3         50.95         52.69        17.85 o                         
   9   1   3          8.71         17.51        22.05 o                         
  -8   2   3         52.38        161.26        25.08 o                         
  -7   2   3         78.09         99.65        19.70 o                         
  -6   2   3        199.38        179.83        37.71 o                         
  -5   2   3        227.51        213.26        21.04 o                         
  -4   2   3         61.45         58.88         6.36 o                         
  -3   2   3        325.20        358.22        13.73 o                         
  -2   2   3       1021.28       1051.27        27.38 o                         
  -1   2   3        452.10        457.00        12.48 o                         
   0   2   3          7.55         -1.60         3.62 o                         
   1   2   3        452.29        435.62        16.26 o                         
   2   2   3       1020.81       1040.65        30.55 o                         
   3   2   3        324.93        331.26        11.00 o                         
   4   2   3         61.45         70.84        12.79 o                         
   5   2   3        227.27        238.51        13.51 o                         
   6   2   3        199.35        195.53        13.16 o                         
   7   2   3         78.02         72.70        10.96 o                         
   8   2   3         52.26         85.67        23.91 o                         
   9   2   3          3.96        202.66        40.74 o                         
  -9   3   3          3.17         50.67        29.80 o                         
  -8   3   3         12.00         60.77        21.21 o                         
  -6   3   3        219.19        208.21        32.54 o                         
  -5   3   3         62.25         62.44         9.21 o                         
  -4   3   3         32.27         37.13         4.89 o                         
  -3   3   3        513.49        500.48        19.06 o                         
  -2   3   3       2455.33       2486.09        70.33 o                         
  -1   3   3        853.34        851.55        23.23 o                         
   0   3   3       4761.22       4887.54       138.24 o                         
   1   3   3        853.36        874.66        30.45 o                         
   2   3   3       2455.12       2626.69        84.50 o                         
   3   3   3        513.67        485.13        22.40 o                         
   4   3   3         32.28         41.00         4.98 o                         
   5   3   3         62.33         62.13         8.27 o                         
   6   3   3        219.13        188.72        15.51 o                         
   7   3   3         49.85        182.98        33.33 o                         
   9   3   3          3.19         14.74        14.77 o                         
  -9   4   3         21.79         -6.40        37.04 o                         
  -7   4   3         22.23        -12.79        17.68 o                         
  -6   4   3        187.98        154.98        17.33 o                         
  -5   4   3        412.07        409.18        20.39 o                         
  -4   4   3         30.20         29.23         4.52 o                         
  -3   4   3        188.16        182.88         7.66 o                         
  -2   4   3       1574.79       1634.21        43.24 o                         
  -1   4   3         70.40         53.11         4.31 o                         
   0   4   3        128.99         95.77         7.07 o                         
   1   4   3         70.04         55.62         5.77 o                         
   2   4   3       1574.49       1654.11        56.43 o                         
   3   4   3        188.09        183.66        11.63 o                         
   4   4   3         30.34         36.22         5.36 o                         
   5   4   3        411.95        452.27        25.67 o                         
   6   4   3        188.03        181.80        33.00 o                         
   7   4   3         22.28        111.53        90.31 o                         
   8   4   3         10.04        -19.53        29.29 o                         
   9   4   3         21.75         42.42        37.71 o                         
  -8   5   3         10.77         36.80        22.63 o                         
  -7   5   3          0.69         -3.11        18.41 o                         
  -6   5   3         98.02         88.34        11.68 o                         
  -5   5   3        245.15        234.80        25.72 o                         
  -4   5   3        282.17        278.33        20.58 o                         
  -3   5   3        392.45        387.02        15.34 o                         
  -2   5   3        297.20        277.56        11.33 o                         
  -1   5   3        376.95        393.55        15.42 o                         
   0   5   3         10.16          1.93         3.84 o                         
   1   5   3        376.76        387.49        17.90 o                         
   2   5   3        297.42        281.29        15.12 o                         
   3   5   3        392.16        384.81        15.46 o                         
   4   5   3        282.60        343.72        25.67 o                         
   5   5   3        245.40        254.74        21.33 o                         
   6   5   3         97.88        198.13       108.75 o                         
   7   5   3          0.70         22.60        13.45 o                         
   8   5   3         10.79        -11.28        18.26 o                         
  -7   6   3         15.81         37.03        15.52 o                         
  -6   6   3         81.25         77.47         9.32 o                         
  -5   6   3        129.03         92.73        29.79 o                         
  -4   6   3        111.97        106.31         9.75 o                         
  -3   6   3         51.51         54.08         7.01 o                         
  -2   6   3        353.00        305.87        17.21 o                         
  -1   6   3        121.46        119.87        10.38 o                         
   0   6   3         20.60         22.45         5.32 o                         
   1   6   3        121.67         97.31        10.01 o                         
   2   6   3        352.81        290.08        17.55 o                         
   3   6   3         51.59         54.15        10.18 o                         
   4   6   3        112.17        123.80        10.91 o                         
   5   6   3        129.03        118.96        12.19 o                         
   6   6   3         81.25         53.37        23.23 o                         
   7   6   3         15.75          2.63        19.27 o                         
   8   6   3          8.41          3.79        26.44 o                         
  -7   7   3         87.51         78.42        18.67 o                         
  -6   7   3         75.51         73.16        10.01 o                         
  -5   7   3         17.71         11.99         9.00 o                         
  -4   7   3         54.73         69.48        12.17 o                         
  -3   7   3        234.93        300.30        37.32 o                         
  -2   7   3         53.90         66.96        14.05 o                         
  -1   7   3        116.15        240.17        21.21 o                         
   0   7   3         50.30         44.57         6.03 o                         
   1   7   3        116.06        193.40        22.18 o                         
   2   7   3         53.81         60.44        17.51 o                         
   3   7   3        234.94        287.00        35.35 o                         
   4   7   3         54.77         56.34         7.86 o                         
   5   7   3         17.69         20.03        21.21 o                         
   6   7   3         75.61         67.61        23.64 o                         
   7   7   3         87.59         99.28        24.23 o                         
  -6   8   3         41.73         38.23        11.47 o                         
  -5   8   3         33.31        157.22        29.97 o                         
  -4   8   3         31.43         12.71        11.45 o                         
  -3   8   3        112.51        124.63        14.33 o                         
  -2   8   3         56.82         69.85        10.01 o                         
  -1   8   3        158.47        145.06        12.48 o                         
   0   8   3         51.86         32.80         8.89 o                         
   1   8   3        158.51        153.24        16.61 o                         
   2   8   3         56.96         71.65        12.92 o                         
   3   8   3        112.56        116.86        15.16 o                         
   4   8   3         31.47         36.01        18.54 o                         
   6   8   3         41.64         56.03        27.09 o                         
  -6   9   3         23.82        903.28        86.85 o                         
  -5   9   3         22.82         62.99        41.15 o                         
  -4   9   3         19.75         14.49        12.39 o                         
  -3   9   3          3.71          7.92         9.69 o                         
  -2   9   3         25.74         19.24        10.94 o                         
  -1   9   3          5.12          0.48        11.81 o                         
   0   9   3         36.04         45.46        12.66 o                         
   1   9   3          5.09          8.18        14.22 o                         
   2   9   3         25.79         24.98        14.42 o                         
   3   9   3          3.70         11.62        16.53 o                         
   4   9   3         19.81         33.29        12.56 o                         
   5   9   3         22.81         30.47        36.87 o                         
  -4  10   3         11.60        -22.73        22.73 o                         
  -3  10   3         14.67         21.08        24.92 o                         
  -2  10   3         22.86         18.30        13.39 o                         
  -1  10   3          1.01         23.34        20.29 o                         
   0  10   3        124.06         83.03        25.28 o                         
   1  10   3          1.01         48.15        27.61 o                         
   2  10   3         22.86         49.23        25.03 o                         
   3  10   3         14.65         40.91        20.37 o                         
   4  10   3         11.59        -47.31        47.31 o                         
  -2  11   3          6.16         87.65        51.25 o                         
  -1  11   3         44.56         76.78        70.28 o                         
   1  11   3         44.59         89.21        38.55 o                         
   2  11   3          6.14        127.59        48.82 o                         
   0   0   4       9118.87       8017.48       224.11 o                         
   1   0   4       2726.02       2716.05        62.44 o                         
   2   0   4          1.35          5.56         3.20 o                         
   3   0   4          4.77          1.48         2.75 o                         
   4   0   4        193.06        204.14        12.90 o                         
   5   0   4         46.40         39.22        16.33 o                         
   6   0   4        182.57        173.36        13.82 o                         
   7   0   4          6.28          3.73         9.34 o                         
   8   0   4         99.64        116.36        12.68 o                         
   9   0   4        155.50        417.98       165.98 o                         
  -9   1   4         22.73        -22.73        22.73 o                         
  -8   1   4        175.62        132.64        23.23 o                         
  -7   1   4        167.78        112.47        34.01 o                         
  -6   1   4         35.77        106.38        18.01 o                         
  -5   1   4         49.61         73.69        17.56 o                         
  -4   1   4        306.82        303.12        34.01 o                         
  -3   1   4       1677.44       1852.23        73.08 o                         
  -2   1   4       2087.11       2127.15        69.74 o                         
  -1   1   4       2953.05       2777.28        70.26 o                         
   0   1   4      14810.88      13154.35       300.13 o                         
   1   1   4       2953.95       2800.53        70.26 o                         
   2   1   4       2086.36       2128.00        49.39 o                         
   3   1   4       1676.29       1747.62        59.24 o                         
   4   1   4        306.66        292.22        20.20 o                         
   5   1   4         49.65         42.09         6.73 o                         
   6   1   4         35.83         14.98        12.79 o                         
   7   1   4        167.76        131.73        16.91 o                         
   8   1   4        175.65        185.04        28.03 o                         
   9   1   4         22.81         52.96        18.52 o                         
  -9   2   4          8.95         33.33        26.09 o                         
  -8   2   4          4.61         60.94        15.15 o                         
  -7   2   4          3.32         36.03        18.18 o                         
  -6   2   4        208.25        196.48        15.67 o                         
  -5   2   4         36.99         13.88        10.33 o                         
  -4   2   4        566.84        587.86        22.08 o                         
  -3   2   4         11.62         15.42         3.28 o                         
  -2   2   4       3238.35       3347.44        85.09 o                         
  -1   2   4         18.38         29.66         3.30 o                         
   0   2   4       2089.70       1998.92        65.82 o                         
   1   2   4         18.40         30.32         2.62 o                         
   2   2   4       3239.98       3374.51        95.13 o                         
   3   2   4         11.59         14.05         3.91 o                         
   4   2   4        567.44        588.12        21.27 o                         
   5   2   4         36.85         39.73         7.74 o                         
   6   2   4        208.19        143.92        18.86 o                         
   7   2   4          3.33         19.25         7.69 o                         
   8   2   4          4.60         17.77        21.21 o                         
   9   2   4          8.92        339.64       242.40 o                         
  -8   3   4         87.53         82.32        25.59 o                         
  -6   3   4        135.12        151.15        16.98 o                         
  -5   3   4        195.56        189.01        16.55 o                         
  -4   3   4        188.03        147.84        11.18 o                         
  -3   3   4        793.43        805.44        25.08 o                         
  -2   3   4        320.47        330.03        10.37 o                         
  -1   3   4         33.93         24.27         2.58 o                         
   0   3   4        111.77        130.45         7.94 o                         
   1   3   4         34.11         24.40         4.48 o                         
   2   3   4        321.44        314.84        14.16 o                         
   3   3   4        793.41        817.65        25.22 o                         
   4   3   4        187.59        167.00         8.15 o                         
   5   3   4        195.54        221.90        12.10 o                         
   6   3   4        134.87        131.02        11.95 o                         
   7   3   4         58.87        115.75        36.86 o                         
   8   3   4         87.51        116.15        20.55 o                         
   9   3   4         43.68         40.91        33.50 o                         
  -9   4   4         12.69         25.42        35.35 o                         
  -8   4   4         14.79         15.66        28.96 o                         
  -7   4   4         15.97         -6.70        15.24 o                         
  -6   4   4        304.86        262.36        20.39 o                         
  -5   4   4        113.46         99.38         8.28 o                         
  -4   4   4         88.54         99.44         8.70 o                         
  -3   4   4        220.27        205.06         8.01 o                         
  -2   4   4        366.74        389.62        12.83 o                         
  -1   4   4        223.67        246.02        10.93 o                         
   0   4   4         31.28         35.28         4.62 o                         
   1   4   4        223.70        265.10        13.16 o                         
   2   4   4        366.36        421.24        17.87 o                         
   3   4   4        220.29        237.07        14.82 o                         
   4   4   4         88.45        101.42        12.08 o                         
   5   4   4        113.66        156.55        24.92 o                         
   6   4   4        305.06        251.73        16.19 o                         
   7   4   4         15.95          1.77        25.25 o                         
   8   4   4         14.75         26.77        28.62 o                         
   9   4   4         12.71         55.56        38.89 o                         
  -8   5   4         28.59         44.95        21.12 o                         
  -7   5   4          5.41          4.65         8.88 o                         
  -6   5   4         17.27         20.27         9.81 o                         
  -5   5   4        186.91        138.32        14.80 o                         
  -4   5   4         12.89         20.57         5.41 o                         
  -3   5   4          3.10          2.53         4.09 o                         
  -2   5   4         91.65         84.98         6.42 o                         
  -1   5   4        184.84        168.11        19.42 o                         
   0   5   4         13.59         16.82         3.97 o                         
   1   5   4        184.92        186.77        12.36 o                         
   2   5   4         91.62         90.48         9.65 o                         
   3   5   4          3.11          7.56         8.63 o                         
   4   5   4         12.84          9.46         7.35 o                         
   5   5   4        187.15        182.76        16.41 o                         
   6   5   4         17.21         36.87        16.83 o                         
   7   5   4          5.44         25.45        28.79 o                         
   8   5   4         28.58         23.57        16.45 o                         
  -8   6   4         32.30         65.82        44.78 o                         
  -7   6   4         35.29         72.73        28.28 o                         
  -6   6   4         27.58         27.84         8.29 o                         
  -5   6   4        106.29        106.50        17.13 o                         
  -4   6   4        117.92        116.33         9.34 o                         
  -3   6   4         64.25         48.27        12.21 o                         
  -2   6   4         74.68         72.20         6.54 o                         
  -1   6   4        103.69         81.79        10.40 o                         
   0   6   4         48.35         34.37         7.08 o                         
   1   6   4        103.50         79.00         8.09 o                         
   2   6   4         74.76         70.86         9.90 o                         
   3   6   4         64.44         62.47        10.88 o                         
   4   6   4        117.74        124.00        14.48 o                         
   5   6   4        106.32        104.03        12.07 o                         
   6   6   4         27.60         66.67        23.91 o                         
   7   6   4         35.34        -12.29        27.78 o                         
   8   6   4         32.33          7.09        21.11 o                         
  -7   7   4         83.11         70.79        12.49 o                         
  -6   7   4         22.91         21.84        10.60 o                         
  -5   7   4         14.56         15.11        10.51 o                         
  -4   7   4         35.29         25.50        10.42 o                         
  -3   7   4        262.33        313.10        40.15 o                         
  -2   7   4         82.04        123.33        12.59 o                         
  -1   7   4        165.16        204.77        19.32 o                         
   0   7   4         36.49        156.48        29.80 o                         
   1   7   4        165.03        154.36        22.73 o                         
   2   7   4         82.10         64.81        18.52 o                         
   3   7   4        262.38        326.83        97.89 o                         
   4   7   4         35.33         54.38        21.55 o                         
   5   7   4         14.60         14.09        16.37 o                         
   6   7   4         22.94         13.63        16.56 o                         
   7   7   4         83.19         72.43        35.85 o                         
  -6   8   4          5.12         -3.46        16.75 o                         
  -3   8   4        114.84        109.65        11.32 o                         
  -2   8   4        228.42        208.67        14.60 o                         
  -1   8   4         85.30         67.08        10.31 o                         
   0   8   4         76.98         66.50        12.03 o                         
   1   8   4         85.24         77.27        12.17 o                         
   2   8   4        228.29        231.81        22.86 o                         
   3   8   4        114.88        104.11        14.39 o                         
   6   8   4          5.13         13.97        20.63 o                         
  -6   9   4         21.38         53.20        62.96 o                         
  -5   9   4         17.35         24.90        12.57 o                         
  -4   9   4         13.25         30.46        12.10 o                         
  -3   9   4         14.79         20.85        10.50 o                         
  -2   9   4         42.71         41.57        11.30 o                         
  -1   9   4        296.73        275.16        22.94 o                         
   0   9   4         14.38         13.79        14.11 o                         
   1   9   4        296.56        300.49        29.46 o                         
   2   9   4         42.64         37.92        18.85 o                         
   3   9   4         14.75         29.44        16.69 o                         
   4   9   4         13.22         25.02        10.62 o                         
   5   9   4         17.32         14.33        26.34 o                         
  -4  10   4          5.73        -13.21        19.87 o                         
  -3  10   4         61.06         25.50        19.51 o                         
  -2  10   4          6.66         -9.16        12.91 o                         
  -1  10   4         40.52         -5.74        19.72 o                         
   0  10   4        130.77         45.64        20.84 o                         
   1  10   4         40.42         31.54        21.95 o                         
   2  10   4          6.68        -16.37        29.88 o                         
   4  10   4          5.72         41.89        54.54 o                         
  -2  11   4          2.44        127.26        39.56 o                         
  -1  11   4         32.21        168.00        42.09 o                         
   1  11   4         32.19        135.00        42.09 o                         
   2  11   4          2.44        144.76        41.92 o                         
   2   0   5        516.06        500.88        13.57 o                         
   3   0   5        381.97        330.65        18.01 o                         
   4   0   5        235.18        226.31        11.29 o                         
   5   0   5          6.10         15.19         5.09 o                         
   6   0   5         96.95         86.99        10.16 o                         
   7   0   5         11.21          2.00         7.18 o                         
   8   0   5        385.72        357.09        52.10 o                         
   9   0   5          3.73        140.80       134.41 o                         
  -9   1   5         47.41        -16.83        19.70 o                         
  -7   1   5        190.10        171.04        27.19 o                         
  -6   1   5         75.52         82.73         9.85 o                         
  -5   1   5         52.43         44.70         6.65 o                         
  -4   1   5        222.46        219.59        26.01 o                         
  -3   1   5        574.66        606.30        26.55 o                         
  -2   1   5         62.46         56.80         7.51 o                         
  -1   1   5        271.09        266.40         7.72 o                         
   0   1   5        648.62        615.33        21.79 o                         
   1   1   5        270.70        274.23         7.11 o                         
   2   1   5         62.22         61.18         5.74 o                         
   3   1   5        574.45        593.47        14.85 o                         
   4   1   5        222.78        235.56        26.42 o                         
   5   1   5         52.50         43.94         9.43 o                         
   6   1   5         75.57         86.01        13.30 o                         
   7   1   5        190.10        224.73        42.92 o                         
   8   1   5         63.04        206.38        30.98 o                         
   9   1   5         47.34         26.51        14.63 o                         
  -9   2   5         47.06         66.16        27.95 o                         
  -8   2   5         53.94         79.97        24.07 o                         
  -7   2   5        674.57        565.94        51.01 o                         
  -6   2   5         98.92         79.03        19.35 o                         
  -5   2   5        137.45        159.71        18.10 o                         
  -4   2   5          3.30         -4.45         4.58 o                         
  -3   2   5       3381.99       3783.55       145.51 o                         
  -2   2   5        949.90       1028.88        30.36 o                         
  -1   2   5       6170.63       6292.08       176.92 o                         
   0   2   5         38.55         38.65         3.52 o                         
   1   2   5       6175.39       6295.95       144.38 o                         
   2   2   5        949.01       1033.50        30.38 o                         
   3   2   5       3380.39       3578.97        92.26 o                         
   4   2   5          3.28         -1.08         2.67 o                         
   5   2   5        137.76        133.62         9.11 o                         
   6   2   5         98.95         81.25         8.89 o                         
   7   2   5        674.45        623.07        32.04 o                         
   8   2   5         54.00         39.30        13.45 o                         
   9   2   5         47.08        493.16       321.26 o                         
  -9   3   5          8.27         -1.01        30.13 o                         
  -8   3   5          6.95         -8.59        21.38 o                         
  -7   3   5         73.24         81.65        16.16 o                         
  -6   3   5        231.99        241.81        19.17 o                         
  -5   3   5        249.69        268.60        14.66 o                         
  -4   3   5         76.32        106.04         8.62 o                         
  -3   3   5        892.97        950.06        26.00 o                         
  -2   3   5         35.43         46.28         6.82 o                         
  -1   3   5       2528.45       2768.26        78.34 o                         
   0   3   5          2.81          7.36         2.36 o                         
   1   3   5       2528.04       2671.54        90.21 o                         
   2   3   5         35.40         34.38         5.47 o                         
   3   3   5        893.23        980.71        29.49 o                         
   4   3   5         76.24         86.83         8.82 o                         
   5   3   5        249.79        293.82        14.05 o                         
   6   3   5        232.10        281.45        21.40 o                         
   7   3   5         73.12         92.64        11.52 o                         
   8   3   5          6.96         41.08        15.32 o                         
   9   3   5          8.32         46.60        22.56 o                         
  -9   4   5         15.90         21.21        34.68 o                         
  -8   4   5          1.40         23.74        25.93 o                         
  -7   4   5         64.52         41.46        13.89 o                         
  -6   4   5         33.11         40.74         6.86 o                         
  -5   4   5         34.94         42.75         6.36 o                         
  -4   4   5         52.40         35.39         4.31 o                         
  -3   4   5        984.50       1025.80        25.81 o                         
  -2   4   5         66.76         67.57         4.84 o                         
  -1   4   5        229.02        248.07        10.66 o                         
   0   4   5         59.88         49.72         6.05 o                         
   1   4   5        228.84        256.39        13.10 o                         
   2   4   5         66.72         67.11         9.66 o                         
   3   4   5        984.33       1026.02        39.59 o                         
   4   4   5         52.46         39.76         7.18 o                         
   5   4   5         34.82         39.87         6.64 o                         
   6   4   5         33.19         17.43        10.34 o                         
   7   4   5         64.61         52.54        13.61 o                         
   8   4   5          1.40          7.40        11.56 o                         
   9   4   5         15.87        121.87        42.26 o                         
  -8   5   5         56.04         93.92        29.12 o                         
  -7   5   5         31.92         44.78        15.59 o                         
  -6   5   5          2.39         12.74        13.84 o                         
  -4   5   5        227.11        183.93        11.32 o                         
  -3   5   5        335.90        293.93        11.90 o                         
  -2   5   5         67.30         63.23         5.33 o                         
  -1   5   5        190.24        169.25        16.86 o                         
   0   5   5         35.89         14.11         4.93 o                         
   1   5   5        190.23        186.93        12.85 o                         
   2   5   5         67.21         69.20         7.89 o                         
   3   5   5        335.51        321.23        18.20 o                         
   4   5   5        226.86        203.11        14.94 o                         
   5   5   5          1.45         31.07        13.08 o                         
   6   5   5          2.41         -3.03        15.66 o                         
   7   5   5         31.93         52.02        19.52 o                         
   8   5   5         56.17         49.63        22.54 o                         
  -8   6   5         28.81         69.87        44.95 o                         
  -7   6   5          2.42        153.01        31.65 o                         
  -6   6   5          1.74         -6.04         8.42 o                         
  -5   6   5         12.82          4.78         6.47 o                         
  -4   6   5        141.84        130.98         9.62 o                         
  -3   6   5         87.07         88.61         6.46 o                         
  -2   6   5         59.41         55.02         6.53 o                         
  -1   6   5        207.59        216.98        13.95 o                         
   0   6   5          9.87         11.41         6.46 o                         
   1   6   5        207.88        252.39        16.97 o                         
   2   6   5         59.26         66.27        11.00 o                         
   3   6   5         87.00         68.00        15.82 o                         
   4   6   5        141.92        151.85        21.48 o                         
   5   6   5         12.85         19.38        12.91 o                         
   6   6   5          1.76          5.62        17.35 o                         
   7   6   5          2.41         33.84        29.29 o                         
   8   6   5         28.89         36.20        32.32 o                         
  -7   7   5          0.60         15.35        12.57 o                         
  -6   7   5         13.57         12.36        21.38 o                         
  -5   7   5         74.06         67.14        16.72 o                         
  -4   7   5         52.38        216.14        26.43 o                         
  -2   7   5         18.70         30.05        15.40 o                         
  -1   7   5        180.72        204.52        27.10 o                         
   0   7   5         87.64         73.77        10.37 o                         
   1   7   5        180.76        157.90        20.28 o                         
   2   7   5         18.62        -12.96        12.96 o                         
   3   7   5         53.53        190.55        37.37 o                         
   4   7   5         52.43        215.13        39.73 o                         
   5   7   5         74.09         64.96        18.89 o                         
   6   7   5         13.60         45.45        28.28 o                         
   7   7   5          0.59         37.23        46.04 o                         
  -6   8   5         82.32        107.84        24.46 o                         
  -4   8   5         31.44         39.38        11.28 o                         
  -3   8   5        146.33        171.31        14.02 o                         
  -2   8   5        169.59        167.06        12.24 o                         
  -1   8   5          8.73          7.30         9.22 o                         
   0   8   5        115.87        119.46        12.88 o                         
   1   8   5          8.67          0.23         9.96 o                         
   2   8   5        169.49        178.32        21.57 o                         
   3   8   5        146.46        157.13        15.88 o                         
   4   8   5         31.43         54.43        20.25 o                         
   6   8   5         82.39         52.53        34.34 o                         
  -5   9   5          2.11         15.96        15.38 o                         
  -4   9   5          5.79         10.56        12.17 o                         
  -3   9   5         21.75         20.52        10.57 o                         
  -2   9   5        203.18        222.55        15.78 o                         
  -1   9   5        139.85        161.48        18.34 o                         
   0   9   5         37.52         40.92        14.67 o                         
   1   9   5        139.83        163.31        24.63 o                         
   2   9   5        203.25        257.03        39.00 o                         
   3   9   5         21.74         13.93        15.82 o                         
   4   9   5          5.77          2.71         8.44 o                         
   5   9   5          2.09          1.12        52.44 o                         
  -4  10   5         25.40         38.72        25.75 o                         
  -3  10   5          3.50         10.97        15.73 o                         
  -2  10   5         32.23          8.75        32.66 o                         
  -1  10   5         54.23         24.08        26.68 o                         
   0  10   5         91.27         64.84        20.10 o                         
   1  10   5         54.18        -13.05        25.14 o                         
   2  10   5         32.20         -5.37        60.19 o                         
   3  10   5          3.50         32.83        39.90 o                         
   4  10   5         25.37         65.82        18.18 o                         
  -2  11   5          7.94         45.18        30.45 o                         
  -1  11   5         13.00         -0.47        26.43 o                         
   1  11   5         13.02        -15.82        49.83 o                         
   2  11   5          7.98         -7.52        21.52 o                         
   0   0   6        886.22        842.11        28.45 o                         
   1   0   6        631.82        583.07        13.12 o                         
   2   0   6        235.92        228.58         6.43 o                         
   3   0   6        331.38        304.82        10.32 o                         
   4   0   6        572.08        547.33        20.73 o                         
   5   0   6          3.62          5.46         4.36 o                         
   6   0   6         18.36         20.26         4.86 o                         
   7   0   6         22.84         15.87         6.74 o                         
   8   0   6         13.83          0.67        17.85 o                         
   9   0   6          6.03         19.26        15.40 o                         
  -8   1   6        145.88        220.35        26.09 o                         
  -7   1   6        197.70        187.36        31.48 o                         
  -6   1   6         15.67         84.06        43.90 o                         
  -5   1   6          6.81          8.21         5.75 o                         
  -4   1   6        537.07        530.03        39.23 o                         
  -3   1   6        564.60        545.59        48.64 o                         
  -2   1   6        186.11        155.74         8.81 o                         
  -1   1   6       1040.93       1040.68        27.21 o                         
   0   1   6        141.31        162.84         5.31 o                         
   1   1   6       1040.41       1050.64        23.01 o                         
   2   1   6        185.82        165.02         5.73 o                         
   3   1   6        564.42        558.01        14.08 o                         
   4   1   6        536.87        537.53        20.26 o                         
   5   1   6          6.88          5.58         5.02 o                         
   6   1   6         15.74         15.15         9.93 o                         
   7   1   6        197.67        219.49        39.39 o                         
   8   1   6        146.03        201.07        54.38 o                         
   9   1   6         83.63         64.31        19.19 o                         
  -9   2   6         27.92          6.57        26.60 o                         
  -8   2   6         35.87         24.41        19.19 o                         
  -7   2   6         84.87        245.61        30.81 o                         
  -6   2   6         16.50         24.28         8.92 o                         
  -5   2   6         44.04         50.50         7.38 o                         
  -4   2   6         17.12         16.30         5.81 o                         
  -3   2   6        594.05        603.32        22.54 o                         
  -2   2   6        888.19        907.09        26.70 o                         
  -1   2   6       1313.95       1286.93        33.65 o                         
   1   2   6       1315.03       1310.39        33.70 o                         
   2   2   6        887.16        878.96        21.87 o                         
   3   2   6        594.18        643.55        17.51 o                         
   4   2   6         17.09         13.65         3.42 o                         
   5   2   6         44.12         49.22         6.13 o                         
   6   2   6         16.49         11.81         9.91 o                         
   7   2   6         84.80        149.86        34.49 o                         
   8   2   6         35.83         32.41        23.82 o                         
   9   2   6         27.90        271.49       175.15 o                         
  -9   3   6          3.06        -12.96        31.99 o                         
  -8   3   6         94.40        156.72        30.13 o                         
  -7   3   6         78.01         96.42        26.00 o                         
  -6   3   6        449.13        448.01        27.10 o                         
  -5   3   6         17.34         13.01         7.58 o                         
  -4   3   6        580.42        602.20        27.61 o                         
  -3   3   6        493.50        515.53        48.32 o                         
  -2   3   6       9434.80      10051.62       286.25 o                         
  -1   3   6        305.84        316.52        13.26 o                         
   0   3   6        303.47        294.27        10.82 o                         
   1   3   6        306.10        309.29        13.13 o                         
   2   3   6       9432.70      10310.91       255.97 o                         
   3   3   6        493.49        598.06        22.47 o                         
   4   3   6        581.27        583.30        24.15 o                         
   5   3   6         17.39          7.21        12.15 o                         
   6   3   6        449.38        542.95        70.19 o                         
   7   3   6         78.02         96.11        30.99 o                         
   8   3   6         94.25         95.44        20.20 o                         
   9   3   6          3.06         12.57        18.82 o                         
  -8   4   6          5.91          9.09        28.28 o                         
  -7   4   6         35.98         36.27        13.92 o                         
  -6   4   6         19.22         22.32         7.96 o                         
  -5   4   6        506.90        475.43        25.36 o                         
  -4   4   6        256.61        230.75        11.38 o                         
  -3   4   6        654.70        675.36        19.36 o                         
  -2   4   6         88.22         95.95         6.88 o                         
  -1   4   6        181.10        199.14         8.53 o                         
   0   4   6        164.78        134.92        10.91 o                         
   1   4   6        181.11        185.00        11.73 o                         
   2   4   6         88.25         88.87         7.07 o                         
   3   4   6        653.85        620.76        51.53 o                         
   4   4   6        256.74        228.02        12.44 o                         
   5   4   6        507.47        431.46        19.29 o                         
   6   4   6         19.12         12.41        13.02 o                         
   7   4   6         36.01         37.58         9.98 o                         
  -7   5   6         38.75         33.68        11.91 o                         
  -6   5   6         18.04         24.69        11.52 o                         
  -5   5   6         60.58         89.10        20.28 o                         
  -4   5   6         88.79         69.40         5.50 o                         
  -3   5   6        171.65        157.12        10.64 o                         
  -2   5   6         83.14         83.26         6.79 o                         
  -1   5   6          4.66          4.95         3.73 o                         
   0   5   6        147.62        123.27        11.83 o                         
   1   5   6          4.63          4.55         6.98 o                         
   2   5   6         82.98         89.89         7.11 o                         
   3   5   6        171.42        156.08        17.35 o                         
   4   5   6         88.82         81.13        12.18 o                         
   5   5   6         60.64         79.98        23.73 o                         
   6   5   6         18.05          0.51        19.19 o                         
   7   5   6         38.65         40.96        19.06 o                         
   8   5   6          6.47         15.82        37.71 o                         
  -8   6   6          0.11         -9.76        47.14 o                         
  -7   6   6         41.52         88.78        60.84 o                         
  -6   6   6          7.11         22.22        21.21 o                         
  -5   6   6        248.63        223.68        29.95 o                         
  -4   6   6        112.76        117.40        12.01 o                         
  -3   6   6        195.93        196.60        10.88 o                         
  -2   6   6          7.70          3.50         5.28 o                         
  -1   6   6        220.50        221.67        13.66 o                         
   0   6   6        387.36        369.83        21.06 o                         
   1   6   6        219.75        259.70        27.21 o                         
   2   6   6          7.71         14.84        10.53 o                         
   3   6   6        195.93        200.91        11.61 o                         
   4   6   6        112.80        111.32        45.19 o                         
   5   6   6        248.53        198.12        28.77 o                         
   6   6   6          7.10         13.05        23.40 o                         
   7   6   6         41.63         62.63        31.65 o                         
   8   6   6          0.12         24.41        29.97 o                         
  -7   7   6         33.22         87.02        34.01 o                         
  -6   7   6         42.00        151.18        51.42 o                         
  -5   7   6         11.55          8.69        10.93 o                         
  -4   7   6        103.74        114.41        14.03 o                         
  -3   7   6         23.97         95.44        21.21 o                         
  -2   7   6        181.79        249.33        60.55 o                         
   1   7   6        134.58        507.44        38.13 o                         
   4   7   6        103.83        119.51        26.60 o                         
   5   7   6         11.58         47.79        16.71 o                         
   6   7   6         42.11         30.30        27.61 o                         
   7   7   6         33.26         -0.51        33.84 o                         
  -6   8   6         32.16         77.50        25.61 o                         
  -5   8   6         58.47         73.31        13.37 o                         
  -4   8   6        163.00        150.41        15.60 o                         
  -3   8   6         22.43         10.91         8.04 o                         
  -2   8   6        175.78        179.96        12.95 o                         
  -1   8   6         21.69         37.41        10.89 o                         
   0   8   6        109.22         89.04        12.54 o                         
   1   8   6         21.73         29.16        11.33 o                         
   2   8   6        175.77        153.64        16.99 o                         
   3   8   6         22.44         19.62        13.22 o                         
   4   8   6        163.13        125.35        12.18 o                         
   5   8   6         58.46         66.08        17.61 o                         
   6   8   6         32.08          3.70        37.54 o                         
  -5   9   6         16.72         51.79        16.75 o                         
  -4   9   6         28.22         25.29        11.59 o                         
  -3   9   6          0.16          9.18        11.17 o                         
  -2   9   6         26.68         32.88        10.67 o                         
  -1   9   6         27.96         35.42        10.16 o                         
   0   9   6        113.51        109.78        17.13 o                         
   1   9   6         28.00         49.28        14.74 o                         
   2   9   6         26.59         31.11        11.40 o                         
   3   9   6          0.16          7.73        13.32 o                         
   4   9   6         28.15          4.02        16.57 o                         
   5   9   6         16.73          3.15        28.51 o                         
  -4  10   6          3.70         19.52        18.44 o                         
  -3  10   6         21.15          3.62        27.64 o                         
  -2  10   6         26.50         -5.55        12.69 o                         
  -1  10   6         10.15          0.43        12.56 o                         
   0  10   6         47.52         35.14        14.56 o                         
   1  10   6         10.15         -4.83        15.11 o                         
   2  10   6         26.50         -3.54        29.46 o                         
   3  10   6         21.17         50.56        67.16 o                         
   4  10   6          3.70         16.73        40.17 o                         
  -2  11   6          3.93        -16.44        16.44 o                         
  -1  11   6         12.91        -19.89        19.89 o                         
   0  11   6         14.55        -12.46        26.09 o                         
   1  11   6         12.90        -24.71        33.34 o                         
   2  11   6          3.94         -4.48        65.65 o                         
   1   0   7       1536.49       1438.69        31.23 o                         
   2   0   7        155.58        151.60         7.11 o                         
   3   0   7        697.91        739.24        20.12 o                         
   4   0   7         16.83         11.97         4.28 o                         
   5   0   7        252.31        266.23        14.37 o                         
   6   0   7          2.70          2.50         5.17 o                         
   7   0   7         54.96         56.93         9.68 o                         
   8   0   7         53.36        222.87       203.10 o                         
   9   0   7         10.53          9.26        13.80 o                         
  -8   1   7          1.78         60.10        15.99 o                         
  -7   1   7         22.64         10.44        15.99 o                         
  -6   1   7         27.91         21.38        10.94 o                         
  -5   1   7         41.20         40.43         6.47 o                         
  -4   1   7        277.65        265.19        18.00 o                         
  -3   1   7          0.72         -0.36         2.06 o                         
  -2   1   7         47.08         47.73         3.28 o                         
  -1   1   7        360.90        344.90        10.30 o                         
   0   1   7       2919.10       2947.15        63.12 o                         
   1   1   7        360.87        369.20         9.37 o                         
   2   1   7         46.85         41.69         3.40 o                         
   3   1   7          0.71          1.66         1.97 o                         
   4   1   7        277.25        265.16        11.86 o                         
   5   1   7         41.10         34.44         6.40 o                         
   6   1   7         27.96         35.86         6.92 o                         
   7   1   7         22.69         18.08         6.53 o                         
   8   1   7          1.76         56.79        39.14 o                         
   9   1   7         14.71         23.74        21.38 o                         
  -8   2   7         66.54        100.99        24.41 o                         
  -6   2   7        166.86        169.94        16.70 o                         
  -5   2   7        112.36         94.34        10.44 o                         
  -4   2   7        334.10        339.28        19.01 o                         
  -3   2   7       1063.69       1152.52        34.31 o                         
  -2   2   7        422.85        401.42        17.05 o                         
  -1   2   7        854.39        904.64        23.94 o                         
   0   2   7        711.41        707.02        19.19 o                         
   1   2   7        853.47        895.57        24.39 o                         
   2   2   7        423.13        406.26        10.20 o                         
   3   2   7       1063.94       1156.09        28.25 o                         
   4   2   7        333.98        337.71        12.59 o                         
   5   2   7        112.64        101.00        11.10 o                         
   6   2   7        166.92        189.98        17.48 o                         
   7   2   7        262.72        241.46        36.24 o                         
   8   2   7         66.58         94.42        22.05 o                         
   9   2   7          5.69        384.81        47.64 o                         
  -9   3   7          7.71         13.97        32.15 o                         
  -8   3   7         13.17          9.93        24.92 o                         
  -7   3   7         42.31         52.53        14.81 o                         
  -6   3   7        261.21        281.54        21.77 o                         
  -5   3   7        249.73        186.14        18.52 o                         
  -4   3   7        109.38        106.15        11.17 o                         
  -3   3   7        432.17        484.74        16.63 o                         
  -2   3   7       1039.44       1235.02        37.17 o                         
  -1   3   7        291.14        305.72        11.29 o                         
   0   3   7        337.69        330.85        11.82 o                         
   1   3   7        290.67        307.12        11.18 o                         
   2   3   7       1039.04       1248.48        32.99 o                         
   3   3   7        432.00        487.51        15.12 o                         
   4   3   7        109.36        110.97         7.52 o                         
   5   3   7        249.96        251.10        17.25 o                         
   6   3   7        261.17        252.02        19.99 o                         
   7   3   7         42.19         30.47        21.55 o                         
   8   3   7         13.16         22.57        11.95 o                         
   9   3   7          7.75         24.65        19.90 o                         
  -8   4   7          1.81         21.55        29.12 o                         
  -7   4   7         18.85        243.75        28.79 o                         
  -6   4   7          7.98         27.74        10.24 o                         
  -5   4   7         51.82         58.63        11.78 o                         
  -4   4   7        168.07        154.81        14.22 o                         
  -3   4   7        337.11        358.95        13.57 o                         
  -2   4   7        171.23        204.00        10.65 o                         
  -1   4   7       1904.13       1871.14        63.77 o                         
   0   4   7        873.66        804.16        48.18 o                         
   1   4   7       1904.22       1921.75        55.29 o                         
   2   4   7        170.96        191.36        15.71 o                         
   3   4   7        336.71        352.57        24.16 o                         
   4   4   7        167.87        159.31         9.76 o                         
   5   4   7         51.92         45.28         6.13 o                         
   6   4   7          7.95         11.18         8.39 o                         
   7   4   7         18.89        117.90        84.84 o                         
   8   4   7          1.82        181.30       156.60 o                         
  -8   5   7         21.91        409.29       344.66 o                         
  -7   5   7          1.37         17.85        14.22 o                         
  -6   5   7        124.86        119.01        30.64 o                         
  -5   5   7          5.07         11.77         8.69 o                         
  -4   5   7        146.06        138.86         8.71 o                         
  -3   5   7        239.69        234.95        15.11 o                         
  -2   5   7        608.72        640.16        20.10 o                         
  -1   5   7         86.58         83.76         6.20 o                         
   0   5   7         15.85         14.02         4.35 o                         
   1   5   7         86.45         88.26         7.15 o                         
   2   5   7        607.61        668.37        22.31 o                         
   3   5   7        239.94        250.98        20.96 o                         
   4   5   7        145.78        137.23        12.35 o                         
   5   5   7          5.05         -7.82         7.82 o                         
   6   5   7        125.06        126.25        25.08 o                         
   8   5   7         21.97        691.22       450.03 o                         
  -8   6   7         14.47         40.91        42.09 o                         
  -7   6   7         12.46         24.56        12.27 o                         
  -6   6   7         12.09         63.61        34.08 o                         
  -5   6   7         45.52         52.54        11.19 o                         
  -4   6   7        133.78        139.52        13.95 o                         
  -3   6   7        366.40        372.64        16.64 o                         
  -2   6   7        136.24        127.81         9.58 o                         
  -1   6   7         38.95         41.89         6.37 o                         
   0   6   7         20.88          8.10         8.43 o                         
   1   6   7         38.83         50.59        12.44 o                         
   2   6   7        136.27        159.25         9.72 o                         
   3   6   7        366.24        390.27        28.26 o                         
   4   6   7        133.86        144.31        32.87 o                         
   5   6   7         45.49         70.53        11.48 o                         
   6   6   7         12.02         36.36        29.46 o                         
   7   6   7         12.50         22.90        23.03 o                         
   8   6   7         14.41         50.50        44.78 o                         
  -7   7   7         91.35        163.62        38.22 o                         
  -6   7   7         11.88         -8.42        25.25 o                         
  -5   7   7         32.32         30.61        17.26 o                         
  -3   7   7        388.75        419.64        26.48 o                         
  -1   7   7        195.23        158.60        13.48 o                         
   1   7   7        195.16        179.08        21.89 o                         
   3   7   7        388.90        386.73        21.32 o                         
   5   7   7         32.29        173.05       131.89 o                         
   6   7   7         11.86         19.36        35.19 o                         
   7   7   7         91.30        124.06        40.40 o                         
  -6   8   7          6.44         39.93        24.47 o                         
  -5   8   7          3.71         13.16        14.68 o                         
  -4   8   7          8.13         12.95        10.34 o                         
  -3   8   7         10.78          1.74         8.60 o                         
  -2   8   7         87.77         82.48         9.61 o                         
  -1   8   7        118.51        129.73        10.69 o                         
   0   8   7         37.57         53.27         9.46 o                         
   1   8   7        118.18         81.72         9.50 o                         
   2   8   7         87.75         80.37         9.78 o                         
   3   8   7         10.82         28.14        14.44 o                         
   4   8   7          8.12         25.70        15.75 o                         
   5   8   7          3.67         43.31        21.41 o                         
   6   8   7          6.45         -0.17        33.67 o                         
  -5   9   7         75.41         30.27        21.63 o                         
  -4   9   7         13.28          0.89        12.71 o                         
  -3   9   7         10.07         28.02        11.03 o                         
  -2   9   7         54.22         54.30        10.79 o                         
  -1   9   7         42.30         59.57        10.62 o                         
   0   9   7          2.07         -1.93        14.17 o                         
   1   9   7         42.34         43.23        11.95 o                         
   2   9   7         54.33         36.38        16.91 o                         
   3   9   7         10.11         20.03        10.79 o                         
   4   9   7         13.23         11.61         8.80 o                         
   5   9   7         75.36         64.41        29.28 o                         
  -4  10   7         16.30         23.97        39.11 o                         
  -3  10   7          0.05          3.39        24.04 o                         
  -2  10   7          9.88         15.22        16.01 o                         
  -1  10   7          0.77        -13.98        13.98 o                         
   0  10   7         17.81          8.94        13.61 o                         
   1  10   7          0.77         11.01        20.70 o                         
   2  10   7          9.89         24.77        14.70 o                         
   3  10   7          0.05         14.77        79.12 o                         
   4  10   7         16.27         42.91        44.52 o                         
  -2  11   7          3.74        -24.27        37.21 o                         
  -1  11   7          7.73        -13.86        36.62 o                         
   0  11   7         26.70         30.47        29.29 o                         
   1  11   7          7.72        -23.54        23.54 o                         
   2  11   7          3.77         20.88        22.56 o                         
   0   0   8       1199.85       1133.62        34.70 o                         
   1   0   8        412.81        406.99         9.82 o                         
   2   0   8        246.26        242.66         7.17 o                         
   3   0   8         15.78         23.75         2.21 o                         
   4   0   8          3.82          9.36         3.71 o                         
   5   0   8         18.00         41.71         5.89 o                         
   7   0   8         21.23         19.78         9.82 o                         
   8   0   8          2.40         67.35        85.51 o                         
   9   0   8         11.51         10.77        26.43 o                         
  -9   1   8         14.66         53.37        26.26 o                         
  -7   1   8         41.13         41.16        19.78 o                         
  -6   1   8         62.07         57.84        11.36 o                         
  -5   1   8         32.96         47.45         7.48 o                         
  -4   1   8        138.69        147.14         7.05 o                         
  -3   1   8        898.25        954.49        25.26 o                         
  -2   1   8       1073.77       1089.97        28.89 o                         
  -1   1   8       1493.46       1480.59        38.69 o                         
   0   1   8        187.90        185.25         5.28 o                         
   1   1   8       1494.40       1506.90        32.71 o                         
   2   1   8       1074.46       1106.70        24.48 o                         
   3   1   8        897.93        929.45        23.05 o                         
   4   1   8        138.60        154.08         8.49 o                         
   5   1   8         33.02         28.00         4.37 o                         
   6   1   8         62.06         75.42        13.64 o                         
   7   1   8         41.25         52.69        13.80 o                         
   8   1   8        143.22        226.31        18.64 o                         
   9   1   8         14.63          1.27        11.23 o                         
  -8   2   8         59.40         76.60        23.74 o                         
  -7   2   8        213.86        255.35        26.43 o                         
  -6   2   8        260.11        290.75        27.86 o                         
  -5   2   8        413.51        411.76        24.15 o                         
  -4   2   8        186.06        203.24        13.72 o                         
  -3   2   8        286.93        301.82        23.44 o                         
  -2   2   8       5549.81       6055.49       151.73 o                         
  -1   2   8        639.88        638.06        17.30 o                         
   0   2   8         15.50          4.50         2.92 o                         
   1   2   8        640.12        611.76        15.61 o                         
   2   2   8       5548.63       6018.94       128.81 o                         
   3   2   8        286.23        306.26        10.43 o                         
   4   2   8        185.77        175.71        14.26 o                         
   5   2   8        413.74        402.09        18.40 o                         
   6   2   8        260.41        232.24        15.23 o                         
   7   2   8        213.76        263.92        22.16 o                         
   8   2   8         59.33         83.98        17.66 o                         
   9   2   8         13.91        398.45        48.32 o                         
  -8   3   8         24.30         50.35        16.54 o                         
  -6   3   8         45.86        197.46        16.20 o                         
  -5   3   8          1.96          7.82        13.13 o                         
  -4   3   8        414.81        405.42        21.96 o                         
  -3   3   8        406.69        416.76        15.00 o                         
  -2   3   8       1122.36       1207.02        36.19 o                         
  -1   3   8        682.44        682.90        21.46 o                         
   0   3   8          0.06          1.40         2.92 o                         
   1   3   8        682.45        666.80        21.38 o                         
   2   3   8       1122.39       1199.09        32.21 o                         
   3   3   8        406.29        414.76        15.62 o                         
   4   3   8        415.27        413.94        15.88 o                         
   5   3   8          1.98         38.72        40.31 o                         
   6   3   8         46.04        116.11        66.91 o                         
   7   3   8          9.23         15.32        21.38 o                         
   8   3   8         24.21          9.95        16.46 o                         
   9   3   8         10.71        289.56       196.27 o                         
  -7   4   8        130.49        126.08        28.28 o                         
  -5   4   8        106.39        118.86        16.41 o                         
  -4   4   8         54.30         53.18         6.61 o                         
  -3   4   8        232.14        216.45        13.31 o                         
  -2   4   8        264.31        244.70        12.44 o                         
  -1   4   8        373.83        400.58        13.31 o                         
   0   4   8         29.67         32.89         3.48 o                         
   1   4   8        373.66        412.16        15.20 o                         
   2   4   8        264.31        258.78        12.24 o                         
   3   4   8        231.80        209.00        19.03 o                         
   4   4   8         54.23         63.18        11.75 o                         
   5   4   8        106.59         96.16         7.11 o                         
   6   4   8         11.83         39.39        19.53 o                         
   7   4   8        130.28        179.05        59.94 o                         
   8   4   8          9.56        406.87        53.37 o                         
  -8   5   8          6.59         -1.15        14.33 o                         
  -7   5   8          7.92         10.77        15.32 o                         
  -6   5   8         68.49         70.58        10.43 o                         
  -5   5   8         28.98         46.80        19.53 o                         
  -4   5   8         88.08         92.98        13.50 o                         
  -3   5   8        478.65        470.79        16.60 o                         
  -2   5   8         31.93         26.53         4.45 o                         
  -1   5   8        339.04        335.53        12.68 o                         
   0   5   8        420.30        421.07        16.44 o                         
   1   5   8        338.89        348.88        14.37 o                         
   2   5   8         31.95         32.46         4.62 o                         
   3   5   8        478.67        454.80        35.44 o                         
   4   5   8         88.10         81.74        12.80 o                         
   5   5   8         28.88         21.87        15.66 o                         
   6   5   8         68.47         68.01        16.83 o                         
   7   5   8          7.90        208.52       182.47 o                         
   8   5   8          6.61         19.82        59.33 o                         
  -7   6   8          7.82          4.10        14.62 o                         
  -6   6   8          9.93         86.35        22.56 o                         
  -5   6   8         32.98        271.16       155.72 o                         
  -4   6   8         84.45         86.12         7.44 o                         
  -3   6   8         19.37         27.09         6.30 o                         
  -2   6   8         71.97         70.68         6.95 o                         
  -1   6   8        103.66        126.60        12.91 o                         
   0   6   8         49.82         64.18         8.56 o                         
   1   6   8        103.67        116.76        12.60 o                         
   2   6   8         71.98         76.44         8.98 o                         
   3   6   8         19.40         31.17         5.53 o                         
   4   6   8         84.49         82.87        15.40 o                         
   5   6   8         32.99        295.06       101.98 o                         
   6   6   8          9.94         11.45        26.09 o                         
   7   6   8          7.84         22.22        26.77 o                         
  -7   7   8          6.20         21.59        18.82 o                         
  -6   7   8          1.67         -8.75        26.09 o                         
  -5   7   8          5.46          1.24        10.31 o                         
  -4   7   8         58.86        234.54        52.10 o                         
  -3   7   8        173.08        313.11        79.62 o                         
  -2   7   8         24.44        346.67        33.67 o                         
  -1   7   8        154.86        280.79        56.38 o                         
   3   7   8        173.06        160.76        27.10 o                         
   5   7   8          5.43         -3.47        27.53 o                         
   6   7   8          1.69         17.68        35.35 o                         
   7   7   8          6.18         -1.21        27.17 o                         
  -6   8   8          8.11         28.16        45.79 o                         
  -5   8   8          3.34         17.23        16.52 o                         
  -4   8   8         34.68         28.79        11.10 o                         
  -3   8   8        243.51        232.89        17.56 o                         
  -2   8   8         46.96         44.76         9.23 o                         
  -1   8   8         69.74         85.55        10.69 o                         
   0   8   8         63.00         65.50        10.38 o                         
   1   8   8         69.80         58.16        12.54 o                         
   2   8   8         47.04         40.75         9.55 o                         
   3   8   8        243.67        234.67        24.32 o                         
   4   8   8         34.64         18.21        15.42 o                         
   5   8   8          3.34        -20.94        20.94 o                         
   6   8   8          8.13          5.22        36.70 o                         
  -5   9   8         18.05         10.34        18.32 o                         
  -4   9   8          4.64          1.72        14.17 o                         
  -3   9   8         12.80          3.64        11.38 o                         
  -2   9   8          2.91         15.86        10.61 o                         
  -1   9   8        146.36        149.78        12.58 o                         
   0   9   8         43.93         44.16        15.90 o                         
   1   9   8        146.26        147.02        15.44 o                         
   2   9   8          2.90          3.49        10.78 o                         
   3   9   8         12.77          3.42        13.66 o                         
   4   9   8          4.61        -10.81        11.23 o                         
   5   9   8         18.08         21.55        41.58 o                         
  -4  10   8         14.61         21.90        23.45 o                         
  -3  10   8          2.58         23.40        24.53 o                         
  -2  10   8         52.58         20.10        13.50 o                         
  -1  10   8          8.50          1.97        14.68 o                         
   0  10   8          1.04         -9.67        20.57 o                         
   1  10   8          8.53         41.02        18.56 o                         
   2  10   8         52.52         60.77        18.17 o                         
   3  10   8          2.55         -0.61        28.28 o                         
   4  10   8         14.63         10.32        18.40 o                         
  -1  11   8          0.31         -8.07        52.44 o                         
   0  11   8          6.74          5.02        25.11 o                         
   1  11   8          0.31        -31.31        31.31 o                         
   1   0   9        402.83        387.37        10.37 o                         
   2   0   9         70.94         69.54         3.86 o                         
   3   0   9        837.37        838.71        20.89 o                         
   4   0   9        504.72        560.64        16.53 o                         
   5   0   9        435.45        495.22        33.67 o                         
   6   0   9         18.22          7.34         8.60 o                         
   7   0   9         35.51         18.06        14.39 o                         
   8   0   9          0.95          5.05        11.39 o                         
   9   0   9          1.71        -25.93        25.93 o                         
  -7   1   9        105.55        141.73        21.55 o                         
  -4   1   9        236.92        240.17        10.18 o                         
  -3   1   9        446.29        489.71        14.14 o                         
  -2   1   9        964.94       1037.50        26.72 o                         
  -1   1   9        759.26        776.28        19.05 o                         
   0   1   9        312.66        286.16         7.55 o                         
   1   1   9        759.63        759.01        17.50 o                         
   2   1   9        964.82        980.86        22.60 o                         
   3   1   9        445.86        465.95        14.37 o                         
   4   1   9        236.80        252.62         8.64 o                         
   5   1   9          8.77          3.54         7.58 o                         
   6   1   9         14.90         -0.34        11.28 o                         
   7   1   9        105.42        126.35        14.74 o                         
   8   1   9          1.30         75.25        16.50 o                         
   9   1   9         13.13         46.97        20.71 o                         
  -7   2   9         15.81          2.45        12.57 o                         
  -6   2   9        259.40        207.90        32.83 o                         
  -5   2   9         44.76         37.40        11.28 o                         
  -4   2   9         51.11         40.40         8.92 o                         
  -3   2   9       1388.79       1473.26        43.25 o                         
  -2   2   9       1736.60       1841.61        47.12 o                         
  -1   2   9        282.69        278.56         9.00 o                         
   0   2   9         61.58         72.42         4.20 o                         
   1   2   9        281.99        268.95         7.62 o                         
   2   2   9       1736.33       1794.28        43.06 o                         
   3   2   9       1388.23       1455.84        35.55 o                         
   4   2   9         51.05         37.63         3.64 o                         
   5   2   9         44.81         50.08         6.59 o                         
   6   2   9        259.74        237.09        22.67 o                         
   7   2   9         15.89         31.07        16.75 o                         
   9   2   9         14.70        422.51        50.67 o                         
  -8   3   9          5.37         21.92        16.35 o                         
  -7   3   9        163.52        151.70        32.41 o                         
  -6   3   9         54.76        109.75        21.21 o                         
  -5   3   9         80.82         75.76        15.99 o                         
  -4   3   9         35.31         42.07         6.02 o                         
  -3   3   9        783.54        887.04        27.55 o                         
  -2   3   9         20.28         20.46         3.29 o                         
  -1   3   9        175.34        208.15         8.01 o                         
   0   3   9         90.12        106.96         7.92 o                         
   1   3   9        175.33        211.75         8.90 o                         
   2   3   9         20.32         17.59         3.34 o                         
   3   3   9        782.44        869.58        24.91 o                         
   4   3   9         35.35         39.79         4.85 o                         
   5   3   9         80.96         81.20        13.82 o                         
   6   3   9         54.85         60.44        17.17 o                         
   7   3   9        163.71        152.14        13.01 o                         
   8   3   9          5.35          1.45        14.39 o                         
  -7   4   9          4.46          9.88        13.54 o                         
  -5   4   9         11.21        115.47        20.71 o                         
  -4   4   9          7.32          2.64         4.48 o                         
  -3   4   9         67.95         67.19         5.67 o                         
  -2   4   9        137.82        148.59         9.11 o                         
  -1   4   9        673.89        706.81        22.86 o                         
   0   4   9         18.88         17.54         2.86 o                         
   1   4   9        674.47        675.31        22.60 o                         
   2   4   9        137.65        141.53         7.90 o                         
   3   4   9         67.90         60.07         6.15 o                         
   4   4   9          7.34         -0.56         5.09 o                         
   5   4   9         11.24         74.81        49.91 o                         
   6   4   9         27.78         14.98        22.05 o                         
   7   4   9          4.48        229.02       206.96 o                         
   8   4   9          7.61         34.17        29.97 o                         
  -8   5   9         14.72         21.31        22.72 o                         
  -7   5   9          1.92          8.75        19.70 o                         
  -6   5   9          4.95          2.53        15.82 o                         
  -4   5   9         20.19         30.50         7.50 o                         
  -3   5   9        219.78        196.45        13.27 o                         
  -2   5   9         24.54         22.93         4.82 o                         
  -1   5   9        201.58        234.86        10.69 o                         
   0   5   9        652.49        631.03        19.76 o                         
   1   5   9        201.65        211.35        18.44 o                         
   2   5   9         24.39         18.75         4.63 o                         
   3   5   9        219.59        214.47        20.23 o                         
   4   5   9         20.05          5.34        14.56 o                         
   5   5   9          9.18         36.20        19.28 o                         
   6   5   9          4.99        -16.16        21.72 o                         
   7   5   9          1.93        -27.44        27.44 o                         
   8   5   9         14.67         -9.89        27.31 o                         
  -7   6   9         23.01         54.82        16.21 o                         
  -6   6   9          3.99         13.91        11.29 o                         
  -5   6   9         26.43         66.16        18.35 o                         
  -4   6   9         17.44         17.17        15.15 o                         
  -3   6   9          3.87         -0.03        11.03 o                         
  -2   6   9         85.69         78.83        10.02 o                         
  -1   6   9         18.97         14.17         9.68 o                         
   0   6   9        333.08        375.30        18.46 o                         
   1   6   9         18.93         35.21        15.87 o                         
   2   6   9         85.62         82.57        17.27 o                         
   3   6   9          3.84         -1.41        12.96 o                         
   4   6   9         17.39         22.90        15.82 o                         
   5   6   9         26.47         10.94        19.53 o                         
   6   6   9          3.97          9.61        18.44 o                         
   7   6   9         23.08          1.35        33.16 o                         
  -7   7   9          9.63        -16.47        16.47 o                         
  -6   7   9          5.12         17.37        15.77 o                         
  -5   7   9          0.50          9.16        13.99 o                         
  -4   7   9         40.44        119.24        66.91 o                         
  -3   7   9          4.66         19.38         8.29 o                         
  -2   7   9        184.49        304.18        81.39 o                         
  -1   7   9        113.89        225.27        64.06 o                         
   0   7   9        393.11        373.59        18.55 o                         
   1   7   9        113.84        113.96        21.72 o                         
   2   7   9        184.68        185.80        22.63 o                         
   3   7   9          4.67          8.31         6.83 o                         
   4   7   9         40.46         37.21        22.05 o                         
   5   7   9          0.49         10.44        27.61 o                         
   6   7   9          5.11         20.58        23.61 o                         
   7   7   9          9.65         60.86        29.79 o                         
  -6   8   9         15.58         41.25        23.34 o                         
  -5   8   9         27.00         21.19        22.47 o                         
  -4   8   9          6.74         10.30        10.53 o                         
  -3   8   9         38.76         19.57         9.77 o                         
  -2   8   9         19.35         21.75        10.24 o                         
  -1   8   9        241.61        216.13        13.69 o                         
   0   8   9         41.90         34.95         8.16 o                         
   1   8   9        241.83        204.76        16.58 o                         
   2   8   9         19.30         18.74         8.93 o                         
   3   8   9         38.90         48.01        16.53 o                         
   4   8   9          6.70          5.48        16.87 o                         
   5   8   9         26.93         -9.59        29.55 o                         
   6   8   9         15.58         27.27        41.75 o                         
  -5   9   9          0.86          1.13        23.47 o                         
  -4   9   9          1.96         12.26        14.04 o                         
  -3   9   9         36.35         16.62        12.67 o                         
  -2   9   9         17.16          6.70        10.52 o                         
  -1   9   9          3.18          7.19        11.85 o                         
   0   9   9         21.83         37.64         8.81 o                         
   1   9   9          3.18          6.80        11.66 o                         
   2   9   9         17.21          7.60        10.61 o                         
   3   9   9         36.39         29.36        13.62 o                         
   4   9   9          1.95        -13.58        18.78 o                         
   5   9   9          0.85         -3.35        66.83 o                         
  -4  10   9         60.61         85.18        23.30 o                         
  -3  10   9          0.37         43.84        40.80 o                         
  -2  10   9          2.76         54.48        71.79 o                         
  -1  10   9         15.26          8.29        15.02 o                         
   0  10   9          2.98         23.06        21.38 o                         
   1  10   9         15.27         32.59        15.29 o                         
   2  10   9          2.75         76.49        49.57 o                         
   3  10   9          0.37         -7.71        49.49 o                         
  -1  11   9         16.13          9.76        30.98 o                         
   0  11   9          5.64         -3.03        29.46 o                         
   1  11   9         16.12        -11.28        26.26 o                         
   0   0  10        626.51        564.72        17.73 o                         
   1   0  10         73.53         63.96         3.92 o                         
   2   0  10       1116.72       1099.63        26.88 o                         
   3   0  10        915.49        969.01        24.05 o                         
   4   0  10        992.03        998.29        27.23 o                         
   5   0  10        671.66        617.34        23.71 o                         
   6   0  10        333.92        324.07        20.21 o                         
   7   0  10         45.35         51.85        12.12 o                         
   8   0  10          7.69          8.42        12.96 o                         
   9   0  10          6.52          7.24        28.28 o                         
  -9   1  10         13.60         43.77        33.50 o                         
  -8   1  10          9.75        -16.33        19.70 o                         
  -7   1  10         76.22         91.06        19.53 o                         
  -6   1  10        237.12        248.26        21.49 o                         
  -5   1  10         28.54         31.66         7.38 o                         
  -4   1  10        296.93        293.61        10.20 o                         
  -3   1  10        172.73        171.96         7.82 o                         
  -2   1  10        213.52        203.43         7.02 o                         
  -1   1  10       1170.33       1271.64        27.98 o                         
   0   1  10        225.90        199.70         6.12 o                         
   1   1  10       1169.89       1236.25        27.95 o                         
   2   1  10        213.58        207.70         6.89 o                         
   3   1  10        172.52        175.57         7.15 o                         
   4   1  10        296.88        293.17        23.37 o                         
   5   1  10         28.53         33.37         8.84 o                         
   6   1  10        236.84        227.52        15.43 o                         
   7   1  10         76.36         62.17        12.39 o                         
   8   1  10          9.81         61.23        14.38 o                         
   9   1  10         13.57          9.04        12.75 o                         
  -9   2  10          1.57        -33.67        33.67 o                         
  -8   2  10         10.98         24.80        16.70 o                         
  -7   2  10         11.22         24.92        14.31 o                         
  -5   2  10        144.59        160.77        15.53 o                         
  -4   2  10        277.59        280.79        14.44 o                         
  -3   2  10         46.44         34.12         5.82 o                         
  -2   2  10        526.33        553.92        15.84 o                         
  -1   2  10        402.10        424.83        12.90 o                         
   0   2  10         70.76         70.95         4.63 o                         
   1   2  10        401.71        429.50        10.96 o                         
   2   2  10        525.90        534.76        13.39 o                         
   3   2  10         46.54         43.22         4.16 o                         
   4   2  10        277.69        267.08        10.31 o                         
   5   2  10        144.76        152.44        11.95 o                         
   6   2  10         27.22         53.20        16.16 o                         
   7   2  10         11.18         63.32        50.87 o                         
   8   2  10         10.99         27.99        16.53 o                         
   9   2  10          1.58        198.74       188.28 o                         
  -7   3  10         65.90         93.27        13.66 o                         
  -6   3  10        130.25        167.62        18.19 o                         
  -5   3  10         44.44         34.55        17.17 o                         
  -4   3  10         80.09         71.47         5.88 o                         
  -3   3  10        390.70        421.03        15.69 o                         
  -2   3  10        479.53        522.08        17.11 o                         
  -1   3  10        178.32        177.64         8.56 o                         
   0   3  10         64.37         76.03         7.38 o                         
   1   3  10        178.71        176.38         6.79 o                         
   2   3  10        479.88        499.14        13.67 o                         
   3   3  10        390.76        437.25        15.78 o                         
   4   3  10         80.17         72.63         6.97 o                         
   5   3  10         44.57         42.72         5.60 o                         
   6   3  10        130.05        125.97        11.64 o                         
   7   3  10         66.02         85.31        13.27 o                         
   8   3  10         30.21         26.94        33.33 o                         
  -7   4  10         24.37         27.30        13.23 o                         
  -6   4  10         64.48         60.70        12.28 o                         
  -5   4  10         26.90         55.72        12.29 o                         
  -4   4  10         11.75         -0.82         5.67 o                         
  -3   4  10        203.32        189.68        15.24 o                         
  -2   4  10        186.25        220.42        12.47 o                         
  -1   4  10        347.27        366.68        14.41 o                         
   0   4  10        820.77        805.32        25.96 o                         
   1   4  10        347.27        368.34        12.89 o                         
   2   4  10        185.83        207.66        10.46 o                         
   3   4  10        203.71        203.98        12.39 o                         
   4   4  10         11.71          9.39         4.73 o                         
   5   4  10         26.97         30.12         6.28 o                         
   6   4  10         64.55        150.44        84.34 o                         
   7   4  10         24.30        154.00       106.29 o                         
  -8   5  10          4.77         78.80        38.25 o                         
  -7   5  10          6.60          9.15        11.64 o                         
  -6   5  10         28.38         55.89        20.88 o                         
  -5   5  10          0.61         -9.09         9.09 o                         
  -4   5  10         49.58        185.34        19.70 o                         
  -3   5  10         63.45         75.98        11.69 o                         
  -2   5  10        109.32        125.83        15.18 o                         
  -1   5  10         18.57         17.73         4.02 o                         
   0   5  10        429.05        390.07        18.34 o                         
   1   5  10         18.62         16.89         4.16 o                         
   2   5  10        109.43         99.46        13.75 o                         
   3   5  10         63.35         69.13        12.79 o                         
   5   5  10          0.61         13.63        20.79 o                         
   6   5  10         28.33        -21.89        21.89 o                         
   7   5  10          6.62          9.57        18.50 o                         
   8   5  10          4.74         34.34        27.13 o                         
  -7   6  10         61.20         45.72        16.64 o                         
  -6   6  10         12.53         24.75        14.31 o                         
  -5   6  10         10.08         -5.08        25.67 o                         
  -4   6  10        176.93        162.33        12.18 o                         
  -3   6  10          7.23        106.10        52.94 o                         
  -2   6  10         42.88         48.65        11.78 o                         
  -1   6  10        120.01        103.07        10.59 o                         
   0   6  10          9.27         21.41         5.84 o                         
   1   6  10        120.21         99.72        11.69 o                         
   2   6  10         42.71         41.29        15.43 o                         
   3   6  10          7.24         44.13        45.32 o                         
   4   6  10        176.74        141.23        24.07 o                         
   5   6  10         10.04          8.97        15.56 o                         
   6   6  10         12.53         10.77        25.25 o                         
   7   6  10         61.11         35.69        36.36 o                         
  -7   7  10         14.50          6.65        17.62 o                         
  -6   7  10         22.64         32.13        17.35 o                         
  -5   7  10          4.81         17.23        17.51 o                         
  -4   7  10         46.47         46.93        11.01 o                         
  -3   7  10        112.79        100.47        12.04 o                         
  -2   7  10        402.31        353.96        17.87 o                         
  -1   7  10        159.58        164.34        11.46 o                         
   0   7  10        352.59        293.43        15.96 o                         
   1   7  10        159.78        176.72        12.48 o                         
   2   7  10        402.63        366.35        19.80 o                         
   3   7  10        112.70         95.59         9.90 o                         
   4   7  10         46.63         27.74        14.16 o                         
   5   7  10          4.81         25.25        26.77 o                         
   6   7  10         22.59         59.13        19.40 o                         
   7   7  10         14.45         24.17        33.04 o                         
  -6   8  10         14.91         25.12        16.73 o                         
  -5   8  10         12.20         15.95        24.75 o                         
  -4   8  10          3.55          6.36        12.15 o                         
  -3   8  10          4.54         -9.39         9.39 o                         
  -2   8  10        138.46        142.93        15.41 o                         
  -1   8  10         33.97         27.37         9.87 o                         
   0   8  10          0.21          5.38         8.28 o                         
   1   8  10         34.00         23.90         9.62 o                         
   2   8  10        138.45        139.52        16.57 o                         
   3   8  10          4.55         17.29        16.30 o                         
   4   8  10          3.55          2.66        16.49 o                         
   5   8  10         12.19         41.41        35.86 o                         
   6   8  10         14.93          8.03        19.79 o                         
  -5   9  10          1.42        -11.56        32.40 o                         
  -4   9  10         32.63         30.27        19.51 o                         
  -3   9  10          2.42         -3.36        14.15 o                         
  -2   9  10         64.12         53.14        14.65 o                         
  -1   9  10         38.22         31.67        11.58 o                         
   0   9  10         55.30         50.32        12.64 o                         
   1   9  10         38.10         15.51        11.89 o                         
   2   9  10         64.19         69.03        12.93 o                         
   3   9  10          2.40          4.42        13.36 o                         
   4   9  10         32.62          5.26        21.52 o                         
   5   9  10          1.44         56.17        42.16 o                         
  -3  10  10         38.33         37.24        22.14 o                         
  -2  10  10         16.25        125.02        33.00 o                         
  -1  10  10        108.63        110.31        19.60 o                         
   0  10  10          8.45         26.64        17.48 o                         
   1  10  10        108.75         77.60        20.93 o                         
   2  10  10         16.31        192.34        32.32 o                         
   3  10  10         38.26        160.93        39.23 o                         
   1   0  11        142.24        123.02         5.25 o                         
   2   0  11        380.38        382.09        11.00 o                         
   3   0  11         89.05         94.36         5.90 o                         
   4   0  11          3.74         36.41        23.18 o                         
   5   0  11         27.53         10.41         9.34 o                         
   6   0  11         33.81         32.71         7.87 o                         
   7   0  11          2.14          2.31         9.53 o                         
   8   0  11         30.18         17.01        11.27 o                         
   9   0  11          0.11         -1.68        30.30 o                         
  -9   1  11         13.59        -18.52        31.65 o                         
  -6   1  11         16.18         22.04        12.96 o                         
  -5   1  11        878.36        827.68        43.73 o                         
  -4   1  11       1338.71       1294.73        32.09 o                         
  -3   1  11        442.35        436.08        12.49 o                         
  -2   1  11         46.52         48.59         3.42 o                         
  -1   1  11        988.13       1077.69        24.25 o                         
   0   1  11         55.72         54.25         3.42 o                         
   1   1  11        988.36       1058.71        24.26 o                         
   2   1  11         46.33         43.30         2.99 o                         
   3   1  11        441.92        417.25        13.60 o                         
   4   1  11       1339.23       1308.20        29.81 o                         
   5   1  11        879.03        808.78        27.60 o                         
   6   1  11         16.18         19.21         6.68 o                         
   7   1  11         14.74         17.00        17.68 o                         
   8   1  11         10.51        180.29        32.15 o                         
   9   1  11         13.61         11.67        16.41 o                         
  -8   2  11          2.37         10.04        16.75 o                         
  -6   2  11        230.75        201.71        18.27 o                         
  -5   2  11         45.69         40.57        13.64 o                         
  -4   2  11        314.70        313.63        31.63 o                         
  -3   2  11         15.69          6.64         2.70 o                         
  -2   2  11       1782.26       1945.00        50.25 o                         
  -1   2  11         89.48         93.07         5.68 o                         
   0   2  11        130.12        110.84         5.38 o                         
   1   2  11         89.61         90.86         5.46 o                         
   2   2  11       1780.72       1919.10        42.52 o                         
   3   2  11         15.68          7.80         2.86 o                         
   4   2  11        314.87        314.65        12.24 o                         
   5   2  11         45.73         73.71        18.66 o                         
   6   2  11        230.90        289.54        53.09 o                         
   7   2  11         45.51         46.36        12.77 o                         
   8   2  11          2.40        -10.14        16.89 o                         
  -7   3  11         49.04         58.71        13.41 o                         
  -6   3  11        327.38        308.71        24.06 o                         
  -5   3  11         64.72        126.75        24.24 o                         
  -4   3  11         72.51         66.06         9.34 o                         
  -3   3  11        164.05        162.74         9.68 o                         
  -2   3  11        197.32        195.79         8.33 o                         
  -1   3  11         46.54         36.02         5.17 o                         
   0   3  11        292.59        314.54        10.78 o                         
   1   3  11         46.31         33.55         3.58 o                         
   2   3  11        197.31        192.64         6.94 o                         
   3   3  11        163.86        163.05         9.39 o                         
   4   3  11         72.68         68.77        12.32 o                         
   5   3  11         64.63         38.72        10.94 o                         
   6   3  11        327.64        357.24        23.93 o                         
   7   3  11         49.11         43.92        16.04 o                         
   8   3  11          9.24        473.69        59.76 o                         
  -8   4  11         19.27          8.42        33.33 o                         
  -6   4  11         92.31         85.00        13.27 o                         
  -5   4  11        370.85        327.43        22.32 o                         
  -4   4  11         96.26        116.71        11.16 o                         
  -3   4  11          7.84         12.35         4.75 o                         
  -2   4  11        106.10        118.14         9.67 o                         
  -1   4  11        253.77        236.79        11.51 o                         
   0   4  11         18.71          6.32         3.45 o                         
   1   4  11        253.60        249.09        10.21 o                         
   2   4  11        106.01        100.45         7.59 o                         
   3   4  11          7.87          1.58         5.47 o                         
   4   4  11         96.20        100.78         8.74 o                         
   5   4  11        370.82        351.91        33.22 o                         
   6   4  11         92.49        310.01       219.09 o                         
   7   4  11          8.53        212.29       108.48 o                         
   8   4  11         19.29         23.64        43.52 o                         
  -8   5  11         10.40         13.61        19.43 o                         
  -7   5  11          4.37        238.70        47.81 o                         
  -6   5  11         24.82         17.56        12.88 o                         
  -5   5  11         15.71         17.85        11.95 o                         
  -4   5  11         40.20         39.33         6.72 o                         
  -3   5  11        230.54        273.38        19.91 o                         
  -2   5  11         70.53         65.45         7.67 o                         
  -1   5  11       1034.86       1046.57        30.30 o                         
   0   5  11        197.23        217.00        15.94 o                         
   1   5  11       1034.02       1042.13        30.15 o                         
   2   5  11         70.57         63.19         9.45 o                         
   3   5  11        230.03        284.99        37.02 o                         
   4   5  11         40.23         69.46         9.55 o                         
   5   5  11         15.81         96.81       114.64 o                         
   6   5  11         24.84         18.37         9.08 o                         
   8   5  11         10.39         39.59        28.11 o                         
  -7   6  11         12.51         15.55        13.56 o                         
  -5   6  11          7.70         37.81        29.63 o                         
  -4   6  11         71.87         70.37        14.87 o                         
  -3   6  11        155.64        159.25        13.38 o                         
  -2   6  11        211.34        230.98        15.95 o                         
  -1   6  11        701.62        722.60        23.36 o                         
   0   6  11        201.59        193.28        11.77 o                         
   1   6  11        701.79        729.62        39.16 o                         
   2   6  11        211.21        210.12        15.75 o                         
   3   6  11        155.74        147.82        11.96 o                         
   4   6  11         71.94         79.69        15.98 o                         
   5   6  11          7.76         30.94        29.38 o                         
   7   6  11         12.49         20.10        26.43 o                         
  -6   7  11         28.70         42.56        17.21 o                         
  -5   7  11          0.38        -12.53        25.59 o                         
  -4   7  11         61.26         77.92        12.62 o                         
  -3   7  11         50.43         54.27        13.97 o                         
  -2   7  11         67.83         92.33         9.35 o                         
  -1   7  11          1.23          7.60         7.46 o                         
   0   7  11         15.70         10.74         8.19 o                         
   1   7  11          1.23         -9.81         9.81 o                         
   2   7  11         67.91         61.68         8.62 o                         
   3   7  11         50.31         43.34        16.39 o                         
   4   7  11         61.26         66.92        15.97 o                         
   5   7  11          0.37         16.29        19.85 o                         
   6   7  11         28.72         44.71        20.76 o                         
  -6   8  11          7.57         19.18        23.73 o                         
  -4   8  11         20.46         33.73        12.18 o                         
  -3   8  11          2.08         -0.79         9.69 o                         
  -2   8  11        153.26        158.24        19.39 o                         
  -1   8  11         18.89          6.34         8.09 o                         
   0   8  11          8.14          5.02         9.00 o                         
   1   8  11         18.89         11.62         9.52 o                         
   2   8  11        153.35        158.77        15.31 o                         
   3   8  11          2.08        -15.68        16.03 o                         
   4   8  11         20.40         14.71        18.50 o                         
   5   8  11         12.28          6.57        36.20 o                         
   6   8  11          7.62         35.95        27.16 o                         
  -5   9  11         11.82         19.49        15.28 o                         
  -4   9  11         19.89         21.68        13.66 o                         
  -3   9  11          3.29          6.73        14.03 o                         
  -2   9  11         11.88          6.52        13.09 o                         
  -1   9  11          5.49         10.20        13.70 o                         
   0   9  11         78.02         74.71        13.56 o                         
   1   9  11          5.47          2.79        13.67 o                         
   2   9  11         11.90         -9.85        12.31 o                         
   3   9  11          3.31          9.47        11.74 o                         
   4   9  11         19.85         34.89        24.88 o                         
   5   9  11         11.86         27.04        75.08 o                         
  -3  10  11         64.40         31.74        23.78 o                         
  -2  10  11         44.90         20.68        29.66 o                         
  -1  10  11          2.42        104.27        36.03 o                         
   0  10  11          4.51        113.28        39.06 o                         
   1  10  11          2.41        113.45        34.34 o                         
   0   0  12       1040.43        986.09        29.96 o                         
   1   0  12        117.50        107.99         5.81 o                         
   2   0  12         59.85         55.78         4.81 o                         
   3   0  12         57.37         74.87         5.47 o                         
   4   0  12       1457.76       1382.28        36.52 o                         
   5   0  12         96.13        107.43        20.22 o                         
   6   0  12          1.70         -0.96         6.77 o                         
   7   0  12         17.50          7.47        12.72 o                         
   8   0  12          7.53         16.20        16.75 o                         
   9   0  12          9.24         24.58        31.14 o                         
  -7   1  12         23.35         10.94        21.38 o                         
  -6   1  12         76.48         67.23         8.95 o                         
  -5   1  12         44.24         48.85         5.43 o                         
  -4   1  12         11.31         13.14         3.06 o                         
  -3   1  12         84.47         90.34         5.41 o                         
  -2   1  12        494.69        504.29        13.79 o                         
  -1   1  12        280.86        296.18         9.16 o                         
   0   1  12         81.57         75.78         4.45 o                         
   1   1  12        280.58        293.14         8.98 o                         
   2   1  12        495.28        498.77        12.83 o                         
   3   1  12         84.79         87.61         7.00 o                         
   4   1  12         11.23         16.39         4.50 o                         
   5   1  12         44.10         49.04         5.38 o                         
   6   1  12         76.45         65.61         7.77 o                         
   7   1  12         23.38        182.89       129.28 o                         
   8   1  12          3.90        161.60        22.31 o                         
  -7   2  12         28.87         25.59        11.95 o                         
  -6   2  12         58.10         53.14        17.42 o                         
  -5   2  12        281.40        215.10        38.47 o                         
  -4   2  12        336.92        328.73        16.65 o                         
  -3   2  12         25.06         21.26         3.06 o                         
  -2   2  12        272.25        316.10        10.79 o                         
  -1   2  12         24.18         20.87         3.17 o                         
   0   2  12        179.49        146.69         6.14 o                         
   1   2  12         24.21         25.63         2.74 o                         
   2   2  12        272.12        310.58         9.20 o                         
   3   2  12         25.14         17.00         3.42 o                         
   4   2  12        336.89        338.42        12.02 o                         
   5   2  12        281.51        243.45        11.45 o                         
   6   2  12         58.13         50.39         9.64 o                         
   7   2  12         28.97        100.44        71.96 o                         
   8   2  12         11.37         79.97        32.15 o                         
  -8   3  12         13.05         26.85        19.09 o                         
  -6   3  12        136.00        119.97        22.39 o                         
  -5   3  12         96.94         89.71        15.49 o                         
  -4   3  12         27.81         22.17         6.20 o                         
  -3   3  12        175.09        201.21        11.69 o                         
  -2   3  12        136.51        141.03         8.32 o                         
  -1   3  12        117.59        125.86        10.60 o                         
   0   3  12          7.99          6.17         3.15 o                         
   1   3  12        117.62        129.77         6.62 o                         
   2   3  12        136.33        140.97         6.90 o                         
   3   3  12        174.65        171.97        11.09 o                         
   4   3  12         27.81         29.74         5.83 o                         
   5   3  12         97.24         85.31         8.78 o                         
   6   3  12        135.98        161.95        16.36 o                         
   8   3  12         13.07        413.01       330.44 o                         
  -8   4  12          6.31         25.34        30.13 o                         
  -7   4  12         53.76         79.31        24.32 o                         
  -4   4  12         75.53         93.77        11.05 o                         
  -3   4  12         69.54         68.87        10.33 o                         
  -2   4  12         78.38        102.17         9.98 o                         
  -1   4  12         31.66         39.40         4.92 o                         
   0   4  12        244.08        271.41        12.35 o                         
   1   4  12         31.66         34.15         3.90 o                         
   2   4  12         78.56         75.87         7.24 o                         
   3   4  12         69.62         77.57         7.02 o                         
   4   4  12         75.70         78.20        13.14 o                         
   5   4  12          8.89        197.59       116.09 o                         
   6   4  12         17.37        233.15        37.37 o                         
   7   4  12         53.81         -3.12        33.42 o                         
   8   4  12          6.27         11.83        25.85 o                         
  -7   5  12         17.19         14.85        17.25 o                         
  -6   5  12         25.36         28.54        15.01 o                         
  -5   5  12         34.00         58.75        14.98 o                         
  -4   5  12         59.78         61.28        18.35 o                         
  -3   5  12        158.22        158.12        17.09 o                         
  -2   5  12         78.26         67.98         8.56 o                         
  -1   5  12        114.85        113.29        11.96 o                         
   0   5  12        590.54        562.71        18.54 o                         
   1   5  12        114.91         95.94         7.51 o                         
   2   5  12         78.22         81.17         8.84 o                         
   3   5  12        158.18        155.01         9.97 o                         
   4   5  12         59.75         44.44        18.69 o                         
   5   5  12         34.02         57.07        19.87 o                         
   6   5  12         25.38         45.51        14.47 o                         
   7   5  12         17.19         53.97        15.00 o                         
  -7   6  12          1.69         15.65        14.03 o                         
  -6   6  12         25.13         29.80        25.59 o                         
  -5   6  12          0.36          7.74        23.23 o                         
  -4   6  12        187.81        197.37        17.87 o                         
  -3   6  12          4.41        256.87        29.63 o                         
  -2   6  12         95.38        111.15        27.81 o                         
  -1   6  12        174.06        158.74        16.25 o                         
   0   6  12        500.07        553.57        24.43 o                         
   1   6  12        173.98        153.34        14.17 o                         
   2   6  12         95.29         63.30        15.99 o                         
   4   6  12        187.53        200.69        19.41 o                         
   5   6  12          0.36          9.26        23.23 o                         
   6   6  12         25.21         34.34        28.79 o                         
   7   6  12          1.69          6.67        27.23 o                         
  -6   7  12         24.27         10.61        29.97 o                         
  -5   7  12         32.39         46.35        11.60 o                         
  -4   7  12         18.50         23.23        24.58 o                         
  -3   7  12        131.13        122.23        11.98 o                         
  -2   7  12         30.48         26.35         7.44 o                         
  -1   7  12        299.81        329.84        17.72 o                         
   0   7  12        182.78        214.26        14.35 o                         
   1   7  12        299.75        285.68        15.82 o                         
   2   7  12         30.46         36.62         7.95 o                         
   3   7  12        131.32        111.00        11.23 o                         
   4   7  12         18.54         36.98        19.37 o                         
   5   7  12         32.36         42.54        15.94 o                         
   6   7  12         24.28         51.85        37.37 o                         
  -5   8  12          7.18         -8.08        34.17 o                         
  -4   8  12         41.28         39.76        15.61 o                         
  -3   8  12         12.26         11.15        11.00 o                         
  -2   8  12         26.69         16.46        10.30 o                         
  -1   8  12         27.91         14.08         9.76 o                         
   0   8  12          1.90          6.21        11.85 o                         
   1   8  12         27.89         45.64         9.53 o                         
   2   8  12         26.69         19.26        14.37 o                         
   3   8  12         12.29         24.75        15.30 o                         
   4   8  12         41.31         41.89        18.56 o                         
   5   8  12          7.20        -30.23        30.23 o                         
  -4   9  12          5.23         20.80        19.00 o                         
  -3   9  12          9.03         -3.35        14.28 o                         
  -2   9  12          0.38         20.50        19.57 o                         
  -1   9  12         28.59         27.75        20.22 o                         
   0   9  12          0.74          3.62        14.31 o                         
   1   9  12         28.68         -6.06        23.57 o                         
   2   9  12          0.38          2.19        15.25 o                         
   3   9  12          9.01         22.51        13.44 o                         
  -3  10  12         15.19         -9.02        18.19 o                         
  -2  10  12         14.06         85.69        29.01 o                         
  -1  10  12          1.12         14.26        23.70 o                         
   0  10  12         28.09         27.22        22.74 o                         
   1  10  12          1.12        -22.05        37.37 o                         
   3  10  12         15.19         17.62        18.60 o                         
   1   0  13        100.86         98.60         5.09 o                         
   2   0  13         14.51         18.08         2.56 o                         
   3   0  13        130.54        138.40         7.59 o                         
   4   0  13         56.79         64.69        11.52 o                         
   5   0  13       1036.75        990.61        26.01 o                         
   6   0  13         14.34        124.39        22.56 o                         
   7   0  13         46.62         19.88        10.73 o                         
   8   0  13          0.70        -10.17        16.16 o                         
  -8   1  13         17.75        -18.55        18.55 o                         
  -7   1  13         16.49         -0.64        12.93 o                         
  -6   1  13         65.99        115.68        44.52 o                         
  -5   1  13        397.00        377.29        14.97 o                         
  -4   1  13         38.40         28.66         5.26 o                         
  -3   1  13        622.91        627.13        18.30 o                         
  -2   1  13        277.82        297.63        10.52 o                         
  -1   1  13        520.10        515.16        13.55 o                         
   0   1  13          0.01         -1.92         1.92 o                         
   1   1  13        519.63        521.20        13.13 o                         
   2   1  13        277.48        274.44         8.58 o                         
   3   1  13        622.79        608.98        16.91 o                         
   4   1  13         38.36         62.34        38.80 o                         
   5   1  13        396.67        365.83        15.15 o                         
   6   1  13         65.97         77.47        12.37 o                         
   7   1  13         16.49          8.68        17.51 o                         
   8   1  13         17.73         34.40        10.42 o                         
  -8   2  13          1.06        -10.77        24.92 o                         
  -5   2  13          1.14          1.52        10.27 o                         
  -4   2  13         67.02         66.27         7.08 o                         
  -3   2  13        231.40        243.45         9.85 o                         
  -2   2  13        183.88        182.30         8.20 o                         
  -1   2  13        140.18        128.58         6.71 o                         
   0   2  13         77.94         92.39         5.35 o                         
   1   2  13        140.34        124.70         6.30 o                         
   2   2  13        183.30        179.28         7.12 o                         
   3   2  13        231.35        238.40        13.30 o                         
   4   2  13         67.09         67.58         4.77 o                         
   5   2  13          1.14          2.79         5.76 o                         
   6   2  13         48.40         58.25        21.38 o                         
   8   2  13          1.05        -11.97        15.45 o                         
  -8   3  13         16.78         11.28        29.63 o                         
  -7   3  13          4.43          8.24        14.42 o                         
  -6   3  13         83.93         69.69        13.35 o                         
  -5   3  13          4.61         16.91         7.64 o                         
  -4   3  13         43.36         44.50         6.96 o                         
  -3   3  13         25.12         25.23         4.72 o                         
  -2   3  13        168.62        183.07        14.79 o                         
  -1   3  13         89.51         88.19         7.89 o                         
   0   3  13        525.43        512.94        16.12 o                         
   1   3  13         89.57         98.19         6.02 o                         
   2   3  13        168.55        181.48         8.21 o                         
   3   3  13         24.97         25.79         4.14 o                         
   4   3  13         43.43         42.45         5.88 o                         
   5   3  13          4.63         -5.64         7.25 o                         
   6   3  13         84.10         62.15        15.97 o                         
   7   3  13          4.44        278.47       199.98 o                         
   8   3  13         16.72         38.85        16.07 o                         
  -8   4  13          1.53         20.03        31.99 o                         
  -7   4  13         13.86         31.84        15.00 o                         
  -6   4  13          0.44         18.35        20.54 o                         
  -5   4  13         91.49         80.99        14.09 o                         
  -4   4  13        229.04        251.58        27.12 o                         
  -3   4  13         43.15         41.25         7.35 o                         
  -2   4  13         43.23         43.04         6.37 o                         
  -1   4  13        623.11        635.61        26.25 o                         
   0   4  13         42.09         40.18         4.98 o                         
   1   4  13        622.75        676.74        20.45 o                         
   2   4  13         43.03         32.53         7.71 o                         
   3   4  13         43.07         50.34        13.83 o                         
   4   4  13        229.06        253.84        19.22 o                         
   5   4  13         91.61        140.40        48.96 o                         
   6   4  13          0.43        -25.08        25.08 o                         
   7   4  13         13.88          3.67        15.23 o                         
   8   4  13          1.53         -0.38        22.53 o                         
  -7   5  13         26.44         35.99        21.63 o                         
  -6   5  13         20.20         18.18        25.08 o                         
  -5   5  13        135.52        152.91        14.02 o                         
  -4   5  13         34.68         24.92        15.15 o                         
  -3   5  13         42.58        134.64        96.04 o                         
  -2   5  13         27.45         30.47        15.32 o                         
  -1   5  13         33.38         86.10        39.05 o                         
   0   5  13         93.24        117.53        13.09 o                         
   1   5  13         33.23         73.94        35.74 o                         
   2   5  13         27.51         55.43        28.78 o                         
   3   5  13         42.45         78.25        98.81 o                         
   4   5  13         34.68        -15.66        15.66 o                         
   5   5  13        135.67        134.20        16.23 o                         
   6   5  13         20.16         21.38        27.27 o                         
   7   5  13         26.49         43.38        23.39 o                         
  -7   6  13          4.69          0.01        17.37 o                         
  -6   6  13          6.25         -2.92        13.13 o                         
  -5   6  13         11.83         24.92        12.38 o                         
  -4   6  13         29.77         36.41        17.68 o                         
  -3   6  13         88.35        120.42        21.26 o                         
  -2   6  13         36.59        218.67        27.10 o                         
  -1   6  13        106.27        116.03        10.88 o                         
   0   6  13       1119.35       1267.94        68.33 o                         
   1   6  13        106.20        142.41        28.62 o                         
   3   6  13         88.33         63.47        17.68 o                         
   4   6  13         29.81         21.55        20.54 o                         
   5   6  13         11.84         28.54        17.09 o                         
   6   6  13          6.22          7.93        18.08 o                         
   7   6  13          4.68          6.00        25.61 o                         
  -6   7  13          5.39        -27.61        28.45 o                         
  -5   7  13         89.74        129.14        17.56 o                         
  -4   7  13          8.10         -0.38        15.49 o                         
  -3   7  13         20.70         26.87         9.56 o                         
  -2   7  13          7.32          9.24         8.42 o                         
  -1   7  13         71.04         70.82         8.54 o                         
   0   7  13        285.09        319.00        19.38 o                         
   1   7  13         71.16         61.75         8.13 o                         
   2   7  13          7.31          9.41         9.36 o                         
   3   7  13         20.71         20.83         7.68 o                         
   4   7  13          8.12         25.04        19.84 o                         
   5   7  13         89.77        124.40        17.57 o                         
   6   7  13          5.40         23.06        38.55 o                         
  -5   8  13         10.69        -14.35        14.35 o                         
  -4   8  13         52.65         78.06        17.90 o                         
  -3   8  13          5.39         32.52        14.04 o                         
  -2   8  13          1.64        -10.58        12.54 o                         
  -1   8  13         52.42         42.78        13.29 o                         
   0   8  13         33.89         40.45        11.13 o                         
   1   8  13         52.39         63.48        11.56 o                         
   2   8  13          1.68         -5.14        11.44 o                         
   3   8  13          5.39         16.01        16.19 o                         
   4   8  13         52.57         85.83        46.96 o                         
   5   8  13         10.69         34.69        24.81 o                         
  -4   9  13          5.78         58.36        51.25 o                         
  -3   9  13         10.23         73.69       108.39 o                         
  -2   9  13          4.23        -33.67        33.67 o                         
  -1   9  13         17.34          9.35        17.16 o                         
   0   9  13          5.31        -11.72        11.72 o                         
   1   9  13         17.38         51.47        22.09 o                         
   2   9  13          4.24          2.48        17.90 o                         
   3   9  13         10.23         24.07        16.50 o                         
   4   9  13          5.80        147.63        39.23 o                         
  -2  10  13          6.78         46.33        27.10 o                         
  -1  10  13          5.28         81.19        72.21 o                         
   0  10  13          1.15          4.82        20.54 o                         
   1  10  13          5.26         18.35        50.84 o                         
   2  10  13          6.77        160.25        98.47 o                         
   0   0  14          7.72          4.49         3.29 o                         
   1   0  14        445.84        422.68        11.53 o                         
   2   0  14         85.77         80.93         4.96 o                         
   3   0  14         22.37         20.88         3.79 o                         
   4   0  14       1380.85       1370.62        34.33 o                         
   5   0  14        223.85        239.44        10.06 o                         
   6   0  14          3.35          9.48         6.03 o                         
   7   0  14          1.28         -7.09         7.09 o                         
   8   0  14          1.86         12.30        12.89 o                         
  -8   1  14          4.96         -1.62        16.22 o                         
  -7   1  14          7.31         12.55        13.94 o                         
  -6   1  14        304.51        235.32        18.98 o                         
  -5   1  14        213.99        249.54        17.90 o                         
  -4   1  14        730.14        735.15        32.65 o                         
  -3   1  14        236.36        251.22        13.01 o                         
  -2   1  14        120.25        111.54         7.09 o                         
  -1   1  14         29.57         23.00         2.94 o                         
   0   1  14        126.58        109.89         5.56 o                         
   1   1  14         29.57         23.86         2.60 o                         
   2   1  14        120.24        124.05         8.14 o                         
   3   1  14        236.26        231.28        10.52 o                         
   4   1  14        729.57        707.00        26.02 o                         
   5   1  14        213.84        218.78        10.72 o                         
   6   1  14        304.82        262.76        15.01 o                         
   7   1  14          7.28         18.36        17.61 o                         
   8   1  14          4.93         33.12        14.47 o                         
  -8   2  14          4.97          4.88        19.34 o                         
  -7   2  14          2.99          9.41         9.11 o                         
  -6   2  14        118.85         90.47        15.34 o                         
  -5   2  14        134.92        139.76        16.77 o                         
  -4   2  14          2.64          2.89         4.18 o                         
  -3   2  14         88.48         90.87         8.24 o                         
  -2   2  14         25.75         24.86         3.27 o                         
  -1   2  14        195.83        196.18         8.12 o                         
   0   2  14        657.10        661.08        16.58 o                         
   1   2  14        195.88        207.52         7.54 o                         
   2   2  14         25.81         24.45         3.11 o                         
   3   2  14         88.29         81.89         5.59 o                         
   4   2  14          2.64          5.83         4.10 o                         
   5   2  14        134.88        148.57         8.83 o                         
   6   2  14        118.75        120.75        15.77 o                         
   7   2  14          2.97         13.39         9.36 o                         
   8   2  14          4.96         28.66        19.73 o                         
  -8   3  14         29.63          5.79        14.53 o                         
  -7   3  14         18.92          1.32        14.88 o                         
  -6   3  14         45.31         95.77        23.57 o                         
  -5   3  14         33.45         13.97         8.28 o                         
  -4   3  14        151.37        181.82        12.31 o                         
  -3   3  14        115.21        114.02         7.24 o                         
  -2   3  14         19.57         11.17         6.94 o                         
  -1   3  14        150.54        151.94         8.69 o                         
   0   3  14          1.04          2.43         3.03 o                         
   1   3  14        150.17        162.68         8.04 o                         
   2   3  14         19.64         18.94         4.13 o                         
   3   3  14        115.51        127.41         6.48 o                         
   4   3  14        151.49        177.45        10.17 o                         
   5   3  14         33.39         14.05         6.58 o                         
   6   3  14         45.31        298.17       152.68 o                         
   7   3  14         18.86         69.47        75.57 o                         
   8   3  14         29.61         45.30        21.27 o                         
  -8   4  14          9.16         -7.30        19.80 o                         
  -7   4  14         34.48         17.64        15.48 o                         
  -6   4  14          2.90          5.69        12.82 o                         
  -5   4  14         15.17         42.38        22.64 o                         
  -4   4  14        167.62        201.91        12.20 o                         
  -3   4  14        199.91        218.25        13.87 o                         
  -2   4  14         33.02         36.90         6.92 o                         
  -1   4  14         13.35         13.92         6.97 o                         
   0   4  14         34.61         37.83         5.03 o                         
   1   4  14         13.40         10.75         7.73 o                         
   2   4  14         32.87         36.56        11.66 o                         
   3   4  14        199.85        210.46        10.29 o                         
   4   4  14        167.75        196.70        13.58 o                         
   5   4  14         15.10         12.12        21.04 o                         
   6   4  14          2.88          4.26        11.81 o                         
   7   4  14         34.44         39.08        15.80 o                         
   8   4  14          9.15         31.44        19.87 o                         
  -7   5  14          6.50        -30.30        30.30 o                         
  -5   5  14         44.06         54.56        10.61 o                         
  -4   5  14          3.98         16.06         9.49 o                         
  -3   5  14         14.06          1.18        16.16 o                         
  -2   5  14         11.04         64.30        56.56 o                         
  -1   5  14        171.83        197.80        13.67 o                         
   0   5  14       1068.74       1060.66        31.21 o                         
   1   5  14        171.79        180.99        10.53 o                         
   2   5  14         10.96         16.32         5.81 o                         
   3   5  14         14.12         11.62         5.95 o                         
   4   5  14          3.99         -0.51        17.00 o                         
   5   5  14         44.01         62.87        12.56 o                         
   6   5  14          2.05         14.98        29.97 o                         
   7   5  14          6.51          6.99        18.08 o                         
  -7   6  14         37.95         65.89        17.67 o                         
  -6   6  14         27.82         37.35        15.38 o                         
  -5   6  14         36.87         48.11        14.90 o                         
  -4   6  14          1.96          8.30        12.54 o                         
  -3   6  14         17.73          0.75        10.95 o                         
  -2   6  14        218.09        254.32        14.59 o                         
  -1   6  14         38.78         61.40         9.89 o                         
   0   6  14        576.95        581.31        21.54 o                         
   1   6  14         38.75         41.60         6.78 o                         
   2   6  14        218.42        202.98        16.55 o                         
   3   6  14         17.73         14.90         6.60 o                         
   4   6  14          1.96          3.71        15.68 o                         
   5   6  14         36.86         19.70        27.95 o                         
   6   6  14         27.86         30.81        35.52 o                         
   7   6  14         37.96          3.23        69.44 o                         
  -6   7  14          7.29         29.16        16.89 o                         
  -5   7  14          7.15         27.09        21.45 o                         
  -4   7  14         54.48         51.48        13.24 o                         
  -3   7  14          1.34         -2.98         9.81 o                         
  -2   7  14         33.88         30.44         9.60 o                         
  -1   7  14         89.68         76.58        10.85 o                         
   0   7  14        102.87        103.99         9.07 o                         
   1   7  14         89.63         92.59        11.34 o                         
   2   7  14         33.92         22.16         9.57 o                         
   3   7  14          1.34         14.58        11.40 o                         
   4   7  14         54.53         73.88        17.10 o                         
   5   7  14          7.09         72.26        23.88 o                         
   6   7  14          7.26         -3.33        22.31 o                         
  -5   8  14         23.55         35.52        20.16 o                         
  -4   8  14          7.72         20.76        20.33 o                         
  -3   8  14         38.78         48.46        11.97 o                         
  -2   8  14          0.20          3.29        10.75 o                         
  -1   8  14          9.21         17.68         9.42 o                         
   0   8  14         28.98         33.26        19.08 o                         
   1   8  14          9.21         21.44         9.65 o                         
   2   8  14          0.20         24.38        11.65 o                         
   3   8  14         38.81         17.46        12.09 o                         
   4   8  14          7.72        -14.82        17.20 o                         
   5   8  14         23.51         64.24        25.65 o                         
  -4   9  14         14.77         19.27        21.48 o                         
  -3   9  14         32.98         84.39        28.70 o                         
  -2   9  14         26.92          7.22        32.05 o                         
  -1   9  14         34.16          4.27        15.99 o                         
   0   9  14          2.56          7.93        13.38 o                         
   1   9  14         34.16         -0.56        20.71 o                         
   2   9  14         26.92         44.64        17.98 o                         
   3   9  14         32.90         49.09        16.26 o                         
   4   9  14         14.76         24.92        54.55 o                         
  -2  10  14         13.31        -18.35        32.32 o                         
  -1  10  14          6.17         -4.31        23.51 o                         
   0  10  14         72.94        115.81        30.13 o                         
   1  10  14          6.17         -4.36        21.80 o                         
   2  10  14         13.37        388.01        37.71 o                         
   1   0  15         47.75         58.14         5.36 o                         
   2   0  15        284.88        254.33        10.49 o                         
   3   0  15          2.01          3.81         4.32 o                         
   4   0  15         88.81        104.85        10.30 o                         
   5   0  15        481.82        491.68        22.07 o                         
   6   0  15          2.00         -1.45         6.71 o                         
   7   0  15          4.78          6.18         7.15 o                         
   8   0  15         27.86          9.54        19.82 o                         
  -8   1  15          7.69         10.77        29.12 o                         
  -7   1  15         59.82         80.63        16.06 o                         
  -6   1  15         46.67         30.98        11.78 o                         
  -5   1  15        315.83        317.84        18.44 o                         
  -4   1  15        401.75        403.89        18.29 o                         
  -3   1  15        255.39        239.70        10.55 o                         
  -2   1  15          0.55         -2.94         3.08 o                         
  -1   1  15         67.77         51.22         3.79 o                         
   0   1  15          1.66          2.23         2.60 o                         
   1   1  15         67.78         54.39         3.82 o                         
   2   1  15          0.57         -2.76         2.76 o                         
   3   1  15        255.68        250.94        10.57 o                         
   4   1  15        401.41        422.54        14.52 o                         
   5   1  15        315.67        330.33        23.53 o                         
   6   1  15         46.57         53.83        10.28 o                         
   7   1  15         59.88         60.65        13.05 o                         
   8   1  15          7.71         40.57        29.29 o                         
  -8   2  15          2.81         20.54        19.36 o                         
  -7   2  15         26.74         20.02        14.72 o                         
  -6   2  15         34.14         30.70         9.49 o                         
  -5   2  15         43.95         56.58        11.82 o                         
  -4   2  15        204.47        184.18        10.66 o                         
  -3   2  15         13.35         12.55         4.26 o                         
  -2   2  15        256.60        236.76        10.72 o                         
  -1   2  15        222.86        219.64         9.27 o                         
   0   2  15        114.30        132.30         6.98 o                         
   1   2  15        222.83        231.80        12.33 o                         
   2   2  15        256.70        263.29         9.72 o                         
   3   2  15         13.36         17.53         4.76 o                         
   4   2  15        204.42        199.67        10.50 o                         
   5   2  15         44.06         42.76         7.61 o                         
   6   2  15         34.06         17.92         7.32 o                         
   7   2  15         26.78         21.77        15.45 o                         
   8   2  15          2.83         34.86        36.36 o                         
  -8   3  15         12.54          7.91        31.48 o                         
  -7   3  15          8.18         -3.43        17.35 o                         
  -6   3  15         12.98         12.72        27.36 o                         
  -5   3  15         80.99        176.75        32.66 o                         
  -4   3  15        334.05        324.06        20.50 o                         
  -3   3  15         16.24         11.97         4.39 o                         
  -2   3  15        167.44        169.64        10.88 o                         
  -1   3  15        173.51        168.41        10.03 o                         
   0   3  15         50.20         43.46         4.65 o                         
   1   3  15        173.45        183.59        16.56 o                         
   2   3  15        167.41        180.60        12.75 o                         
   3   3  15         16.27         19.23         6.09 o                         
   4   3  15        333.75        339.61        16.72 o                         
   5   3  15         81.04        283.30        21.72 o                         
   6   3  15         12.91         42.07        37.51 o                         
   7   3  15          8.21          1.65        12.24 o                         
   8   3  15         12.59         26.08        20.91 o                         
  -7   4  15          4.89         -0.84        30.47 o                         
  -6   4  15         72.25         59.53        15.07 o                         
  -4   4  15         41.52         41.42        12.15 o                         
  -3   4  15         66.00        115.55        28.15 o                         
  -2   4  15         66.23         66.43         7.01 o                         
  -1   4  15        141.13        163.85        12.87 o                         
   0   4  15        269.55        295.33        16.03 o                         
   1   4  15        141.01        168.67        15.41 o                         
   2   4  15         66.37         70.57         5.15 o                         
   3   4  15         65.96         83.84        33.73 o                         
   4   4  15         41.57         25.16         8.11 o                         
   5   4  15         68.00        105.75        32.66 o                         
   6   4  15         72.15         75.00        10.15 o                         
   7   4  15          4.88          7.29        16.38 o                         
  -7   5  15         28.50         -1.22        17.79 o                         
  -5   5  15         69.69         67.90        10.66 o                         
  -4   5  15        121.51        147.09        19.79 o                         
  -3   5  15         19.61        146.22       106.05 o                         
  -1   5  15        647.55        643.90        36.47 o                         
   1   5  15        647.94        633.80        28.36 o                         
   2   5  15         27.16          4.80         7.21 o                         
   3   5  15         19.73          8.97         7.99 o                         
   4   5  15        121.49        134.01        12.16 o                         
   5   5  15         69.59         68.48        13.05 o                         
   6   5  15         15.89         35.52        31.65 o                         
   7   5  15         28.51         14.20        19.23 o                         
  -6   6  15          7.22         50.06        37.70 o                         
  -5   6  15         17.77         33.10        10.30 o                         
  -4   6  15         14.46          5.78        12.36 o                         
  -3   6  15          9.18         14.30        10.24 o                         
  -2   6  15         33.45         29.98         8.75 o                         
  -1   6  15        346.70        394.49        18.55 o                         
   0   6  15         53.01         60.57         7.05 o                         
   1   6  15        346.44        357.08        16.62 o                         
   2   6  15         33.33         39.81         7.23 o                         
   3   6  15          9.17         11.72        13.84 o                         
   4   6  15         14.52         21.51        10.64 o                         
   5   6  15         17.72          9.51        14.27 o                         
   6   6  15          7.19        -10.77        36.20 o                         
  -6   7  15          8.82         13.41        24.08 o                         
  -5   7  15         17.26         33.13        22.70 o                         
  -4   7  15         31.04         32.76        16.16 o                         
  -3   7  15         78.64        100.12        14.13 o                         
  -2   7  15         34.09         29.51         9.33 o                         
  -1   7  15         50.34         69.34        11.24 o                         
   0   7  15         19.36         23.05        11.83 o                         
   1   7  15         50.23         34.70        16.50 o                         
   2   7  15         34.16         25.48         8.18 o                         
   3   7  15         78.80         71.18        13.91 o                         
   4   7  15         31.03         18.84        12.73 o                         
   5   7  15         17.26         12.51        30.37 o                         
   6   7  15          8.81        -13.84        19.90 o                         
  -5   8  15          3.06         -0.19        17.64 o                         
  -4   8  15          5.91         13.32        20.07 o                         
  -3   8  15         40.96         42.58        21.41 o                         
  -2   8  15         48.22         76.15        12.33 o                         
  -1   8  15         55.20         78.94        11.61 o                         
   0   8  15         15.14         13.73        11.14 o                         
   1   8  15         55.30         64.71        10.71 o                         
   2   8  15         48.19         52.73        12.13 o                         
   3   8  15         40.91         31.26        10.67 o                         
   4   8  15          5.89         12.15        22.93 o                         
   5   8  15          3.08          3.78        27.73 o                         
  -3   9  15          2.65         19.86        40.84 o                         
  -2   9  15         15.01         62.96        35.02 o                         
  -1   9  15          1.42         14.10        14.36 o                         
   0   9  15         27.57         46.51        18.60 o                         
   1   9  15          1.43         96.68        41.53 o                         
   2   9  15         14.98         94.24        31.73 o                         
   3   9  15          2.65         94.09        71.38 o                         
  -1  10  15          3.09        -19.87        31.82 o                         
   0  10  15         14.91         33.55        26.48 o                         
   1  10  15          3.09         16.16        29.29 o                         
   0   0  16         73.00         62.28         6.27 o                         
   1   0  16         31.11         27.86         3.52 o                         
   2   0  16         10.80         13.74         4.04 o                         
   3   0  16        159.53        166.61         9.56 o                         
   4   0  16        315.65        315.73        13.93 o                         
   5   0  16        371.69        359.82        14.52 o                         
   6   0  16         61.14         46.34         7.23 o                         
   7   0  16         32.42         26.27         7.49 o                         
   8   0  16          2.26        362.67       361.92 o                         
  -8   1  16          0.59        -14.31        30.47 o                         
  -7   1  16         15.23         61.45        26.94 o                         
  -6   1  16         40.90         58.91        10.69 o                         
  -5   1  16         21.38         25.75         8.18 o                         
  -4   1  16        378.07        340.71        14.36 o                         
  -3   1  16        359.31        366.24        14.59 o                         
  -2   1  16         26.65         12.76        10.10 o                         
  -1   1  16         50.24         54.96         4.48 o                         
   0   1  16         10.12          8.79         3.13 o                         
   1   1  16         50.18         43.16         4.38 o                         
   2   1  16         26.70         32.09        10.02 o                         
   3   1  16        359.33        372.92        13.73 o                         
   4   1  16        377.94        352.68        15.25 o                         
   5   1  16         21.37         72.91        40.06 o                         
   6   1  16         40.91         10.79         9.36 o                         
   7   1  16         15.27         29.97        20.20 o                         
   8   1  16          0.60         -1.61        31.14 o                         
  -8   2  16         11.76          3.55        20.71 o                         
  -7   2  16         14.22          2.33        22.98 o                         
  -6   2  16         60.01         79.59        14.18 o                         
  -5   2  16        109.73         96.54        13.75 o                         
  -4   2  16         74.30         62.08         6.23 o                         
  -3   2  16        271.01        254.50        12.07 o                         
  -2   2  16        115.70        119.26         7.45 o                         
  -1   2  16         72.76         69.13         6.16 o                         
   0   2  16          3.02         -2.55         3.12 o                         
   1   2  16         72.68         82.16         5.40 o                         
   2   2  16        115.53        118.00         6.97 o                         
   3   2  16        271.08        287.98        19.85 o                         
   4   2  16         74.45         61.19         8.51 o                         
   5   2  16        109.56        154.92        29.85 o                         
   6   2  16         59.96         37.62        10.97 o                         
   7   2  16         14.24          1.44        21.30 o                         
   8   2  16         11.79          1.04        11.35 o                         
  -7   3  16         34.11         54.21        25.76 o                         
  -6   3  16          7.83        -12.09        12.09 o                         
  -5   3  16          1.35          6.44        11.48 o                         
  -4   3  16        122.06        139.49        19.89 o                         
  -3   3  16        107.59         99.32        12.27 o                         
  -1   3  16        170.14        165.59        18.61 o                         
   0   3  16         46.08         35.25         5.20 o                         
   1   3  16        170.02        181.61        10.91 o                         
   3   3  16        107.51         83.52         6.76 o                         
   4   3  16        122.15        117.25        18.27 o                         
   5   3  16          1.36         23.24        10.84 o                         
   6   3  16          7.87          2.24         9.46 o                         
   7   3  16         34.06         44.85        19.78 o                         
  -7   4  16         24.19          4.71        28.62 o                         
  -6   4  16         48.99         38.50        15.16 o                         
  -5   4  16         15.19         11.10        20.29 o                         
  -4   4  16         79.56         98.87        13.87 o                         
  -3   4  16         13.23         11.95        12.29 o                         
  -2   4  16         22.78         87.95        43.76 o                         
  -1   4  16        781.12        768.17        27.20 o                         
   0   4  16       1116.99       1074.90        41.33 o                         
   1   4  16        781.08        789.05        22.31 o                         
   2   4  16         22.83         14.24         7.08 o                         
   3   4  16         13.24         -8.00         8.00 o                         
   4   4  16         79.56         79.85         8.21 o                         
   5   4  16         15.23         16.33        13.29 o                         
   6   4  16         49.02         46.02        10.32 o                         
   7   4  16         24.26         12.02        13.58 o                         
  -7   5  16         12.87         10.10        32.32 o                         
  -5   5  16         53.32         68.25        14.04 o                         
  -4   5  16         46.29        204.04       124.98 o                         
  -3   5  16         31.59         20.79        10.06 o                         
  -2   5  16         10.32         16.29         9.87 o                         
  -1   5  16        279.07        283.34        19.07 o                         
   0   5  16        144.53        160.28        14.64 o                         
   1   5  16        279.26        299.75        15.13 o                         
   2   5  16         10.32         -1.72         6.01 o                         
   3   5  16         31.54         30.50         5.99 o                         
   4   5  16         46.20         35.26        14.04 o                         
   5   5  16         53.29         60.03        12.81 o                         
   6   5  16          6.50         36.69        18.63 o                         
   7   5  16         12.88         52.49        24.67 o                         
  -6   6  16         13.03        146.87       117.92 o                         
  -5   6  16         10.01         17.34        23.91 o                         
  -4   6  16          9.97         22.17        12.81 o                         
  -3   6  16         37.77         44.89        11.44 o                         
  -2   6  16        138.36        159.49        11.86 o                         
  -1   6  16         74.49         77.14         8.38 o                         
   0   6  16          0.99          4.61         6.67 o                         
   1   6  16         74.70         71.41         8.06 o                         
   2   6  16        138.38        145.15        10.89 o                         
   3   6  16         37.75         51.99        14.67 o                         
   4   6  16          9.97         16.34        13.20 o                         
   5   6  16         10.06         31.75        16.41 o                         
   6   6  16         13.01        -20.50        21.57 o                         
  -5   7  16         11.06         -4.19        20.71 o                         
  -4   7  16          3.56         23.86        14.31 o                         
  -3   7  16         64.26         60.73        14.55 o                         
  -2   7  16         24.21         35.22        10.79 o                         
  -1   7  16        114.93        110.04        10.68 o                         
   0   7  16        206.56        187.58        14.90 o                         
   1   7  16        114.62        118.26        12.15 o                         
   2   7  16         24.13         39.75         8.36 o                         
   3   7  16         64.32         65.66        14.11 o                         
   4   7  16          3.56        -20.67        20.67 o                         
   5   7  16         11.03         10.34        22.26 o                         
  -4   8  16         22.75          5.64        14.80 o                         
  -3   8  16          7.10          9.88        19.23 o                         
  -2   8  16         86.25         92.02        19.33 o                         
  -1   8  16         32.92         38.74        17.49 o                         
   0   8  16          0.01         33.43        13.75 o                         
   1   8  16         32.94         36.12        13.86 o                         
   2   8  16         86.23         71.41        11.18 o                         
   3   8  16          7.12         -7.55        13.34 o                         
   4   8  16         22.76          3.11        31.33 o                         
  -3   9  16         12.66         16.77        34.86 o                         
  -2   9  16         57.48        236.01        48.32 o                         
  -1   9  16          0.05         97.61        28.90 o                         
   0   9  16          1.43        130.79        47.81 o                         
   1   9  16          0.05         19.02        33.50 o                         
   1   0  17        282.83        258.54        10.68 o                         
   2   0  17         14.76         18.37         3.91 o                         
   3   0  17         31.14         30.01         8.50 o                         
   4   0  17        312.12        320.49        21.31 o                         
   5   0  17         18.49         18.19         5.34 o                         
   6   0  17         12.19          5.57        13.13 o                         
   7   0  17          0.10          1.85         9.60 o                         
   8   0  17          0.68        312.49       298.88 o                         
  -8   1  17         10.00        -25.47        28.07 o                         
  -7   1  17          0.65         23.74        25.25 o                         
  -6   1  17         17.39         28.03        10.14 o                         
  -5   1  17        138.73        122.90         7.51 o                         
  -4   1  17        301.69        296.85        13.26 o                         
  -3   1  17        114.83        101.12         7.27 o                         
  -2   1  17        140.57        127.50        13.88 o                         
  -1   1  17         44.91         48.11         6.27 o                         
   0   1  17         16.54         24.21         3.82 o                         
   1   1  17         45.00         57.24        24.48 o                         
   2   1  17        140.23        128.34         8.68 o                         
   3   1  17        114.53         96.32        12.70 o                         
   4   1  17        301.92        338.72        17.87 o                         
   5   1  17        138.89        145.31        13.46 o                         
   6   1  17         17.45         23.04         8.38 o                         
   7   1  17          0.66        150.34        80.26 o                         
   8   1  17          9.98         -2.93        35.19 o                         
  -8   2  17         25.19         35.35        35.19 o                         
  -7   2  17         66.27         76.07        17.75 o                         
  -6   2  17        101.50         96.36        41.99 o                         
  -5   2  17         26.07         30.48         8.96 o                         
  -3   2  17        489.69        479.88        17.81 o                         
  -2   2  17        263.45        309.90        15.34 o                         
  -1   2  17         67.64        146.14        56.37 o                         
   0   2  17         60.33        146.00        28.37 o                         
   1   2  17         67.63        229.59        64.99 o                         
   2   2  17        263.60        340.81        70.29 o                         
   3   2  17        489.49        520.77        21.14 o                         
   4   2  17         91.34        186.93        14.27 o                         
   5   2  17         26.01         21.46         8.74 o                         
   6   2  17        101.39        108.63        10.97 o                         
   7   2  17         66.12         78.31        19.55 o                         
   8   2  17         25.19         20.37        32.83 o                         
  -7   3  17          8.56         45.14        18.02 o                         
  -6   3  17         50.57         14.98        21.21 o                         
  -4   3  17          8.04         30.56        11.07 o                         
  -3   3  17         45.17        131.67        46.36 o                         
  -2   3  17         83.92         84.60         7.23 o                         
  -1   3  17        339.97        291.93        11.60 o                         
   0   3  17          0.01         24.71        12.79 o                         
   1   3  17        339.99        346.25        11.82 o                         
   2   3  17         83.95         76.58         8.48 o                         
   3   3  17         45.18         64.62        24.48 o                         
   4   3  17          8.07         31.72         7.26 o                         
   6   3  17         50.52         58.58         9.03 o                         
   7   3  17          8.57         27.01        15.89 o                         
  -7   4  17         31.10         43.27        29.80 o                         
  -6   4  17         83.50         80.88        16.49 o                         
  -5   4  17          9.58         25.25        23.40 o                         
  -3   4  17        241.08        267.21        15.81 o                         
  -2   4  17        311.81        297.02        24.30 o                         
  -1   4  17        329.94        340.10        35.11 o                         
   0   4  17        278.14        299.56        24.93 o                         
   1   4  17        329.83        316.22        23.13 o                         
   2   4  17        311.89        310.26        11.96 o                         
   3   4  17        241.17        240.32        11.19 o                         
   4   4  17         11.73         -3.94        10.76 o                         
   5   4  17          9.57        -11.47        11.47 o                         
   6   4  17         83.54        106.36        12.63 o                         
   7   4  17         31.10         28.53        14.63 o                         
  -7   5  17         48.75        -12.45        31.99 o                         
  -6   5  17         10.20          7.74        26.60 o                         
  -5   5  17         10.16         -7.91        23.23 o                         
  -4   5  17         83.96         86.55        11.47 o                         
  -3   5  17         99.49        111.86        14.81 o                         
  -2   5  17        149.51        150.69        15.59 o                         
  -1   5  17         41.25         40.60         7.98 o                         
   0   5  17       1131.60       1147.74        38.31 o                         
   1   5  17         41.34         38.99         8.21 o                         
   2   5  17        149.24        153.79        10.34 o                         
   3   5  17         99.66        101.89         8.74 o                         
   4   5  17         84.02         69.90         9.42 o                         
   5   5  17         10.11          0.51        28.79 o                         
   6   5  17         10.27          7.81        15.95 o                         
   7   5  17         48.69         65.82        32.66 o                         
  -6   6  17          8.72         40.57        32.32 o                         
  -5   6  17         11.21         23.26        20.75 o                         
  -4   6  17         13.56         33.23        15.85 o                         
  -3   6  17          0.52          0.72        12.63 o                         
  -2   6  17        127.76        115.27        17.53 o                         
  -1   6  17         81.92         93.33        10.31 o                         
   0   6  17         10.37         32.13         7.62 o                         
   1   6  17         81.83         69.92         8.28 o                         
   2   6  17        127.74        110.89         9.82 o                         
   3   6  17          0.51          9.96         9.69 o                         
   4   6  17         13.58         22.45        18.46 o                         
   5   6  17         11.18         20.30        14.88 o                         
   6   6  17          8.68         19.74        19.29 o                         
  -5   7  17         20.24         21.86        18.42 o                         
  -4   7  17         18.92         29.60        15.11 o                         
  -3   7  17         19.11         31.74        11.64 o                         
  -2   7  17         74.46         86.18        13.31 o                         
  -1   7  17         22.55         14.98         9.55 o                         
   0   7  17         12.81         20.03        13.58 o                         
   1   7  17         22.47         36.90        10.97 o                         
   2   7  17         74.55         79.44        12.83 o                         
   3   7  17         19.12         11.88        10.59 o                         
   4   7  17         18.90         30.01        17.06 o                         
   5   7  17         20.20         55.27        34.82 o                         
  -4   8  17          3.22         35.70        24.57 o                         
  -3   8  17         14.25        -16.68        16.68 o                         
  -2   8  17         34.56         25.60        15.86 o                         
  -1   8  17         18.24         -3.70        13.89 o                         
   0   8  17         10.96        -13.48        28.28 o                         
   1   8  17         18.26         25.71        19.06 o                         
   2   8  17         34.59          4.21        12.44 o                         
   3   8  17         14.15         35.53        25.59 o                         
   4   8  17          3.25         30.40        26.36 o                         
  -3   9  17         16.25        -10.91        32.13 o                         
  -2   9  17          2.38         25.06        28.20 o                         
  -1   9  17          0.58        -26.77        26.77 o                         
   0   9  17         38.66         62.29        48.32 o                         
   1   9  17          0.58         -9.87        25.59 o                         
   2   9  17          2.39         24.30        39.90 o                         
   3   9  17         16.23         88.20        51.68 o                         
   0   0  18        158.19        241.40        23.23 o                         
   1   0  18         59.88         77.55         9.45 o                         
   3   0  18          3.83        163.62        31.31 o                         
   4   0  18        179.28        302.40        91.98 o                         
   5   0  18        242.53        247.85        14.44 o                         
   6   0  18          8.76         -8.25        12.81 o                         
   7   0  18         34.82         14.04        12.01 o                         
  -7   1  18         18.72        138.78        96.83 o                         
  -6   1  18          1.74        143.82       105.28 o                         
  -5   1  18         19.26         27.45         9.11 o                         
  -4   1  18        156.19        306.98       107.19 o                         
  -3   1  18        359.92        417.81        34.43 o                         
  -1   1  18          9.01        140.22        20.37 o                         
   1   1  18          9.03        116.65        18.01 o                         
   3   1  18        359.75        368.57        16.38 o                         
   4   1  18        156.24        202.01        43.42 o                         
   5   1  18         19.28        161.63        60.14 o                         
   6   1  18          1.76        120.41        71.05 o                         
   7   1  18         18.65        187.18       120.83 o                         
  -7   2  18         22.03         44.53        25.06 o                         
  -6   2  18          5.23         11.55        13.19 o                         
  -5   2  18         69.99         81.46        10.56 o                         
  -3   2  18        245.93        251.96        12.48 o                         
  -2   2  18        638.19        556.60        16.89 o                         
  -1   2  18         10.55          2.19        13.97 o                         
   0   2  18        114.43        127.34         8.53 o                         
   1   2  18         10.49         11.78         8.05 o                         
   2   2  18        638.13        580.83        15.94 o                         
   3   2  18        246.09        275.19        19.19 o                         
   4   2  18          6.30         40.40        17.51 o                         
   5   2  18         69.89         71.17         9.88 o                         
   6   2  18          5.21          6.05        15.69 o                         
   7   2  18         22.06         35.42        13.21 o                         
  -7   3  18         21.38        -12.14        18.69 o                         
  -6   3  18         35.41         19.50        31.31 o                         
  -5   3  18          2.88         -2.49         8.40 o                         
  -4   3  18          7.93          5.81         8.00 o                         
  -3   3  18          1.61          2.43         7.53 o                         
  -2   3  18        517.22        498.87        19.88 o                         
  -1   3  18        123.74        123.36        10.57 o                         
   1   3  18        123.77        140.40        10.84 o                         
   2   3  18        517.16        529.72        19.36 o                         
   3   3  18          1.62          4.26         6.55 o                         
   4   3  18          7.96         11.64        16.39 o                         
   5   3  18          2.90         14.15         8.72 o                         
   6   3  18         35.29         41.39        13.32 o                         
   7   3  18         21.40         19.39        12.42 o                         
  -7   4  18         16.16          6.31        19.15 o                         
  -6   4  18          0.55        101.16        21.89 o                         
  -4   4  18          1.02         18.52        16.16 o                         
  -3   4  18          1.69          3.27         7.11 o                         
  -2   4  18         30.37         30.59         7.52 o                         
  -1   4  18         97.00         95.89         8.86 o                         
   1   4  18         96.95        108.44         7.83 o                         
   2   4  18         30.32         27.35         5.86 o                         
   3   4  18          1.70          0.01         5.26 o                         
   4   4  18          1.01         -6.36        10.71 o                         
   5   4  18         29.66         29.98        13.35 o                         
   6   4  18          0.54         10.56        22.08 o                         
   7   4  18         16.20         13.99        20.39 o                         
  -5   5  18          5.50          4.34        19.24 o                         
  -4   5  18          3.50         -7.95        20.71 o                         
  -3   5  18         38.09         34.92        10.05 o                         
  -2   5  18        152.95        168.87        12.45 o                         
  -1   5  18         31.26         24.90         8.12 o                         
   0   5  18        137.15        149.48        16.59 o                         
   1   5  18         31.23         32.90         6.62 o                         
   2   5  18        152.93        154.72        12.03 o                         
   3   5  18         38.15         37.26        14.26 o                         
   4   5  18          3.49         19.99        12.30 o                         
   5   5  18          5.49          2.94        13.04 o                         
   6   5  18          6.54         52.73        20.13 o                         
  -6   6  18          6.31         21.55        32.32 o                         
  -5   6  18         14.02         40.85        16.67 o                         
  -4   6  18         13.55         42.50        26.85 o                         
  -3   6  18          1.44          1.50        10.00 o                         
  -2   6  18         24.40         30.19        13.19 o                         
  -1   6  18        211.70        193.11        19.85 o                         
   0   6  18         29.40         33.39         9.28 o                         
   1   6  18        211.60        191.07        16.32 o                         
   2   6  18         24.38         64.53        14.20 o                         
   3   6  18          1.47         -2.95        10.42 o                         
   4   6  18         13.53         42.89        19.70 o                         
   5   6  18         13.98          2.46        17.75 o                         
   6   6  18          6.32         45.07        21.63 o                         
  -5   7  18         16.98          8.90        18.61 o                         
  -4   7  18          0.16         14.31        19.83 o                         
  -3   7  18          8.42         18.92        15.35 o                         
  -2   7  18          5.24         12.16        13.76 o                         
  -1   7  18         15.95          8.02        10.85 o                         
   0   7  18          7.80         -4.84        11.58 o                         
   1   7  18         15.97         13.29         9.74 o                         
   2   7  18          5.29          6.23        11.57 o                         
   3   7  18          8.42          1.24        13.71 o                         
   4   7  18          0.16        -23.04        23.04 o                         
   5   7  18         17.03         25.06        29.00 o                         
  -4   8  18         27.74         54.91        20.36 o                         
  -3   8  18         11.67         44.98        22.40 o                         
  -2   8  18         26.78         54.58        14.88 o                         
  -1   8  18         38.17         32.29        15.51 o                         
   0   8  18          1.03          8.27        13.53 o                         
   1   8  18         38.19         50.47        26.64 o                         
   2   8  18         26.76         67.41        19.14 o                         
   3   8  18         11.68         25.17        16.03 o                         
   4   8  18         27.75         15.32        55.05 o                         
  -2   9  18         14.89        229.89       213.61 o                         
  -1   9  18         12.02         61.33        91.41 o                         
   0   9  18          9.63         -4.04        26.77 o                         
   2   9  18         14.89        198.76       167.74 o                         
   1   0  19        241.87        243.20        10.96 o                         
   2   0  19         92.18        109.04         9.27 o                         
   3   0  19          0.20         94.23        48.11 o                         
   4   0  19         20.86        107.39        19.02 o                         
   5   0  19          2.22          9.74        19.70 o                         
   6   0  19         12.30         11.32         7.18 o                         
   7   0  19         29.21         16.67        10.91 o                         
  -7   1  19         38.22         28.18        18.31 o                         
  -6   1  19         11.37          3.11        10.16 o                         
  -3   1  19        158.96        203.50        25.07 o                         
  -2   1  19         78.39         97.43        20.46 o                         
  -1   1  19        325.61        320.40        12.24 o                         
   0   1  19        202.55        212.20        13.85 o                         
   1   1  19        325.64        322.63        11.54 o                         
   2   1  19         78.13        115.31        15.77 o                         
   3   1  19        158.91        168.55        12.37 o                         
   4   1  19         30.04         27.25        12.34 o                         
   6   1  19         11.38         15.80         7.24 o                         
   7   1  19         38.25         31.87        12.11 o                         
  -7   2  19          3.76         10.76        19.58 o                         
  -6   2  19          6.62         82.66        19.87 o                         
  -5   2  19          3.29        -10.44        10.44 o                         
  -4   2  19         98.45         86.44         8.57 o                         
  -3   2  19        306.34        294.94        13.53 o                         
  -2   2  19         10.85         19.01         7.64 o                         
  -1   2  19         34.12         31.95         9.12 o                         
   1   2  19         34.19         43.60        11.11 o                         
   2   2  19         10.87         16.93         6.50 o                         
   3   2  19        306.80        282.05        16.94 o                         
   4   2  19         98.45        100.28        13.87 o                         
   5   2  19          3.35          0.18        10.49 o                         
   6   2  19          6.60          6.54        10.60 o                         
   7   2  19          3.76          5.02        11.96 o                         
  -7   3  19        122.63        117.87        30.52 o                         
  -6   3  19         14.51          6.23        19.19 o                         
  -5   3  19         10.67          8.50        12.32 o                         
  -4   3  19         21.16          2.99        20.88 o                         
  -3   3  19        250.64        216.94        13.53 o                         
  -2   3  19        368.83        346.73        17.23 o                         
  -1   3  19        401.71        414.26        19.66 o                         
   0   3  19         52.62         62.56         6.41 o                         
   1   3  19        401.76        411.08        15.04 o                         
   2   3  19        368.71        338.57        12.82 o                         
   3   3  19        250.47        224.20        14.70 o                         
   4   3  19         21.19         17.44        11.43 o                         
   5   3  19         10.66         20.71        10.42 o                         
   6   3  19         14.47         23.33        17.51 o                         
   7   3  19        122.78        115.33        24.46 o                         
  -6   4  19         16.17         85.64        33.20 o                         
  -5   4  19         13.78         19.70        24.58 o                         
  -4   4  19         33.24         30.26        10.75 o                         
  -3   4  19          5.00         -7.50         7.50 o                         
  -2   4  19         68.93         76.11         8.93 o                         
  -1   4  19        265.08        255.84        15.74 o                         
   0   4  19         15.36         18.19         5.90 o                         
   1   4  19        265.15        263.65        13.88 o                         
   2   4  19         68.83         61.38         6.40 o                         
   3   4  19          5.00         -6.96         6.96 o                         
   4   4  19         33.22         22.76         7.66 o                         
   5   4  19         13.72         12.46        23.06 o                         
   6   4  19         16.19          7.68        24.49 o                         
  -5   5  19          2.09          0.77        23.32 o                         
  -4   5  19         12.88          5.57        15.43 o                         
  -3   5  19         24.30         25.95        13.44 o                         
  -2   5  19         27.33          4.30        10.65 o                         
  -1   5  19        265.99        298.30        16.38 o                         
   0   5  19          0.73         -2.84         6.86 o                         
   1   5  19        266.11        284.17        18.58 o                         
   2   5  19         27.41         20.56         7.50 o                         
   3   5  19         24.35         28.93        21.79 o                         
   4   5  19         12.99         11.50        13.08 o                         
   5   5  19          2.09          8.58        11.86 o                         
   6   5  19         49.46         53.92        26.44 o                         
  -5   6  19          4.13         90.81        51.56 o                         
  -4   6  19         41.99         42.37        16.77 o                         
  -3   6  19          6.16          6.29        14.78 o                         
  -2   6  19          5.69         16.10        12.56 o                         
  -1   6  19          0.08         -5.48         9.26 o                         
   0   6  19         13.12         29.41        10.03 o                         
   1   6  19          0.08         13.77         8.62 o                         
   2   6  19          5.71         13.64         7.94 o                         
   3   6  19          6.19         -4.58         8.49 o                         
   4   6  19         41.99         51.78        19.66 o                         
   5   6  19          4.15         15.92        24.88 o                         
  -5   7  19          0.75        -10.94        36.70 o                         
  -4   7  19          5.11          9.10        15.21 o                         
  -3   7  19         62.93         61.01        17.58 o                         
  -2   7  19         77.12         61.65        14.22 o                         
  -1   7  19         35.79         41.61        16.63 o                         
   0   7  19         12.01         28.46        14.48 o                         
   1   7  19         35.86        -13.73        13.73 o                         
   2   7  19         77.14         53.91        12.55 o                         
   3   7  19         62.85         41.42        14.97 o                         
   4   7  19          5.09         -0.67        25.78 o                         
  -3   8  19         79.61        122.74        45.83 o                         
  -2   8  19         13.65         58.23        45.98 o                         
  -1   8  19         30.02         56.30        16.78 o                         
   0   8  19         28.71         36.62        14.42 o                         
   1   8  19         30.19         78.28        33.67 o                         
   2   8  19         13.62         83.67        23.74 o                         
   3   8  19         79.73        249.48        33.50 o                         
  -1   9  19          0.17         13.64        31.48 o                         
   0   9  19         25.01        -24.24        40.11 o                         
   1   9  19          0.17        -17.00        24.58 o                         
   0   0  20          5.68          9.01         7.85 o                         
   1   0  20          3.16          0.00         9.93 o                         
   3   0  20         58.23         35.77         8.99 o                         
   4   0  20         32.34         23.13         6.61 o                         
   5   0  20         46.96         77.79        15.75 o                         
   6   0  20         53.71         78.14         9.32 o                         
   7   0  20         11.62         18.90        12.31 o                         
  -7   1  20         11.80         46.90        23.74 o                         
  -6   1  20          2.10         32.87        28.14 o                         
  -5   1  20         17.85         11.28         8.51 o                         
  -4   1  20        142.47        123.17        11.06 o                         
  -3   1  20        188.48        206.37        16.83 o                         
  -2   1  20         49.92         41.32         7.53 o                         
  -1   1  20         39.61         42.77         9.05 o                         
   0   1  20         85.44         93.77         7.39 o                         
   1   1  20         39.73         43.86         8.65 o                         
   2   1  20         49.99         39.01         5.44 o                         
   3   1  20        188.52        201.21        11.37 o                         
   4   1  20        142.73        127.21         9.43 o                         
   5   1  20         17.84         25.04         8.24 o                         
   6   1  20          2.10          2.52        12.66 o                         
   7   1  20         11.81          4.87        13.53 o                         
  -7   2  20         36.98         29.58        20.63 o                         
  -6   2  20         60.58         78.07        11.47 o                         
  -5   2  20          6.67         -4.39        10.27 o                         
  -4   2  20         47.64         39.66         7.60 o                         
  -3   2  20         52.80         38.65         6.68 o                         
  -2   2  20        288.25        268.69        14.40 o                         
  -1   2  20         36.09         28.44         6.60 o                         
   0   2  20        109.98        108.10         7.75 o                         
   1   2  20         36.08         36.44         5.39 o                         
   2   2  20        288.27        257.94        11.39 o                         
   3   2  20         52.67         45.92         6.29 o                         
   4   2  20         47.55         55.71         8.35 o                         
   5   2  20          6.68          9.00        11.76 o                         
   6   2  20         60.71         62.00        10.26 o                         
   7   2  20         37.02         21.19        18.52 o                         
  -7   3  20          1.52         18.07        21.03 o                         
  -6   3  20         87.94        100.52        19.66 o                         
  -5   3  20          4.63          4.04        17.51 o                         
  -4   3  20          7.13          5.25         7.25 o                         
  -3   3  20        166.92        190.46        12.41 o                         
  -2   3  20        451.71        505.20        19.56 o                         
  -1   3  20         74.21         66.65         9.73 o                         
   0   3  20         38.00         28.91         6.01 o                         
   1   3  20         74.10         93.92        10.30 o                         
   2   3  20        451.83        464.84        16.20 o                         
   3   3  20        166.92        190.13        11.95 o                         
   4   3  20          7.10          5.21         7.09 o                         
   5   3  20          4.61         -1.50        12.69 o                         
   6   3  20         87.95         90.99        11.60 o                         
   7   3  20          1.52         37.19        23.78 o                         
  -6   4  20          4.19        -22.56        22.56 o                         
  -5   4  20         32.37         26.42        15.62 o                         
  -4   4  20         56.82         38.51         9.72 o                         
  -3   4  20        102.02         71.55         9.63 o                         
  -2   4  20         35.91         27.45         8.80 o                         
  -1   4  20         25.94         22.83         8.41 o                         
   0   4  20         43.52         31.30         6.11 o                         
   1   4  20         26.05         23.26         6.38 o                         
   2   4  20         35.85         37.95         6.05 o                         
   3   4  20        101.94         76.13         7.62 o                         
   4   4  20         56.92         56.41         9.94 o                         
   5   4  20         32.29         31.82        11.26 o                         
   6   4  20          4.18        -13.33        16.42 o                         
  -6   5  20          4.10         36.70        29.80 o                         
  -5   5  20          5.06        -16.97        20.39 o                         
  -4   5  20         26.44         25.31        12.77 o                         
  -3   5  20         41.65         18.18        10.28 o                         
  -2   5  20         57.71         61.34        11.62 o                         
  -1   5  20         16.76         31.39         8.23 o                         
   0   5  20          0.19         -3.26        10.13 o                         
   1   5  20         16.72         12.34         8.52 o                         
   2   5  20         57.77         54.61        10.64 o                         
   3   5  20         41.62         43.10         8.04 o                         
   4   5  20         26.43          1.41        14.72 o                         
   5   5  20          5.06         -1.09        14.28 o                         
   6   5  20          4.09        -10.04        13.84 o                         
  -5   6  20         35.33         52.48        26.66 o                         
  -4   6  20         36.00         52.17        18.12 o                         
  -3   6  20         30.67         52.66        12.79 o                         
  -2   6  20          6.65          3.34        10.59 o                         
  -1   6  20         36.98         27.38        12.17 o                         
   0   6  20        157.21        219.71        17.69 o                         
   1   6  20         37.07         69.61         9.48 o                         
   2   6  20          6.63          7.32         8.56 o                         
   3   6  20         30.79         29.08         9.43 o                         
   4   6  20         35.97          0.84        13.75 o                         
   5   6  20         35.22         59.63        28.10 o                         
  -4   7  20         21.17         34.65        21.79 o                         
  -3   7  20          1.89         -7.20        14.32 o                         
  -2   7  20         43.38         18.95        17.74 o                         
  -1   7  20         11.85         -0.47        13.56 o                         
   0   7  20         71.20        -12.01        16.46 o                         
   1   7  20         11.84         10.10        36.20 o                         
   2   7  20         43.51         26.79        14.08 o                         
   3   7  20          1.92          4.82        14.30 o                         
   4   7  20         21.12        -11.45        64.31 o                         
  -3   8  20         40.64         89.59        33.63 o                         
  -2   8  20         11.22         14.50        17.80 o                         
  -1   8  20         23.38        118.11        26.08 o                         
   0   8  20          1.08         23.86        52.01 o                         
   1   8  20         23.39         96.28        32.15 o                         
   2   8  20         11.23         60.44        28.62 o                         
   3   8  20         40.67        125.74        19.87 o                         
   1   0  21         35.67         46.79         7.03 o                         
   2   0  21        392.69        370.34        14.01 o                         
   3   0  21        128.60        121.68         8.42 o                         
   4   0  21          4.59          7.95         9.52 o                         
   5   0  21         36.18         38.41        12.16 o                         
   7   0  21          3.43         -5.01        21.93 o                         
  -7   1  21          8.55         22.76        26.43 o                         
  -6   1  21         13.13         -0.67        11.20 o                         
  -5   1  21          6.26         10.19         9.21 o                         
  -4   1  21         14.31          0.46         7.77 o                         
  -3   1  21          7.77          7.86         6.52 o                         
  -2   1  21         73.38         67.58        10.69 o                         
  -1   1  21         84.08         75.61         6.53 o                         
   0   1  21         16.15         20.65         6.05 o                         
   1   1  21         84.05         68.41         6.93 o                         
   2   1  21         73.41         69.97         6.78 o                         
   3   1  21          7.73          9.61         5.91 o                         
   4   1  21         14.42          7.11         8.52 o                         
   5   1  21          6.24          3.25         7.75 o                         
   6   1  21         13.15         10.36        13.07 o                         
   7   1  21          8.57         19.50        24.39 o                         
  -7   2  21         76.28         50.17        36.20 o                         
  -6   2  21          7.41         34.51        27.61 o                         
  -5   2  21         16.29         13.73         9.37 o                         
  -4   2  21         49.40         44.32        12.08 o                         
  -3   2  21        403.37        381.97        21.10 o                         
  -2   2  21          5.05         -8.68         8.68 o                         
  -1   2  21        233.44        236.91        16.41 o                         
   0   2  21        249.83        252.87        13.11 o                         
   1   2  21        233.33        230.12        11.64 o                         
   2   2  21          5.09          7.83         7.72 o                         
   3   2  21        403.67        378.36        17.09 o                         
   4   2  21         49.43         33.76         7.89 o                         
   5   2  21         16.20         25.19        13.55 o                         
   6   2  21          7.43         12.39        16.87 o                         
   7   2  21         76.31         77.80        17.40 o                         
  -6   3  21         20.72          6.57        26.60 o                         
  -5   3  21         15.17         18.07        11.60 o                         
  -4   3  21         13.17          9.73        10.31 o                         
  -3   3  21          3.26          2.63         9.69 o                         
  -2   3  21          2.14          6.32         8.64 o                         
  -1   3  21        137.97        131.46         9.93 o                         
   0   3  21        226.86        236.57        13.76 o                         
   1   3  21        137.95        129.88        10.73 o                         
   2   3  21          2.15          7.48         7.61 o                         
   3   3  21          3.24         -0.27         7.34 o                         
   4   3  21         13.17         10.70         8.62 o                         
   5   3  21         15.17         24.97         9.84 o                         
   6   3  21         20.75         80.98        37.37 o                         
  -6   4  21         22.47          6.57        28.62 o                         
  -5   4  21         22.87         25.33        14.25 o                         
  -4   4  21         28.24         25.02        10.47 o                         
  -3   4  21         34.98         16.61        10.23 o                         
  -2   4  21        121.99         99.63         9.67 o                         
  -1   4  21         12.75         14.57         7.57 o                         
   0   4  21         92.43         85.96         8.14 o                         
   1   4  21         12.76         10.54         6.71 o                         
   2   4  21        122.05        101.97         8.50 o                         
   3   4  21         35.00         23.73         9.71 o                         
   4   4  21         28.21         49.34        12.58 o                         
   5   4  21         22.94         55.99        14.97 o                         
   6   4  21         22.42         33.68        24.81 o                         
  -5   5  21         10.37         11.19        19.03 o                         
  -4   5  21         17.26          8.31        13.94 o                         
  -3   5  21         64.58         61.62        11.95 o                         
  -2   5  21         62.78         54.81        10.00 o                         
  -1   5  21         22.83         11.00        10.64 o                         
   0   5  21        109.87        122.02        13.53 o                         
   1   5  21         22.76         36.86         8.80 o                         
   2   5  21         62.98         67.22        10.32 o                         
   3   5  21         64.61         76.83         9.44 o                         
   4   5  21         17.27         -0.13        18.05 o                         
   5   5  21         10.35         -3.51        17.75 o                         
  -5   6  21          9.90        435.84       319.40 o                         
  -4   6  21         28.79         78.04        44.42 o                         
  -3   6  21         11.06         15.07        16.87 o                         
  -2   6  21         16.49          8.46        11.75 o                         
  -1   6  21         38.78         55.66        21.08 o                         
   0   6  21         12.24         14.67        10.49 o                         
   1   6  21         38.80         26.66        14.42 o                         
   2   6  21         16.45          4.05        10.14 o                         
   3   6  21         11.10         -3.11        10.53 o                         
   4   6  21         28.76         37.53        19.96 o                         
   5   6  21          9.91         47.17        44.69 o                         
  -4   7  21         21.98         59.82        26.97 o                         
  -3   7  21          2.90         36.20        25.85 o                         
  -2   7  21         56.04         42.16        19.78 o                         
  -1   7  21          0.75         15.95        16.34 o                         
   0   7  21          1.13          3.55        12.97 o                         
   1   7  21          0.75        -14.11        15.82 o                         
   2   7  21         56.13        103.11        23.43 o                         
   3   7  21          2.90        137.12        83.07 o                         
   4   7  21         21.97        -30.00        36.59 o                         
  -2   8  21        106.25        278.92        51.01 o                         
  -1   8  21         33.27          5.22        27.27 o                         
   0   8  21          0.11         -9.12        21.38 o                         
   2   8  21        106.35        -60.44        60.44 o                         
   1   0  22          2.85         -2.21         6.73 o                         
   2   0  22          0.80         -0.88         6.33 o                         
   3   0  22         80.95         82.90         9.13 o                         
   4   0  22        112.86        128.32        10.65 o                         
   5   0  22         66.86         59.04        16.04 o                         
   6   0  22         16.74         25.20        22.31 o                         
  -6   1  22         41.08         45.84        15.16 o                         
  -5   1  22         34.68         29.68        10.22 o                         
  -4   1  22         18.40         22.73        12.29 o                         
  -3   1  22        154.75        128.52        13.85 o                         
  -2   1  22        260.83        245.53        15.92 o                         
  -1   1  22        172.72        156.09        10.17 o                         
   0   1  22          9.69          8.23         7.58 o                         
   1   1  22        172.74        185.05        10.68 o                         
   2   1  22        260.83        251.46        13.61 o                         
   3   1  22        154.96        139.26        13.41 o                         
   4   1  22         18.43          4.22         9.23 o                         
   5   1  22         34.73         24.82         9.41 o                         
   6   1  22         40.98         11.96        13.68 o                         
  -6   2  22         47.91        234.67       166.57 o                         
  -5   2  22         36.73         32.18         9.05 o                         
  -4   2  22         13.65         25.30        10.63 o                         
  -3   2  22          9.74         10.89        12.69 o                         
  -2   2  22         34.03         19.73        10.52 o                         
  -1   2  22        248.74        261.78        14.78 o                         
   0   2  22          2.33         -0.13         6.82 o                         
   1   2  22        248.74        268.23        14.95 o                         
   2   2  22         33.99         37.50         9.31 o                         
   3   2  22          9.74         34.59         9.57 o                         
   4   2  22         13.65          8.15         9.03 o                         
   5   2  22         36.79         29.58         8.96 o                         
   6   2  22         47.91         44.86        15.85 o                         
  -6   3  22         11.69        214.68       192.24 o                         
  -5   3  22         28.01         48.83        23.65 o                         
  -4   3  22         64.61         51.91         9.01 o                         
  -3   3  22         52.35         39.47        13.49 o                         
  -2   3  22         86.54         96.57         9.48 o                         
  -1   3  22        193.76        165.04        12.87 o                         
   0   3  22         11.39         14.11         7.79 o                         
   1   3  22        193.50        191.96        11.81 o                         
   2   3  22         86.25         87.34         7.70 o                         
   3   3  22         52.50         68.99        19.69 o                         
   4   3  22         64.56         62.61         9.86 o                         
   5   3  22         28.07         46.77        16.25 o                         
   6   3  22         11.73         30.75        16.56 o                         
  -6   4  22         41.61         41.91        19.66 o                         
  -5   4  22          0.67          8.27        15.38 o                         
  -4   4  22         19.17          5.38        11.30 o                         
  -3   4  22         15.79         21.55         9.35 o                         
  -2   4  22         28.62         20.29         8.06 o                         
  -1   4  22        172.58        161.49        12.33 o                         
   0   4  22          0.05          0.93        12.90 o                         
   1   4  22        172.79        160.87        15.89 o                         
   2   4  22         28.55          2.87         6.82 o                         
   3   4  22         15.72         35.31        10.39 o                         
   4   4  22         19.23         19.53        13.92 o                         
   5   4  22          0.65          1.54        11.78 o                         
   6   4  22         41.51         52.75        20.58 o                         
  -5   5  22          9.61         15.68        17.41 o                         
  -4   5  22          2.24          9.18        12.36 o                         
  -3   5  22         17.94         13.07        13.96 o                         
  -2   5  22         23.16         22.75        10.01 o                         
  -1   5  22         12.61         15.07         8.59 o                         
   0   5  22          0.74         13.82        13.11 o                         
   1   5  22         12.60         12.89        10.36 o                         
   2   5  22         23.18         13.41         9.33 o                         
   3   5  22         17.89         26.44        14.28 o                         
   4   5  22          2.24        -18.09        20.98 o                         
   5   5  22          9.61         13.22        19.09 o                         
  -4   6  22         13.80         26.92        19.79 o                         
  -3   6  22          1.18         14.84        17.20 o                         
  -2   6  22         19.48         17.95        12.21 o                         
  -1   6  22         23.03         15.94        17.17 o                         
   0   6  22          0.10        -14.35        16.34 o                         
   1   6  22         23.15        -14.25        23.92 o                         
   2   6  22         19.51         30.02        12.36 o                         
   3   6  22          1.17          4.39        46.55 o                         
   4   6  22         13.87         79.46        45.62 o                         
  -3   7  22         38.22         11.48        32.05 o                         
  -2   7  22         74.18        142.99        73.50 o                         
  -1   7  22         91.80        198.97        29.78 o                         
   0   7  22          0.16         62.49        24.29 o                         
   1   7  22         91.90        381.78        70.20 o                         
   2   7  22         74.14        244.95        68.85 o                         
  -1   8  22         15.56        -18.18        32.49 o                         
   0   8  22         28.43          3.68        24.99 o                         
   1   8  22         15.53        -36.19        36.19 o                         
   1   0  23         14.49         11.76        10.23 o                         
   2   0  23         34.30         24.17         7.24 o                         
   3   0  23         18.67         19.98         7.80 o                         
   4   0  23         11.50         12.27         8.78 o                         
   5   0  23          2.00         -0.88        17.93 o                         
   6   0  23          6.56          1.77        15.51 o                         
  -6   1  23         51.61         54.55        36.87 o                         
  -5   1  23        118.17         88.26        12.31 o                         
  -4   1  23          4.20          5.22         7.48 o                         
  -3   1  23         21.65         19.43         7.89 o                         
  -2   1  23        118.26        114.38        11.82 o                         
  -1   1  23         10.03         18.93         7.27 o                         
   0   1  23        280.99        278.99        12.98 o                         
   1   1  23         10.10         -0.53         6.35 o                         
   2   1  23        118.30        127.12         8.70 o                         
   3   1  23         21.63         11.82         7.30 o                         
   4   1  23          4.19          6.36         8.32 o                         
   5   1  23        118.19         91.78        12.41 o                         
   6   1  23         51.62         67.51        40.57 o                         
  -6   2  23         11.19         -3.20        30.98 o                         
  -5   2  23          9.04          9.07        11.90 o                         
  -4   2  23         19.01         33.07        10.25 o                         
  -3   2  23        110.87         96.44        10.73 o                         
  -2   2  23        195.28        178.39        12.10 o                         
  -1   2  23         13.54          8.28         7.28 o                         
   0   2  23         42.82         25.82         7.89 o                         
   1   2  23         13.53         16.44         6.33 o                         
   2   2  23        195.46        189.59        10.87 o                         
   3   2  23        110.63         91.33        10.98 o                         
   4   2  23         18.94         19.56         8.54 o                         
   5   2  23          9.04         11.94        10.13 o                         
   6   2  23         11.20         13.16        20.20 o                         
  -6   3  23         45.03         32.47        17.88 o                         
  -5   3  23         18.81         18.70        10.43 o                         
  -4   3  23         21.95         17.87        13.44 o                         
  -3   3  23          6.69         77.68        61.03 o                         
  -2   3  23         10.37          3.13         7.56 o                         
  -1   3  23          2.36         -2.09         8.11 o                         
   0   3  23         17.36         -4.33         8.00 o                         
   1   3  23          2.39         -6.59         6.59 o                         
   2   3  23         10.41         -7.66        10.17 o                         
   3   3  23          6.71          9.19        13.50 o                         
   4   3  23         21.99         18.79        16.19 o                         
   5   3  23         18.78         26.05        12.03 o                         
   6   3  23         45.01         62.96        14.15 o                         
  -5   4  23         36.67         55.50        17.91 o                         
  -4   4  23         36.21         40.62        10.82 o                         
  -3   4  23         16.45         30.55        10.22 o                         
  -2   4  23         18.95         13.66         9.03 o                         
  -1   4  23         33.59         30.45         8.12 o                         
   0   4  23         15.00          2.14         9.81 o                         
   1   4  23         33.67         21.73         9.17 o                         
   2   4  23         19.02         11.86         8.46 o                         
   3   4  23         16.42          0.18        15.69 o                         
   4   4  23         36.22         30.92        11.24 o                         
   5   4  23         36.69         50.32        16.74 o                         
  -5   5  23         41.87         36.99        20.07 o                         
  -4   5  23          2.94         21.70        14.94 o                         
  -3   5  23         28.38         24.39        11.75 o                         
  -2   5  23         14.14          6.65        12.05 o                         
  -1   5  23          3.78         -2.03         9.39 o                         
   0   5  23          3.84         -3.60        10.24 o                         
   1   5  23          3.82         15.49        18.41 o                         
   2   5  23         14.22         10.06        11.06 o                         
   3   5  23         28.48         23.49        20.48 o                         
   4   5  23          2.92         -7.81        14.36 o                         
   5   5  23         41.75         46.89        25.10 o                         
  -4   6  23         21.41         -6.67        20.89 o                         
  -3   6  23         17.21         37.63        17.03 o                         
  -2   6  23         40.76         45.80        15.18 o                         
  -1   6  23         24.21          9.34        14.22 o                         
   0   6  23         25.84          8.36        12.10 o                         
   1   6  23         24.22         12.12        17.26 o                         
   2   6  23         40.80         20.10        15.72 o                         
   3   6  23         17.20         47.83        19.27 o                         
   4   6  23         21.37        -23.90        35.91 o                         
  -2   7  23          5.61         12.79        27.78 o                         
  -1   7  23         67.96        105.20        30.13 o                         
   0   7  23          0.10        -21.38        21.38 o                         
   1   7  23         68.04         27.69        74.74 o                         
   2   7  23          5.64        310.74       164.89 o                         
   0   0  24          0.02         -6.75        10.30 o                         
   1   0  24        289.42        283.77        14.72 o                         
   2   0  24         48.16         43.14         8.74 o                         
   3   0  24          6.26        -15.04        15.04 o                         
   4   0  24        260.97        257.87        25.34 o                         
   5   0  24          3.32         -2.50        10.53 o                         
   6   0  24          4.49         50.15        17.17 o                         
  -6   1  24         18.31         33.16        43.43 o                         
  -5   1  24         34.36         30.89        13.92 o                         
  -4   1  24         17.81         27.42         9.90 o                         
  -3   1  24         18.64         20.80         9.13 o                         
  -2   1  24        118.22        113.73         9.72 o                         
  -1   1  24          5.01          2.42        10.66 o                         
   0   1  24        198.87        207.26        12.18 o                         
   1   1  24          5.05         14.66        10.06 o                         
   2   1  24        118.15        106.32         9.54 o                         
   3   1  24         18.68         22.36         9.24 o                         
   4   1  24         17.88         19.35        10.08 o                         
   5   1  24         34.29         23.10        11.70 o                         
   6   1  24         18.36          7.11        15.92 o                         
  -6   2  24         83.33         81.82        39.90 o                         
  -5   2  24          2.14         -9.68        15.60 o                         
  -4   2  24          0.99         10.50        14.63 o                         
  -3   2  24         43.03         48.61         9.64 o                         
  -2   2  24         45.03         34.89         9.61 o                         
  -1   2  24         54.99         57.61         8.19 o                         
   0   2  24         26.06         17.74         7.96 o                         
   1   2  24         55.04         54.96         9.80 o                         
   2   2  24         45.15         43.15         7.36 o                         
   3   2  24         42.91         33.80         8.78 o                         
   4   2  24          1.00        -12.74        13.88 o                         
   5   2  24          2.13         15.76        13.60 o                         
   6   2  24         83.30         60.44        32.49 o                         
  -5   3  24          4.06         -6.41        20.95 o                         
  -4   3  24          9.63          1.65        16.57 o                         
  -3   3  24         65.40         72.86        12.20 o                         
  -2   3  24          9.38         -0.45         9.15 o                         
  -1   3  24          6.21          0.80         9.54 o                         
   0   3  24         34.97         28.21         8.04 o                         
   1   3  24          6.30          7.62        10.39 o                         
   2   3  24          9.35          3.14         7.86 o                         
   3   3  24         65.27         62.44         8.82 o                         
   4   3  24          9.61          4.37        14.78 o                         
   5   3  24          4.11         -6.58        14.94 o                         
  -5   4  24         17.02          7.32        17.21 o                         
  -4   4  24          1.14         21.59        19.20 o                         
  -3   4  24         22.54         21.94         9.34 o                         
  -2   4  24         15.46         23.19        10.78 o                         
  -1   4  24          0.36          7.68        10.11 o                         
   0   4  24          8.99          6.41         9.23 o                         
   1   4  24          0.35         -4.23        11.53 o                         
   2   4  24         15.42         15.92         9.39 o                         
   3   4  24         22.53         10.69         9.84 o                         
   4   4  24          1.12         18.50        14.80 o                         
   5   4  24         17.05         17.96        17.83 o                         
  -4   5  24         76.16        104.30        20.11 o                         
  -3   5  24         11.78         27.22        16.10 o                         
  -2   5  24          6.73         -5.14        13.00 o                         
  -1   5  24         38.29         31.55        10.66 o                         
   0   5  24         41.59         41.92        12.65 o                         
   1   5  24         38.22         10.22        15.64 o                         
   2   5  24          6.72        -10.40        10.40 o                         
   3   5  24         11.74         29.69        12.01 o                         
   4   5  24         76.08         90.56        33.40 o                         
  -3   6  24         19.49         58.59        41.58 o                         
  -1   6  24         10.09         44.95        36.36 o                         
   0   6  24        100.36        106.21        22.53 o                         
   2   6  24         25.85        403.84        41.25 o                         
   3   6  24         19.41         19.36        20.71 o                         
  -2   7  24         15.01         12.46        31.14 o                         
  -1   7  24         26.21         14.81        53.28 o                         
   0   7  24         20.06         21.14        41.75 o                         
   1   7  24         26.16         12.89        26.84 o                         
   2   7  24         15.02        313.10        41.41 o                         
   1   0  25        727.11        755.54        25.27 o                         
   2   0  25         81.22         86.32        11.49 o                         
   3   0  25          0.31         27.40         9.91 o                         
   4   0  25          0.02         -4.63        11.29 o                         
   5   0  25          6.36          2.85        11.69 o                         
  -5   1  25         26.44         36.83        12.47 o                         
  -4   1  25          6.11         11.17        11.52 o                         
  -3   1  25         28.22         29.38        10.97 o                         
  -2   1  25          7.32         15.58         9.35 o                         
  -1   1  25        222.07        244.41        15.57 o                         
   0   1  25          6.60          7.87         8.21 o                         
   1   1  25        222.16        231.56        14.00 o                         
   2   1  25          7.32          1.42         9.43 o                         
   3   1  25         28.36         16.60        10.60 o                         
   4   1  25          6.10         -9.63         9.63 o                         
   5   1  25         26.38         22.75        11.67 o                         
  -5   2  25          7.09         11.26        21.55 o                         
  -4   2  25          2.79         14.41        11.66 o                         
  -3   2  25          7.31         -6.17        10.47 o                         
  -2   2  25         58.12         53.01        12.99 o                         
  -1   2  25          9.73          2.45         8.82 o                         
   0   2  25         16.20         17.36         7.19 o                         
   1   2  25          9.71          4.68         8.83 o                         
   2   2  25         58.06         72.67        12.19 o                         
   3   2  25          7.33         15.99        14.39 o                         
   4   2  25          2.78         -2.97        16.16 o                         
   5   2  25          7.09         55.39        45.29 o                         
  -5   3  25          1.48          4.08        18.30 o                         
  -4   3  25         24.14         22.47        21.09 o                         
  -3   3  25         10.78          9.38        10.44 o                         
  -2   3  25         24.03         19.87        10.25 o                         
  -1   3  25         74.59         69.01         9.37 o                         
   0   3  25         97.65        101.73        10.97 o                         
   1   3  25         74.63         72.54         9.09 o                         
   2   3  25         24.02         31.97         9.38 o                         
   3   3  25         10.82         21.24        10.86 o                         
   4   3  25         24.07         21.99        19.94 o                         
   5   3  25          1.47        -14.90        14.90 o                         
  -4   4  25          0.58        -19.13        19.13 o                         
  -3   4  25          0.87         13.55        11.58 o                         
  -2   4  25         11.85          9.17        14.34 o                         
  -1   4  25         18.28          9.31        10.92 o                         
   0   4  25         36.34         11.65        10.72 o                         
   1   4  25         18.27         14.66         9.85 o                         
   2   4  25         11.92          9.88        15.77 o                         
   3   4  25          0.87         10.32        13.68 o                         
   4   4  25          0.58         11.93        23.81 o                         
  -4   5  25          0.69         41.58        32.66 o                         
  -3   5  25         18.46         14.29        17.34 o                         
  -2   5  25          0.96        -15.34        17.03 o                         
  -1   5  25         63.25         45.33        13.89 o                         
   0   5  25         31.78         30.03        14.53 o                         
   1   5  25         63.46         47.07        15.41 o                         
   2   5  25          0.95         12.86        31.64 o                         
   3   5  25         18.47         23.41        53.79 o                         
  -2   6  25          6.92          1.52        32.49 o                         
  -1   6  25         15.69        -22.90        30.13 o                         
   0   6  25         23.17        360.57        73.91 o                         
   1   6  25         15.75          5.39        40.40 o                         
   2   6  25          6.92        196.58        98.31 o                         
   0   0  26        826.90        867.65        39.66 o                         
   1   0  26         57.58         85.71        12.28 o                         
   2   0  26          0.00          8.21         9.29 o                         
   3   0  26          5.19          2.05         9.94 o                         
   4   0  26          0.09          8.69        12.53 o                         
   5   0  26         66.43         67.65        14.58 o                         
  -5   1  26         12.66          5.31        13.23 o                         
  -4   1  26          4.22        -11.97        11.97 o                         
  -3   1  26          3.96          3.20        10.93 o                         
  -2   1  26          9.35          5.70         9.84 o                         
  -1   1  26         39.45         23.59        11.98 o                         
   0   1  26        204.74        194.75        15.31 o                         
   1   1  26         39.33         27.20         8.06 o                         
   2   1  26          9.38         11.70        11.47 o                         
   3   1  26          3.98          6.78        12.59 o                         
   4   1  26          4.23         -5.29        14.01 o                         
   5   1  26         12.61          6.12        13.69 o                         
  -5   2  26         34.03         51.75        19.07 o                         
  -4   2  26          9.91          4.85        11.84 o                         
  -3   2  26          8.36         27.99        12.52 o                         
  -2   2  26          4.60         13.60        11.53 o                         
  -1   2  26          2.01          8.73         9.15 o                         
   0   2  26        175.84        176.67        12.84 o                         
   1   2  26          2.00         -5.70         9.19 o                         
   2   2  26          4.59         21.48        10.36 o                         
   3   2  26          8.32         17.17        13.36 o                         
   4   2  26          9.90         25.61        21.65 o                         
   5   2  26         33.99         34.01        13.95 o                         
  -4   3  26          2.40         12.04        14.35 o                         
  -3   3  26         12.18         28.60        42.84 o                         
  -2   3  26         10.06          8.73        10.27 o                         
  -1   3  26         80.41         98.79        16.33 o                         
   0   3  26         47.79         58.80        10.98 o                         
   1   3  26         80.56         83.41        10.91 o                         
   2   3  26         10.06         19.86        13.53 o                         
   3   3  26         12.14         18.80        17.12 o                         
   4   3  26          2.40          9.28        13.88 o                         
  -4   4  26         15.73         12.53        42.00 o                         
  -3   4  26         24.33         -0.55        12.86 o                         
  -2   4  26          7.29          2.63        12.45 o                         
  -1   4  26         27.12         28.87        17.77 o                         
   0   4  26         35.40         34.52         9.96 o                         
   1   4  26         27.08         13.42        10.59 o                         
   2   4  26          7.33        -14.78        14.78 o                         
   3   4  26         24.31         33.41        18.51 o                         
   4   4  26         15.68         -5.69        20.70 o                         
  -3   5  26          5.35         94.60        40.24 o                         
  -1   5  26         13.16        -23.40        37.54 o                         
   0   5  26         39.94        330.44        61.28 o                         
   1   5  26         13.15         19.53        24.07 o                         
   2   5  26          3.84        104.19        23.57 o                         
  -1   6  26          7.23         67.14        63.54 o                         
   0   6  26         21.05          8.92        27.10 o                         
   1   6  26          7.20          1.00        21.57 o                         
   1   0  27          5.75          8.31         9.61 o                         
   2   0  27         79.13         66.36        15.38 o                         
   3   0  27          0.82        -12.23        12.23 o                         
   4   0  27          4.18         12.39        13.11 o                         
  -4   1  27         14.08         -6.02        13.36 o                         
  -3   1  27          6.39         22.99        13.52 o                         
  -2   1  27         38.15         14.00        11.47 o                         
  -1   1  27        106.87        101.74        11.06 o                         
   0   1  27        195.89        214.27        26.63 o                         
   1   1  27        106.60        114.38        13.72 o                         
   2   1  27         38.12         30.74        10.04 o                         
   3   1  27          6.42          9.63        12.55 o                         
   4   1  27         14.04          8.95        13.69 o                         
  -4   2  27          2.47         -3.28        13.89 o                         
  -3   2  27          5.03        -13.69        17.73 o                         
  -2   2  27         53.11         68.94        12.99 o                         
  -1   2  27          5.93          8.16        14.12 o                         
   0   2  27         15.21         23.29        10.22 o                         
   1   2  27          5.94          7.13        11.67 o                         
   2   2  27         53.15         48.77        11.87 o                         
   3   2  27          5.02         14.75        23.35 o                         
   4   2  27          2.45          1.05        15.65 o                         
  -4   3  27          1.77         -1.37        18.46 o                         
  -3   3  27         10.25         30.42        16.37 o                         
  -2   3  27          4.04          6.72        15.64 o                         
  -1   3  27         24.05          6.91        28.69 o                         
   0   3  27          4.02         15.36        11.78 o                         
   1   3  27         24.15         33.80        13.79 o                         
   2   3  27          4.04         -3.79        12.02 o                         
   3   3  27         10.23         29.47        23.15 o                         
   4   3  27          1.76        -15.42        16.03 o                         
  -3   4  27          0.70         31.61        25.59 o                         
  -2   4  27          9.24         39.34        19.20 o                         
  -1   4  27          5.87         57.24        34.34 o                         
   0   4  27        157.64        142.39        17.46 o                         
   1   4  27          5.89         20.54        24.92 o                         
   3   4  27          0.71         -7.36        40.74 o                         
  -2   5  27          4.86         43.94        33.84 o                         
  -1   5  27         38.67         16.67        30.98 o                         
   0   5  27          2.90         40.35        26.18 o                         
   1   5  27         38.75         44.61        36.70 o                         
   2   5  27          4.85         -1.52        23.06 o                         
   0   0  28         37.49         54.06        17.90 o                         
   1   0  28          0.91         11.08        13.00 o                         
   2   0  28         56.23         34.31        17.36 o                         
   3   0  28         45.50         54.58        13.07 o                         
   4   0  28         52.14         16.45        28.42 o                         
  -4   1  28          5.76          3.79        15.25 o                         
  -3   1  28         13.65         34.64        19.43 o                         
  -2   1  28         19.53         21.01        14.21 o                         
  -1   1  28         99.38        113.61        15.86 o                         
   0   1  28          1.79         12.35        11.85 o                         
   1   1  28         99.41         97.05        14.87 o                         
   2   1  28         19.55         16.14        14.50 o                         
   3   1  28         13.71         26.34        19.14 o                         
   4   1  28          5.78         72.85        21.56 o                         
  -3   2  28         50.43         53.52        20.47 o                         
  -2   2  28         19.85         41.87        18.63 o                         
  -1   2  28         65.47         39.11        14.13 o                         
   0   2  28         32.97         28.92        11.25 o                         
   1   2  28         65.44         48.12        12.62 o                         
   2   2  28         19.77         46.23        15.14 o                         
   3   2  28         50.46          3.28        57.83 o                         
  -3   3  28          2.96         23.84        20.84 o                         
  -2   3  28         18.87         -8.59        30.64 o                         
  -1   3  28         52.39         79.12        39.06 o                         
   0   3  28          0.94         26.81        16.97 o                         
   1   3  28         52.25         46.80        26.94 o                         
   2   3  28         18.90         19.81        19.72 o                         
   3   3  28          2.98          7.23        25.67 o                         
  -2   4  28          7.14          2.23        31.65 o                         
  -1   4  28          0.13         -6.06        28.96 o                         
   1   4  28          0.13         -6.50        20.69 o                         
   2   4  28          7.19         39.23        41.75 o                         
  -1   5  28         10.74        466.78        69.02 o                         
   0   5  28          7.22         16.16        30.64 o                         
   1   0  29         49.66         45.79        15.87 o                         
   2   0  29         35.38         24.87        21.51 o                         
   3   0  29         10.65        102.41        63.38 o                         
  -3   1  29          8.91         -1.35        26.77 o                         
  -2   1  29         10.85         20.58        18.82 o                         
  -1   1  29         15.37         35.02        25.25 o                         
   0   1  29         24.67          2.12        19.36 o                         
   1   1  29         15.34         16.24        18.93 o                         
   2   1  29         10.92         10.43        20.05 o                         
   3   1  29          8.98         -2.01        27.44 o                         
  -3   2  29          1.90         46.80        32.66 o                         
  -2   2  29          5.18         -4.21        30.47 o                         
  -1   2  29         34.86         18.79        27.78 o                         
   0   2  29          4.68        -19.53        25.93 o                         
   1   2  29         34.90         41.18        20.06 o                         
   2   2  29          5.15         -1.89        19.05 o                         
   3   2  29          1.91          1.12        21.93 o                         
  -2   3  29          6.07         -1.08        21.72 o                         
  -1   3  29          8.44         57.67        18.57 o                         
   1   3  29          8.41          0.00        30.98 o                         
   2   3  29          6.08         43.50        19.04 o                         
  -1   4  29         15.93         15.32        35.02 o                         
   0   4  29         19.89          2.72        21.59 o                         
   0   0  30          1.79          5.89        28.79 o                         
   1   0  30          0.00         -8.54        17.88 o                         
   2   0  30          7.58         57.74        32.15 o                         
  -2   1  30          5.51         55.92        36.86 o                         
  -1   1  30          4.13          6.23        33.33 o                         
   0   1  30         16.31         15.15        21.19 o                         
   1   1  30          4.15          8.51        21.96 o                         
   2   1  30          5.55          7.41        29.12 o                         
  -2   2  30         69.03        259.14       128.02 o                         
  -1   2  30          6.77         52.53        31.31 o                         
   0   2  30          5.03         -2.69        31.99 o                         
   1   2  30          6.75         32.60        22.31 o                         
   2   2  30         69.10         55.05        35.86 o                         
   0   3  30         61.72          4.04        32.15 o                         
   1   0  31         17.46         12.79        23.81 o                         
   0   1  31          2.17        -13.21        44.02 o                         
                                                                                
